# Supplementary material for: FBXW7/GSK3β-mediated proline-rich 11 degradation promotes oxidative DNA damage and inhibits tumor progression in renal cell carcinoma
Source: Theranostics. 2025 Feb 3;15(7):2814–33. doi: 10.7150/thno.106018 (PMC11898301; doi:10.7150/thno.106018)
Supplement: Supplementary file 2 — Supplementary datasets. [file thnov15p2814s2.zip]

Archive with 5 entries (5 files):
- Supplementary Dataset S5.xlsx
- Supplementary Dataset S1.xlsx
- Supplementary Dataset S2.xlsx
- Supplementary Dataset S3.xlsx
- Supplementary Dataset S4.xlsx
