# Supplementary material for: FBXW7/GSK3β-mediated proline-rich 11 degradation promotes oxidative DNA damage and inhibits tumor progression in renal cell carcinoma
Source: Theranostics. 2025 Feb 3;15(7):2814–33. doi: 10.7150/thno.106018 (PMC11898301; doi:10.7150/thno.106018)
Supplement: Supplementary file 2 — Supplementary datasets. [file thnov15p2814s2.zip › Supplementary Dataset S5.xlsx]

## Sheet: KEGG
PRR11-related KEGG analysis based on RNA-seq.
category	subcategory	ID	Description	GeneRatio	BgRatio	pvalue	p.adjust	qvalue	geneID	Count
NA	NA	hsa04820	Cytoskeleton in muscle cells	9/100	232/8848	0.0012011	0.133322	0.127064	ANKRD2/SPTBN2/COL4A1/MYH2/ITGB3/DES/COL4A4/TNNC1/ITGB8	9
Human Diseases	Infectious disease: viral	hsa05165	Human papillomavirus infection	9/100	333/8848	0.0127917	0.402801	0.383893	CCND2/COL4A1/HES7/ITGB3/COL4A4/PDGFRB/CDKN1A/ITGB8/ATP6V0A4	9
Environmental Information Processing	Signal transduction	hsa04151	PI3K-Akt signaling pathway	9/100	362/8848	0.0209405	0.402801	0.383893	IL6R/CCND2/COL4A1/ITGB3/COL4A4/PDGFRB/FGF18/CDKN1A/ITGB8	9
Environmental Information Processing	Signal transduction	hsa04630	JAK-STAT signaling pathway	6/100	168/8848	0.0117661	0.402801	0.383893	IL6R/CCND2/SOCS2/SOCS1/PDGFRB/CDKN1A	6
Cellular Processes	Cellular community - eukaryotes	hsa04510	Focal adhesion	6/100	203/8848	0.0272134	0.402801	0.383893	CCND2/COL4A1/ITGB3/COL4A4/PDGFRB/ITGB8	6
Organismal Systems	Development and regeneration	hsa04380	Osteoclast differentiation	5/100	142/8848	0.02215	0.402801	0.383893	SOCS1/ITGB3/IL1R1/ITPR1/CAMK4	5
Cellular Processes	Cell growth and death	hsa04115	p53 signaling pathway	4/100	75/8848	0.0101181	0.402801	0.383893	CCND2/RRM2/CDKN1A/PERP	4
Metabolism	Global and overview maps	hsa01232	Nucleotide metabolism	4/100	85/8848	0.0154787	0.402801	0.383893	AK5/RRM1/RRM2/NT5E	4
Human Diseases	Cardiovascular disease	hsa05412	Arrhythmogenic right ventricular cardiomyopathy	4/100	86/8848	0.0160963	0.402801	0.383893	ITGB3/DES/LEF1/ITGB8	4
Environmental Information Processing	Signaling molecules and interaction	hsa04512	ECM-receptor interaction	4/100	89/8848	0.0180413	0.402801	0.383893	COL4A1/ITGB3/COL4A4/ITGB8	4
Organismal Systems	Sensory system	hsa04750	Inflammatory mediator regulation of TRP channels	4/100	99/8848	0.025554	0.402801	0.383893	PLA2G4A/IL1R1/ITPR1/F2RL1	4
Human Diseases	Cardiovascular disease	hsa05410	Hypertrophic cardiomyopathy	4/100	99/8848	0.025554	0.402801	0.383893	ITGB3/DES/TNNC1/ITGB8	4
Metabolism	Metabolism of cofactors and vitamins	hsa00730	Thiamine metabolism	3/100	15/8848	0.000577502	0.128205	0.122187	ALPL/AK5/TPK1	3
Human Diseases	Endocrine and metabolic disease	hsa04930	Type II diabetes mellitus	3/100	47/8848	0.0158564	0.402801	0.383893	KCNJ11/SOCS2/SOCS1	3
Metabolism	Nucleotide metabolism	hsa00240	Pyrimidine metabolism	3/100	58/8848	0.0276141	0.402801	0.383893	RRM1/RRM2/NT5E	3
Organismal Systems	Nervous system	hsa04720	Long-term potentiation	3/100	67/8848	0.0398882	0.466063	0.444185	ITPR1/CAMK4/RPS6KA2	3
Organismal Systems	Endocrine system	hsa04917	Prolactin signaling pathway	3/100	71/8848	0.0460942	0.495471	0.472213	CCND2/SOCS2/SOCS1	3
Human Diseases	Cancer: specific types	hsa05218	Melanoma	3/100	73/8848	0.0493662	0.495471	0.472213	PDGFRB/FGF18/CDKN1A	3
Metabolism	Metabolism of cofactors and vitamins	hsa00790	Folate biosynthesis	2/100	27/8848	0.0369528	0.455751	0.434358	ALPL/MOCS1	2
