# Supplementary material for: FBXW7/GSK3β-mediated proline-rich 11 degradation promotes oxidative DNA damage and inhibits tumor progression in renal cell carcinoma
Source: Theranostics. 2025 Feb 3;15(7):2814–33. doi: 10.7150/thno.106018 (PMC11898301; doi:10.7150/thno.106018)
Supplement: Supplementary file 2 — Supplementary datasets. [file thnov15p2814s2.zip › Supplementary Dataset S1.xlsx]

## Sheet: protein
Accession	Protein ID	Gene	Fasta description	Mw (kDa)	Length	Protein group	Protein group gene	Score	Sequence coverage (%)	Unique sequence coverage (%)	Peptides	Unique peptides	Peptide ID	Spectra count	Intensity	iBAQ	iBAQ (%)
Q13813	SPTN1_HUMAN	SPTAN1	Spectrin alpha chain, non-erythrocytic 1 OS=Homo sapiens OX=9606 GN=SPTAN1 PE=1 SV=3	284.539	2472			323.31	66.1%	66.1%	189	189	56;116;117;129;130;261;351;376;437;481;482;595;647;888;1030;1031;1033;1034;1035;1060;1075;1078;1079;1090;1093;1094;1096;1109;1110;1111;1167;1199;1215;1216;1217;1226;1227;1244;1268;1269;1280;1310;1360;1363;1467;1482;1568;1613;1614;1629;1709;1775;1841;1853;1854;1904;1928;1929;1998;1999;2012;2286;2287;2337;2361;2362;2378;2379;2416;2431;2501;2554;2557;2565;2566;2629;2630;2631;2632;2633;2640;2641;2767…	248	75724000	250420	0.3859%
Q15149	PLEC_HUMAN	PLEC	Plectin OS=Homo sapiens OX=9606 GN=PLEC PE=1 SV=3	531.791	4684			323.31	33.3%	32.2%	151	145	50;173;174;220;244;264;274;278;574;577;579;587;588;650;768;769;839;840;841;842;843;868;879;907;923;1042;1086;1137;1200;1314;1402;1529;1679;1711;1901;1944;1967;2109;2171;2172;2201;2202;2285;2310;2321;2322;2324;2332;2533;2535;2548;2603;2906;3342;3369;3377;3495;3583;3615;3652;3743;3815;3864;3987;3988;4002;4028;4053;4062;4063;4071;4077;4079;4080;4081;4082;4083;4084;4085;4118;4119;4158;4173;4174;4307;…	175	32500000	64832	0.0999%
O43707	ACTN4_HUMAN	ACTN4	Alpha-actinin-4 OS=Homo sapiens OX=9606 GN=ACTN4 PE=1 SV=2	104.854	911	Q9H254	SPTBN4	323.31	76.9%	58.5%	98	69	103;265;266;325;326;381;667;675;877;903;927;953;975;976;1071;1072;1255;1256;1286;1287;1293;1399;1567;1728;1816;1817;1818;2275;2527;2528;2564;2646;2647;2650;2651;2705;2706;2738;2739;3067;3068;3153;3154;3289;3290;3312;3379;3523;3524;3660;3661;3707;3740;3741;3782;4422;4426;4476;4477;4478;4500;4641;4709;4829;4963;5029;5030;5308;5413;5414;5469;5495;5496;5733;5776;5794;5952;6405;6536;6575;6576;6612;661…	261	206600000	1829100	2.8183%
P35579	MYH9_HUMAN	MYH9	Myosin-9 OS=Homo sapiens OX=9606 GN=MYH9 PE=1 SV=4	226.532	1960			323.31	45.3%	41.1%	89	76	239;271;272;357;395;410;413;540;610;611;679;705;706;939;1235;1501;1502;1632;1847;1972;2034;2567;2661;2700;2719;2720;2722;2723;2885;2886;3043;3125;3286;3301;3332;3333;3348;3349;3426;3469;3477;3527;3539;3555;3722;3788;4006;4030;4039;4349;4366;4372;4554;4894;4901;4902;5028;5093;5145;5146;5180;5278;5376;5400;5446;5447;5476;5477;5516;5582;5686;5687;5700;5967;6177;6557;6579;6580;6752;6905;7155;7156;715…	115	18883000	83685	0.1289%
P08670	VIME_HUMAN	VIM	Vimentin OS=Homo sapiens OX=9606 GN=VIM PE=1 SV=4	53.652	466	P41219;P14136	PRPH;GFAP	323.31	87.6%	85.6%	77	72	651;967;1124;1240;1350;1351;1479;1480;1600;1718;1719;1720;1788;1802;1803;1804;1822;1823;1946;1947;1948;2615;2995;2996;3455;3546;3547;3850;3851;3852;4184;4314;4315;4316;4323;4324;4325;4435;4700;4701;4771;4772;5151;5152;5153;5396;5543;5576;5577;5578;5625;5640;5641;5754;5783;5784;6051;6052;6165;6166;6304;6305;6506;6785;6786;6847;6848;7018;7069;7070;7164;7165;7166;7175;7176;7182;7183	454	409410000	7313500	11.2689%
Q01082	SPTB2_HUMAN	SPTBN1	Spectrin beta chain, non-erythrocytic 1 OS=Homo sapiens OX=9606 GN=SPTBN1 PE=1 SV=2	274.609	2364	P11277	SPTB	323.31	38.5%	37.3%	75	72	180;344;633;919;1038;1243;1320;1429;1434;1435;1436;1471;1500;1657;1658;1705;1768;1821;1864;1979;2016;2088;2612;3023;3250;3251;3346;3382;3388;3420;3462;3489;3490;3501;3516;3607;3608;3771;3821;3964;3984;3985;4069;4114;4298;4311;4370;4444;4583;4584;4647;4695;4804;4845;4878;4879;5018;5549;5818;5978;5979;6195;6281;6516;6523;6530;6738;6903;6904;6918;7126;7137;7286;7366;7518	97	11891000	42108	0.0649%
Q4VCS5	AMOT_HUMAN	AMOT	Angiomotin OS=Homo sapiens OX=9606 GN=AMOT PE=1 SV=1	118.085	1084			323.31	57%	57%	72	70	176;287;288;591;592;606;618;619;620;924;1209;1354;1466;1476;1512;2414;2445;2569;2570;2597;2937;2938;2951;2952;2953;3111;3112;3526;3529;3736;3781;4187;4254;4277;4281;4345;4346;4481;4802;4803;4895;4896;4898;4899;4900;5165;5225;5226;5253;5267;5345;5404;5435;5436;5487;6126;6127;6128;6482;6707;6767;6768;6769;6927;7179;7538;7564;7662;7720;7848;7913;7914	162	143660000	1459800	2.2493%
P15924	DESP_HUMAN	DSP	Desmoplakin OS=Homo sapiens OX=9606 GN=DSP PE=1 SV=3	331.774	2871			302.6	28.8%	28.8%	70	70	150;154;168;186;337;613;1234;1609;1687;1688;1875;1878;1879;1940;1943;1970;2170;2250;2323;2339;2359;2435;2532;2782;3121;3156;3183;3189;3198;3439;3450;3519;3663;4040;4041;4075;4078;4266;4420;4494;4586;4592;4608;4609;4919;5051;5107;5125;5147;5164;5283;5398;5528;5559;5748;6082;6117;6189;6441;6442;6466;6672;6754;6829;6983;7043;7288;7419;7661;7803	76	7722000	29721	0.0458%
P12814	ACTN1_HUMAN	ACTN1	Alpha-actinin-1 OS=Homo sapiens OX=9606 GN=ACTN1 PE=1 SV=2	103.058	892			323.31	67.3%	44.6%	69	38	267;325;326;381;668;676;877;902;925;954;979;1071;1072;1399;1567;1703;1816;1817;1818;2274;2527;2528;2564;2649;2740;2756;2757;2946;2947;3152;3245;3246;3291;3311;3379;3492;3523;3524;3626;3660;3661;3707;3740;3741;3782;4110;4111;4421;4427;4501;4642;4828;4962;5339;5416;5470;5471;5472;5733;5795;6535;6612;6613;6697;6698;6703;7361;7504;7847	75	37362000	307100	0.4732%
Q9UM54	MYO6_HUMAN	MYO6	Unconventional myosin-VI OS=Homo sapiens OX=9606 GN=MYO6 PE=1 SV=4	149.691	1294			323.31	48.7%	48.7%	65	65	259;428;429;665;666;1134;1337;1478;1513;1603;1806;1883;1935;1991;2296;2486;2487;2568;2727;2728;2844;2934;2935;2991;3082;3095;3225;3405;3692;3713;3931;4369;4467;4468;4614;4825;4920;4921;4922;5075;5120;5196;5337;5377;5415;5455;5473;5723;5881;5882;6105;6106;6325;6376;6409;6585;6908;7053;7194;7195;7473;7644;7793;7865;7879	90	26288000	180060	0.2774%
O00159	MYO1C_HUMAN	MYO1C	Unconventional myosin-Ic OS=Homo sapiens OX=9606 GN=MYO1C PE=1 SV=4	121.682	1063			323.31	51.1%	51.1%	61	61	123;355;777;850;876;970;1130;1138;1139;1140;1162;1845;2130;2131;2151;2154;2509;2608;2798;2873;2876;3411;3570;3749;3879;3906;4139;4189;4190;4197;4215;4216;5042;5224;5514;5515;5917;6036;6071;6074;6309;6310;6531;6616;6617;6731;6760;6761;6938;6939;7427;7428;7429;7497;7595;7596;7623;7711;7854;7876;7925	86	26784000	259560	0.3999%
P35580	MYH10_HUMAN	MYH10	Myosin-10 OS=Homo sapiens OX=9606 GN=MYH10 PE=1 SV=3	228.999	1976			323.31	31.5%	24.8%	55	42	122;239;271;272;393;394;399;409;414;813;882;1224;1499;1572;1847;2060;2219;2699;2721;2855;2927;3235;3236;3348;3425;3472;3533;3553;3722;4014;4357;4358;4359;4367;4372;4883;4884;5102;5181;5399;5517;5630;5631;5874;6637;6905;6989;7019;7155;7312;7313;7343;7686;7786;7853	50	6855100	34903	0.0538%
O94832	MYO1D_HUMAN	MYO1D	Unconventional myosin-Id OS=Homo sapiens OX=9606 GN=MYO1D PE=1 SV=2	116.202	1006			323.31	56.2%	56.2%	54	54	310;358;359;851;852;873;992;993;1027;1123;1147;1595;1852;2080;2147;2253;2595;2644;2689;2827;2828;2829;2943;2967;3054;3517;3794;4164;4261;4282;4482;4483;4815;4816;4817;5090;5194;5263;5264;5681;5769;5943;5968;6029;6151;6199;6341;6700;6717;7075;7326;7608;7832;7841	80	22143000	177430	0.2734%
O75970	MPDZ_HUMAN	MPDZ	Multiple PDZ domain protein OS=Homo sapiens OX=9606 GN=MPDZ PE=1 SV=2	221.618	2070			320.82	28.8%	28.4%	47	45	741;884;916;1664;1707;1710;2150;2159;2235;2317;2318;2371;2449;2669;2670;2821;3042;3173;3215;3230;3287;3306;3441;3478;4019;4251;4552;4658;4929;4986;4993;5006;5271;5316;5688;5755;5801;5915;5916;6019;6101;6162;6457;6534;6694;7461;7817	59	6859100	50333	0.0776%
P60709	ACTB_HUMAN	ACTB	Actin, cytoplasmic 1 OS=Homo sapiens OX=9606 GN=ACTB PE=1 SV=1	41.737	375			101.05	77.9%	4.5%	47	1	224;225;799;800;801;871;922;1092;1106;1192;1193;1194;1451;1452;1453;1457;1475;2265;2541;2542;2543;2637;2638;2639;2874;2875;2924;2925;3028;3029;3255;3316;3693;3716;4892;4893;5411;5412;5692;5694;6490;6491;6979;7104;7105;7106;7900	19	0	0	0
P63261	ACTG_HUMAN	ACTG1	Actin, cytoplasmic 2 OS=Homo sapiens OX=9606 GN=ACTG1 PE=1 SV=1	41.793	375			323.31	77.9%	4.5%	47	1	224;225;799;800;801;871;1092;1106;1192;1193;1194;1355;1451;1452;1453;1457;1475;2265;2541;2542;2543;2637;2638;2639;2874;2875;2924;2925;3028;3029;3255;3316;3693;3716;4892;4893;5411;5412;5692;5694;6490;6491;6979;7104;7105;7106;7900	607	1336600000	30354000	46.7704%
O43795	MYO1B_HUMAN	MYO1B	Unconventional myosin-Ib OS=Homo sapiens OX=9606 GN=MYO1B PE=1 SV=3	131.985	1136	Q9UBC5	MYO1A	323.31	36.8%	36.8%	45	45	36;505;506;942;1088;1329;1410;1645;2111;2142;2797;2799;2802;2803;2888;2889;3062;3242;3264;3299;3502;3738;3739;3742;3828;3892;4001;4881;5036;5160;5250;5930;5991;6135;6136;6316;6762;7455;7456;7484;7587;7588;7598;7855;7895	67	19619000	149610	0.2305%
P05783	K1C18_HUMAN	KRT18	Keratin, type I cytoskeletal 18 OS=Homo sapiens OX=9606 GN=KRT18 PE=1 SV=2	48.058	430	Q14525;O76014;Q92764;Q15323;O76015;O76013;Q14532	KRT33B;KRT37;KRT35;KRT31;KRT38;KRT36;KRT32	323.31	71.4%	69.3%	45	43	638;688;689;1251;1716;1717;2216;2217;2342;2880;3034;3035;3222;3241;3370;3551;3579;3581;3674;3675;3732;3733;4088;5056;5057;5129;5130;5356;5375;5600;5601;5715;5734;5797;6102;6103;6104;6417;6418;7036;7337;7338;7346;7679;7790	71	34797000	926040	1.4269%
Q9UHB6	LIMA1_HUMAN	LIMA1	LIM domain and actin-binding protein 1 OS=Homo sapiens OX=9606 GN=LIMA1 PE=1 SV=1	85.226	759	Q9BT23	LIMD2	323.31	50.1%	50.1%	45	45	1102;1581;1582;1721;2523;2735;2736;2777;3140;3261;3378;3414;3415;3565;4037;4056;4419;4434;4750;4857;5019;5104;5121;5595;5596;5597;5647;5759;5785;5903;5904;5931;6219;6246;6264;6265;6266;6307;6308;7040;7052;7257;7719;7736;7892	58	24923000	268730	0.4141%
P20700	LMNB1_HUMAN	LMNB1	Lamin-B1 OS=Homo sapiens OX=9606 GN=LMNB1 PE=1 SV=2	66.408	586			323.31	61.1%	57.8%	42	39	148;353;503;504;726;878;880;1148;1557;1584;1596;1778;2780;3105;3106;3454;3497;3514;3515;3631;3645;3646;3685;4035;4042;4098;4339;4414;4514;4604;4676;4677;4907;5235;5286;5287;5449;5485;6096;6097;6194;6984	52	17541000	273100	0.4208%
Q9P2M7	CING_HUMAN	CGN	Cingulin OS=Homo sapiens OX=9606 GN=CGN PE=1 SV=3	137.057	1203			221.31	38.2%	38.2%	42	42	748;1150;1196;1249;1506;1507;1552;1739;1920;2123;2125;2430;2684;2824;2980;2981;3712;3734;3898;4072;4073;4747;4897;4940;4941;5371;5373;5479;5562;5563;5613;5624;5710;5711;5839;6186;6187;6311;6413;6897;7150;7594	48	6035400	34220	0.0527%
Q69YQ0	CYTSA_HUMAN	SPECC1L	Cytospin-A OS=Homo sapiens OX=9606 GN=SPECC1L PE=1 SV=3	124.544	1117			323.31	41%	41%	41	41	47;48;49;170;195;1008;1228;1462;1644;1863;3319;3464;3493;3711;3918;3919;4262;4312;4320;4555;4621;4694;4998;5450;5879;5937;6118;6119;6321;6400;6721;6722;6871;6872;7086;7302;7329;7707;7708;7874;7877	53	10437000	70318	0.1083%
Q96N67	DOCK7_HUMAN	DOCK7	Dedicator of cytokinesis protein 7 OS=Homo sapiens OX=9606 GN=DOCK7 PE=1 SV=4	242.561	2140	Q8NF50	DOCK8	115.53	21.4%	20.2%	41	39	71;352;1335;1442;1873;1876;1877;2017;2331;2713;3040;3213;3214;3525;3530;3609;3751;3908;4009;4429;4531;4532;4773;4820;4923;4924;5135;5460;5850;6115;6149;6190;6229;6499;6696;6825;6899;7307;7404;7405;7431	45	5898000	31957	0.0492%
P68032	ACTC_HUMAN	ACTC1	Actin, alpha cardiac muscle 1 OS=Homo sapiens OX=9606 GN=ACTC1 PE=1 SV=1	42.019	377	P68133;P62736;P63267	ACTA1;ACTA2;ACTG2	247.61	61.8%	34.7%	38	11	224;225;799;800;801;1092;1104;1192;1193;1194;1451;1452;1453;1457;2264;2544;2545;2637;2638;2639;2874;2875;2924;2925;3255;3315;3716;4892;4893;5410;5692;5693;6490;6491;6978;7103;7898;7899	54	24572000	77825	0.1199%
Q8NI35	INADL_HUMAN	PATJ	InaD-like protein OS=Homo sapiens OX=9606 GN=PATJ PE=1 SV=3	196.368	1801			323.31	27.2%	26.6%	38	36	656;1132;1332;1430;1631;1842;2190;2317;2318;2390;2391;2762;2840;3219;3237;3248;3795;3890;3978;3998;4171;4390;4656;4850;4913;4980;4981;5348;5349;5520;5678;5944;6020;6154;6282;6714;7054;7500	44	7452600	48933	0.0754%
Q9P0K7	RAI14_HUMAN	RAI14	Ankycorbin OS=Homo sapiens OX=9606 GN=RAI14 PE=1 SV=2	110.041	980			323.31	39.9%	39.9%	38	38	63;189;343;1302;1303;1488;1699;1700;1726;2019;2020;2105;3119;3120;3171;3302;3360;3512;3887;4007;4008;4252;4384;4457;4806;5529;5593;5656;6039;6050;6083;6084;6360;6377;7115;7270;7422;7908	45	4972900	37413	0.0576%
P07197	NFM_HUMAN	NEFM	Neurofilament medium polypeptide OS=Homo sapiens OX=9606 GN=NEFM PE=1 SV=3	102.472	916	P12036	NEFH	323.31	37.2%	35.9%	36	34	635;636;750;984;985;1258;1259;1427;1788;1812;1813;2044;2615;2624;2625;3207;3283;3329;3560;5378;5481;5898;6014;6204;6205;6206;6274;6471;6472;6500;6501;6553;7161;7273;7537;7635	46	14536000	98297	0.1515%
Q96SB3	NEB2_HUMAN	PPP1R9B	Neurabin-2 OS=Homo sapiens OX=9606 GN=PPP1R9B PE=1 SV=3	89.334	817			323.31	40.9%	40%	36	34	34;575;596;709;1262;1671;1672;1723;1724;1848;1927;1993;2560;2561;2864;2933;3139;3336;3407;3408;3696;3766;4068;5009;5010;5756;5757;5802;5853;6180;6315;7174;7211;7212;7551;7593	48	11506000	137090	0.2112%
Q9BY89	K1671_HUMAN	KIAA1671	Uncharacterized protein KIAA1671 OS=Homo sapiens OX=9606 GN=KIAA1671 PE=1 SV=2	196.711	1806			213.35	26.9%	26.9%	35	35	46;138;139;491;692;735;798;1028;1044;1386;1861;2517;2524;2878;3486;3535;3826;3895;4874;4875;4918;5488;5822;5837;6484;6564;6605;6668;6777;6964;7059;7077;7079;7131;7269	39	4482400	26799	0.0413%
Q16643	DREB_HUMAN	DBN1	Drebrin OS=Homo sapiens OX=9606 GN=DBN1 PE=1 SV=4	71.429	649			323.31	52.7%	52.7%	34	34	11;273;379;1366;1412;1633;1634;1650;1651;3069;3070;3510;3593;3767;4017;4018;4404;4405;4415;4425;4519;4707;4708;5751;5752;5919;5920;6250;7112;7113;7475;7476;7954;7955	56	48205000	940800	1.4496%
P21333	FLNA_HUMAN	FLNA	Filamin-A OS=Homo sapiens OX=9606 GN=FLNA PE=1 SV=4	280.739	2647			123.95	19%	18.7%	33	31	184;270;539;673;862;893;1017;1032;1282;1406;1880;1989;1990;2070;2358;2408;4505;4590;4645;4688;5750;6608;6657;6658;7109;7495;7574;7606;7643;7807;7840;7885;7946	36	3023900	11879	0.0183%
O75369	FLNB_HUMAN	FLNB	Filamin-B OS=Homo sapiens OX=9606 GN=FLNB PE=1 SV=2	278.164	2602			89.093	16.4%	15.6%	32	30	30;31;251;252;281;894;895;1032;1041;1800;1988;2115;2409;2677;2794;2940;3940;4303;4646;5294;5744;6233;6234;6235;6596;7198;7494;7642;7723;7757;7808;7884	33	2596700	11671	0.0180%
P11021	BIP_HUMAN	HSPA5	Endoplasmic reticulum chaperone BiP OS=Homo sapiens OX=9606 GN=HSPA5 PE=1 SV=2	72.333	654			263.67	52%	52%	32	31	348;790;1120;1505;1857;1965;2763;2775;2897;2899;3199;3200;3421;3508;3518;3562;4673;4822;4823;4950;5016;5017;5233;5234;5384;6270;6590;6734;7057;7372;7466;7619	43	9228100	168350	0.2594%
P11142	HSP7C_HUMAN	HSPA8	Heat shock cognate 71 kDa protein OS=Homo sapiens OX=9606 GN=HSPA8 PE=1 SV=1	70.898	646			323.31	43%	32%	31	23	646;897;905;1509;1839;1840;1856;2687;2897;2898;3714;3715;4179;4180;4821;4951;4952;4953;5243;5244;5258;5383;5614;5679;5955;6055;6271;6379;6995;7048;7129	65	26187000	545210	0.8401%
P46939	UTRN_HUMAN	UTRN	Utrophin OS=Homo sapiens OX=9606 GN=UTRN PE=1 SV=2	394.466	3433			98.309	13.5%	13%	31	30	108;430;933;1095;1540;1792;2340;2365;2848;3036;3747;3920;4070;4432;4891;4932;5065;5161;5305;5504;5982;6147;6351;6421;7031;7202;7203;7340;7454;7669;7730	36	2069000	4322.9	0.0067%
P08238	HS90B_HUMAN	HSP90AB1	Heat shock protein HSP 90-beta OS=Homo sapiens OX=9606 GN=HSP90AB1 PE=1 SV=4	83.264	724	Q58FF7	HSP90AB3P	311.92	39.2%	22.1%	30	17	120;446;552;1533;1534;1538;1656;2169;2515;2516;2575;2605;2623;2750;3386;3391;3392;4456;5216;5661;5662;5745;6040;6041;6152;6823;7300;7301;7822;7825	40	6775700	130250	0.2007%
Q03252	LMNB2_HUMAN	LMNB2	Lamin-B2 OS=Homo sapiens OX=9606 GN=LMNB2 PE=1 SV=4	69.948	620			131.28	50.6%	47.7%	30	27	17;234;256;411;501;502;1237;1504;2307;2308;2418;3454;3521;3630;4035;4098;4338;4401;4402;4605;4678;4710;4711;4909;5212;5633;5634;5929;6446;7028	32	6072400	116940	0.1802%
Q8N3R9	PALS1_HUMAN	PALS1	Protein PALS1 OS=Homo sapiens OX=9606 GN=PALS1 PE=1 SV=3	77.294	675			287.72	48.7%	48.7%	30	30	279;643;644;1005;1143;1159;1384;1464;1599;1827;1906;1907;2144;2741;3653;3968;5000;5178;5220;5252;5365;5366;5670;5986;6631;6998;7087;7088;7453;7704	36	10613000	100380	0.1547%
P04259	K2C6B_HUMAN	KRT6B	Keratin, type II cytoskeletal 6B OS=Homo sapiens OX=9606 GN=KRT6B PE=1 SV=5	60.067	564			42.632	44.3%	3.9%	28	1	126;497;640;740;1213;1829;1946;1950;1951;3323;3632;3633;4144;5096;5097;5116;5284;5548;5973;6167;6298;6299;6511;6512;6796;7037;7038;7369	1	43399	1205.5	0.0019%
P38646	GRP75_HUMAN	HSPA9	Stress-70 protein, mitochondrial OS=Homo sapiens OX=9606 GN=HSPA9 PE=1 SV=2	73.681	679			294.75	42.9%	42.9%	28	28	522;585;586;697;896;1649;1677;1713;3801;3802;4686;4824;4877;4995;5360;5361;5382;5386;5387;5868;6291;6411;6993;6994;7153;7305;7534;7535	38	9399100	167510	0.2581%
O95425	SVIL_HUMAN	SVIL	Supervillin OS=Homo sapiens OX=9606 GN=SVIL PE=1 SV=2	247.746	2214			65.198	16.7%	16.7%	27	27	22;542;930;1163;1186;1342;1751;1941;1987;2043;2099;3371;3394;4125;4247;4276;4925;4965;5369;5587;6261;6440;6675;6884;7232;7814;7921	27	2057800	13284	0.0205%
Q9Y4I1	MYO5A_HUMAN	MYO5A	Unconventional myosin-Va OS=Homo sapiens OX=9606 GN=MYO5A PE=1 SV=2	215.405	1855			120.6	19.3%	16.2%	26	22	2110;2765;2884;3051;3404;3676;3889;3963;4109;4563;4565;5126;5217;5238;5239;5259;5836;6001;6962;7358;7424;7437;7699;7795;7893;7918	27	2239000	17592	0.0271%
O14654	IRS4_HUMAN	IRS4	Insulin receptor substrate 4 OS=Homo sapiens OX=9606 GN=IRS4 PE=1 SV=1	133.768	1257			194.6	23.6%	23.6%	25	25	0;1;94;311;838;1248;1276;1277;1691;2079;2132;2146;2304;2606;2607;3785;4185;4515;5668;5684;6287;6303;6358;6359;7721	28	5132100	64274	0.0990%
P0DMV9	HS71B_HUMAN	HSPA1B	Heat shock 70 kDa protein 1B OS=Homo sapiens OX=9606 GN=HSPA1B PE=1 SV=1	70.052	641	P0DMV8	HSPA1A	240.17	40.2%	27.8%	25	17	203;593;724;725;899;904;1511;1855;1874;2688;2900;3710;4181;4182;4627;4628;4629;4959;4987;5240;5241;5385;6995;7365;7528	47	12560000	217300	0.3348%
Q07157	ZO1_HUMAN	TJP1	Tight junction protein ZO-1 OS=Homo sapiens OX=9606 GN=TJP1 PE=1 SV=3	195.459	1748			79.662	20.4%	20.4%	25	25	165;328;958;1052;1126;1289;1344;1395;1472;1858;1994;2053;2257;3081;3158;3228;5453;5534;6007;6301;6380;6492;7014;7789;7916	25	2624700	13322	0.0205%
Q14126	DSG2_HUMAN	DSG2	Desmoglein-2 OS=Homo sapiens OX=9606 GN=DSG2 PE=1 SV=2	122.294	1118			243.62	29.8%	29.8%	25	25	760;854;855;1108;1389;1939;2411;2751;2964;3217;3249;3746;4296;5408;6069;6139;6345;7119;7310;7354;7379;7675;7703;7842;7953	33	7399400	98103	0.1512%
Q14160	SCRIB_HUMAN	SCRIB	Protein scribble homolog OS=Homo sapiens OX=9606 GN=SCRIB PE=1 SV=5	174.915	1630	Q9BTT6	LRRC1	76.423	21.2%	21.2%	25	25	212;235;365;407;1136;1565;1566;2231;2462;2956;3682;3885;4115;4297;4383;4566;4944;5257;5591;5743;6085;6130;7222;7436;7585	29	2476600	17326	0.0267%
P06396	GELS_HUMAN	GSN	Gelsolin OS=Homo sapiens OX=9606 GN=GSN PE=1 SV=1	85.698	782			323.31	43.1%	28.9%	24	13	55;208;237;608;1184;1622;1623;1758;2227;2685;2774;3365;5332;5615;5616;6537;6868;6878;7271;7272;7506;7589;7677;7829	20	10748000	177940	0.2742%
Q13045	FLII_HUMAN	FLII	Protein flightless-1 homolog OS=Homo sapiens OX=9606 GN=FLII PE=1 SV=2	144.751	1269			126.17	22.4%	22.4%	24	24	121;349;834;1618;1933;2062;2303;2495;2496;3308;3352;3471;3604;3618;3762;4680;4736;4974;5066;5328;5519;5810;6086;7507	27	4059300	31363	0.0483%
Q6WCQ1	MPRIP_HUMAN	MPRIP	Myosin phosphatase Rho-interacting protein OS=Homo sapiens OX=9606 GN=MPRIP PE=1 SV=3	116.533	1025			178.41	32.2%	31.3%	24	23	80;1391;1686;1884;2163;2679;3393;3544;4054;4755;4756;5330;5336;5403;5649;6065;6231;6272;6385;6595;6788;7233;7331;7759	27	3234000	34414	0.0530%
P35609	ACTN2_HUMAN	ACTN2	Alpha-actinin-2 OS=Homo sapiens OX=9606 GN=ACTN2 PE=1 SV=1	103.854	894			50.106	19.5%	4.8%	23	3	267;268;877;1071;1072;1399;1816;1817;1818;2527;2528;2564;2955;3181;3379;3523;3524;3740;3741;4642;4961;6612;6613	4	113780	1412.3	0.0022%
P52272	HNRPM_HUMAN	HNRNPM	Heterogeneous nuclear ribonucleoprotein M OS=Homo sapiens OX=9606 GN=HNRNPM PE=1 SV=3	77.516	730			69.322	42.1%	42.1%	23	23	25;33;187;1743;2248;2381;3055;3056;3905;4691;4739;4780;4781;4782;4783;4792;4794;4795;4796;4797;5143;5428;7230	31	5286900	77031	0.1187%
P61158	ARP3_HUMAN	ACTR3	Actin-related protein 3 OS=Homo sapiens OX=9606 GN=ACTR3 PE=1 SV=3	47.371	418	Q9C0K3	ACTR3C	218.08	58.9%	56.7%	23	21	158;1158;1254;1375;1379;1745;1980;2493;2582;2626;3327;3338;3914;4034;4044;5081;5082;5654;6822;7471;7863;7937;7938	35	16471000	443590	0.6835%
Q00839	HNRPU_HUMAN	HNRNPU	Heterogeneous nuclear ribonucleoprotein U OS=Homo sapiens OX=9606 GN=HNRNPU PE=1 SV=6	90.584	825			146.98	28.2%	28.2%	23	23	171;983;1083;1340;1485;1486;1908;2388;2530;2531;2549;2619;3285;4049;4290;4308;4443;4862;5027;5046;6335;7565;7889	27	5616600	87669	0.1351%
Q14247	SRC8_HUMAN	CTTN	Src substrate cortactin OS=Homo sapiens OX=9606 GN=CTTN PE=1 SV=2	61.586	550			253	38.5%	38.5%	23	23	152;1265;1888;1890;1891;1892;1893;2405;4305;4408;4409;4723;4991;5395;5846;5847;5848;6920;7035;7143;7144;7813;7821	25	5167700	109330	0.1685%
Q7Z406	MYH14_HUMAN	MYH14	Myosin-14 OS=Homo sapiens OX=9606 GN=MYH14 PE=1 SV=2	227.871	1995			32.513	14.1%	10.7%	23	16	95;578;632;1503;1515;1580;1628;1847;2397;2402;3303;3332;3348;3491;3554;3605;4128;4349;4371;5516;7314;7343;7786	16	942430	6073.7	0.0094%
Q92841	DDX17_HUMAN	DDX17	Probable ATP-dependent RNA helicase DDX17 OS=Homo sapiens OX=9606 GN=DDX17 PE=1 SV=2	80.272	729			143.85	32.9%	28.5%	23	19	563;1117;1253;1526;2066;2469;3224;3417;3943;3979;4253;4573;4830;5039;5486;5609;5981;6363;6412;6688;6689;6749;7373	27	6334200	129500	0.1995%
Q96HE9	PRR11_HUMAN	PRR11	Proline-rich protein 11 OS=Homo sapiens OX=9606 GN=PRR11 PE=1 SV=1	40.085	360			323.31	46.9%	46.9%	23	23	463;464;648;900;961;962;1616;1617;3313;3537;3996;3997;4567;5222;6237;6238;6257;7237;7438;7439;7628;7629;7630	46	27762000	880200	1.3562%
O43491	E41L2_HUMAN	EPB41L2	Band 4.1-like protein 2 OS=Homo sapiens OX=9606 GN=EPB41L2 PE=1 SV=1	112.588	1005	Q9H4G0	EPB41L1	101.68	29.7%	29.7%	22	21	1754;2353;2354;2660;3239;4498;5032;5033;5331;5747;6075;6255;6256;6584;6711;6976;7159;7322;7553;7554;7610;7690	26	2776800	24808	0.0382%
P68371	TBB4B_HUMAN	TUBB4B	Tubulin beta-4B chain OS=Homo sapiens OX=9606 GN=TUBB4B PE=1 SV=1	49.831	445			323.31	54.2%	3.6%	22	2	485;825;1455;1735;2002;2003;2083;2238;2239;3049;3073;3074;3124;3142;3430;3684;3924;4905;4915;5272;5989;7867	36	14376000	501370	0.7725%
Q13136	LIPA1_HUMAN	PPFIA1	Liprin-alpha-1 OS=Homo sapiens OX=9606 GN=PPFIA1 PE=1 SV=1	135.779	1202	O75334;O75145;O75335	PPFIA2;PPFIA3;PPFIA4	184.28	25.2%	25.2%	22	22	1296;1322;1323;1433;1643;1725;2298;3284;3589;3627;3665;3974;4433;4447;4690;5524;5525;5541;6322;6817;7283;7541	25	3490600	30602	0.0472%
Q15058	KIF14_HUMAN	KIF14	Kinesin-like protein KIF14 OS=Homo sapiens OX=9606 GN=KIF14 PE=1 SV=1	186.492	1648			89.28	15.7%	15.7%	22	22	346;347;703;704;932;1204;1598;1759;2577;3061;3270;5024;5112;5637;6010;6273;6502;6844;7299;7316;7394;7620	24	2598100	20383	0.0314%
Q99569	PKP4_HUMAN	PKP4	Plakophilin-4 OS=Homo sapiens OX=9606 GN=PKP4 PE=1 SV=2	131.868	1192	Q9UQB3	CTNND2	199.74	26.2%	26.2%	22	22	13;145;167;628;974;3841;4728;4957;5213;5302;5619;5789;5851;5987;6245;6252;6425;6649;6877;7020;7252;7562	26	3371200	26444	0.0407%
Q9NYL9	TMOD3_HUMAN	TMOD3	Tropomodulin-3 OS=Homo sapiens OX=9606 GN=TMOD3 PE=1 SV=1	39.595	352	Q15911	ZFHX3	199.77	57.1%	57.1%	22	21	65;461;1039;1051;1155;1292;1608;1837;1897;3013;3014;4832;4833;5072;5073;5564;6201;6202;6422;6423;6726;7839	34	15453000	451050	0.6950%
P36578	RL4_HUMAN	RPL4	60S ribosomal protein L4 OS=Homo sapiens OX=9606 GN=RPL4 PE=1 SV=5	47.697	427			95.982	42.2%	42.2%	21	21	102;559;560;1328;2234;2386;2771;2772;2993;3434;3435;4812;5071;5211;5320;5321;5552;6224;6723;6724;7136	22	3151800	63876	0.0984%
P56945	BCAR1_HUMAN	BCAR1	Breast cancer anti-estrogen resistance protein 1 OS=Homo sapiens OX=9606 GN=BCAR1 PE=1 SV=2	93.372	870	Q14511	NEDD9	108.56	37.2%	37.2%	21	21	9;498;612;827;828;1239;2064;2223;2224;2330;2399;2610;3778;4611;4738;4868;5527;5766;6478;7249;7425	30	6300500	86205	0.1328%
O00571	DDX3X_HUMAN	DDX3X	ATP-dependent RNA helicase DDX3X OS=Homo sapiens OX=9606 GN=DDX3X PE=1 SV=3	73.243	662	Q9NQI0	DDX4	233.74	34%	4.7%	20	3	1074;1156;1450;1495;2673;2681;3361;3505;3777;4830;4831;5409;5717;5983;6241;6329;7244;7555;7693;7870	20	2655500	35519	0.0547%
P07196	NFL_HUMAN	NEFL	Neurofilament light polypeptide OS=Homo sapiens OX=9606 GN=NEFL PE=1 SV=3	61.517	543			151.69	37%	35.4%	20	19	500;600;1396;1788;2761;3582;4473;5191;5372;5705;5706;5854;5855;5856;5948;6330;6331;6898;7262;7370	22	2563400	38853	0.0599%
P07437	TBB5_HUMAN	TUBB	Tubulin beta chain OS=Homo sapiens OX=9606 GN=TUBB PE=1 SV=2	49.671	444			77.788	50%	13.1%	20	4	323;486;1735;2002;2003;2082;2238;2239;3049;3124;3142;3187;3188;3430;3684;3924;4915;5272;5989;7867	9	10233000	381090	0.5872%
P09874	PARP1_HUMAN	PARP1	Poly [ADP-ribose] polymerase 1 OS=Homo sapiens OX=9606 GN=PARP1 PE=1 SV=4	113.084	1014			63.454	25.4%	25.4%	20	20	160;601;602;1545;2096;2192;2196;2222;2717;3358;3359;3485;5574;6059;6764;6991;7213;7255;7650;7678	20	2333400	20811	0.0321%
P35221	CTNA1_HUMAN	CTNNA1	Catenin alpha-1 OS=Homo sapiens OX=9606 GN=CTNNA1 PE=1 SV=1	100.071	906	Q9UI47	CTNNA3	138.99	29.6%	26.6%	20	18	296;324;444;1694;1749;2291;2703;3293;3649;4104;4212;4657;4978;5136;5861;6269;6548;6969;7294;7295	24	2862600	34174	0.0527%
P48681	NEST_HUMAN	NES	Nestin OS=Homo sapiens OX=9606 GN=NES PE=1 SV=2	177.439	1621			77.457	14.3%	14.3%	20	20	277;401;580;581;1408;1447;1547;2155;2156;2400;3768;3770;5433;5728;6100;6885;6950;7093;7328;7684	26	2445500	13570	0.0209%
P49411	EFTU_HUMAN	TUFM	Elongation factor Tu, mitochondrial OS=Homo sapiens OX=9606 GN=TUFM PE=1 SV=3	49.875	455			267.18	46.2%	46.2%	20	20	137;1022;1023;1050;1420;1491;1931;1996;2279;2360;2489;4064;5452;6091;6685;6686;6687;6990;7050;7152	26	6349300	132490	0.2041%
P61160	ARP2_HUMAN	ACTR2	Actin-related protein 2 OS=Homo sapiens OX=9606 GN=ACTR2 PE=1 SV=1	44.761	394			228.27	50%	50%	20	20	874;1015;1076;1539;2525;2599;2600;2617;2618;2998;3131;3634;3695;5327;5539;6182;6424;7242;7243;7382	35	14457000	437710	0.6744%
Q15233	NONO_HUMAN	NONO	Non-POU domain-containing octamer-binding protein OS=Homo sapiens OX=9606 GN=NONO PE=1 SV=4	54.232	471			222.33	38.4%	38.4%	20	19	68;221;436;846;847;1018;1477;1647;1825;1885;2284;3837;3838;4904;5553;5781;6742;6743;7162;7163	28	12869000	370910	0.5715%
Q9H792	PEAK1_HUMAN	PEAK1	Inactive tyrosine-protein kinase PEAK1 OS=Homo sapiens OX=9606 GN=PEAK1 PE=1 SV=4	193.106	1746			57.011	15.2%	15.2%	20	20	712;1423;1673;1674;1887;2037;2136;2137;2302;2680;3641;3642;4000;4615;4984;5285;6003;6383;7735;7909	20	1553600	8400.9	0.0129%
O75955	FLOT1_HUMAN	FLOT1	Flotillin-1 OS=Homo sapiens OX=9606 GN=FLOT1 PE=1 SV=3	47.355	427			204.78	46.8%	46.8%	19	19	97;98;576;623;624;990;2587;3163;3197;3602;4551;4906;5475;5664;6275;6565;7544;7561;7616	25	3531200	77292	0.1191%
P07900	HS90A_HUMAN	HSP90AA1	Heat shock protein HSP 90-alpha OS=Homo sapiens OX=9606 GN=HSP90AA1 PE=1 SV=5	84.66	732	Q58FG0;Q58FG1;Q58FF6	HSP90AA5P;HSP90AA4P;HSP90AB4P	29.813	29.4%	13.5%	19	9	120;447;553;1153;1519;1536;2515;2516;2575;2601;2623;3390;4456;5215;5663;6152;7300;7301;7825	9	802700	16800	0.0259%
P12268	IMDH2_HUMAN	IMPDH2	Inosine-5'-monophosphate dehydrogenase 2 OS=Homo sapiens OX=9606 GN=IMPDH2 PE=1 SV=2	55.805	514	P20839	IMPDH1	75.928	40.7%	40.7%	19	19	520;1029;1309;1345;1889;2071;2293;2369;2580;3366;3574;3575;4613;5124;5672;5682;6959;7335;7802	22	3166700	74908	0.1154%
P13797	PLST_HUMAN	PLS3	Plastin-3 OS=Homo sapiens OX=9606 GN=PLS3 PE=1 SV=4	70.811	630	P13796;Q14651	LCP1;PLS1	157.92	35.9%	35.9%	19	19	529;861;1312;2683;2752;2753;2941;3066;4502;4718;4811;5008;5424;5814;7702;7712;7750;7896;7942	25	6880900	145490	0.2242%
P17844	DDX5_HUMAN	DDX5	Probable ATP-dependent RNA helicase DDX5 OS=Homo sapiens OX=9606 GN=DDX5 PE=1 SV=1	69.148	614			59.252	30.6%	25.4%	19	15	1252;2065;2546;2583;3224;3417;3566;3942;4192;4241;4830;5037;5038;5609;5643;6653;6816;7007;7734	17	2556200	57553	0.0887%
P23246	SFPQ_HUMAN	SFPQ	Splicing factor, proline- and glutamine-rich OS=Homo sapiens OX=9606 GN=SFPQ PE=1 SV=2	76.149	707			155.75	24.5%	23.1%	19	18	367;368;846;901;1019;1020;1824;1832;1886;2175;2283;3137;3835;3836;5896;6391;7550;7804;7805	22	4444300	92765	0.1429%
P35240	MERL_HUMAN	NF2	Merlin OS=Homo sapiens OX=9606 GN=NF2 PE=1 SV=1	69.69	595			124.26	31.4%	31.4%	19	19	594;1275;1353;1662;1704;2185;2186;2718;3145;3192;3278;3556;4193;5738;5806;6056;7306;7364;7371	25	3387700	56052	0.0864%
Q12965	MYO1E_HUMAN	MYO1E	Unconventional myosin-Ie OS=Homo sapiens OX=9606 GN=MYO1E PE=1 SV=2	127.062	1108	O00160	MYO1F	58.877	24.2%	24.2%	19	19	163;551;1348;1352;1470;2038;2295;2519;2658;3193;5026;5292;5442;5638;6174;7190;7433;7524;7742	19	1298000	13822	0.0213%
O75694	NU155_HUMAN	NUP155	Nuclear pore complex protein Nup155 OS=Homo sapiens OX=9606 GN=NUP155 PE=1 SV=1	155.199	1391			158.67	16.4%	16.4%	18	18	236;1135;2343;2502;2613;2914;3044;3164;3320;3481;3601;3789;3956;4116;4670;5906;7118;7875	23	1502000	12505	0.0193%
P02545	LMNA_HUMAN	LMNA	Prelamin-A/C OS=Homo sapiens OX=9606 GN=LMNA PE=1 SV=1	74.139	664			115.28	31.2%	31.2%	18	18	99;100;258;604;1267;1385;2420;3130;3498;3686;4003;5103;5266;6095;6203;6529;6753;7123	20	2715200	45789	0.0706%
P13639	EF2_HUMAN	EEF2	Elongation factor 2 OS=Homo sapiens OX=9606 GN=EEF2 PE=1 SV=4	95.338	858			74.172	20%	20%	18	18	649;652;1346;1798;2236;2395;2930;3331;3506;3951;4659;4660;5691;6654;6693;7122;7187;7844	23	3803500	30240	0.0466%
P14923	PLAK_HUMAN	JUP	Junction plakoglobin OS=Homo sapiens OX=9606 GN=JUP PE=1 SV=3	81.745	745			104.9	30.3%	27%	18	16	452;1397;2674;4161;4166;4293;4638;4740;4955;4956;5012;5402;5660;5828;6835;7005;7548;7599	22	6138600	105160	0.1620%
P58107	EPIPL_HUMAN	EPPK1	Epiplakin OS=Homo sapiens OX=9606 GN=EPPK1 PE=1 SV=3	555.658	5088			27.418	20.6%	15.8%	18	13	82;471;832;844;1530;2171;2173;2174;4082;4084;4085;4529;4540;4914;6803;7282;7515;7613	13	651150	1268.2	0.0020%
Q16352	AINX_HUMAN	INA	Alpha-internexin OS=Homo sapiens OX=9606 GN=INA PE=1 SV=2	55.391	499			102.24	41.5%	39.1%	18	16	387;952;1788;1820;2551;2615;2652;2653;3545;4475;5157;5456;5770;5942;6207;6221;6846;7227	18	2781700	47733	0.0735%
Q8IY63	AMOL1_HUMAN	AMOTL1	Angiomotin-like protein 1 OS=Homo sapiens OX=9606 GN=AMOTL1 PE=1 SV=1	106.574	956			140.81	22.9%	21.4%	18	16	621;1188;2571;2572;2584;2596;2951;2952;3138;4365;4528;5618;5821;6464;7297;7398;7399;7849	23	3493500	48378	0.0745%
Q8WTT2	NOC3L_HUMAN	NOC3L	Nucleolar complex protein 3 homolog OS=Homo sapiens OX=9606 GN=NOC3L PE=1 SV=1	92.548	800			110.47	22.1%	22.1%	18	18	1089;1371;1524;1796;1797;2089;2289;2877;3002;3474;3475;3897;4407;5813;6183;6808;6809;7934	21	3191400	34098	0.0525%
Q8WUM4	PDC6I_HUMAN	PDCD6IP	Programmed cell death 6-interacting protein OS=Homo sapiens OX=9606 GN=PDCD6IP PE=1 SV=1	96.023	868			70.862	25.1%	25.1%	18	18	89;737;1118;1119;1563;2091;3531;3628;4335;4958;6124;6414;6454;6459;6833;6880;6936;7766	20	2022100	25466	0.0392%
Q9Y230	RUVB2_HUMAN	RUVBL2	RuvB-like 2 OS=Homo sapiens OX=9606 GN=RUVBL2 PE=1 SV=3	51.157	463			104.27	47.7%	47.7%	18	18	35;415;816;1024;1025;1770;1787;2072;2484;2918;3128;3344;4141;5379;5655;6567;6900;6975	20	2453200	62648	0.0965%
O15020	SPTN2_HUMAN	SPTBN2	Spectrin beta chain, non-erythrocytic 2 OS=Homo sapiens OX=9606 GN=SPTBN2 PE=1 SV=3	271.325	2390			54.572	12.1%	10.8%	17	14	77;425;1207;1308;1766;2016;2424;3984;3985;4648;5364;5490;5580;5779;7146;7287;7670	14	628060	1249.7	0.0019%
P19338	NUCL_HUMAN	NCL	Nucleolin OS=Homo sapiens OX=9606 GN=NCL PE=1 SV=3	76.614	710			113.45	26.6%	26.6%	17	17	736;1305;1898;2176;2177;2350;3354;3496;3769;5150;5483;6034;6035;6633;6634;7197;7633	19	2085700	11428	0.0176%
P28290	ITPI2_HUMAN	ITPRID2	Protein ITPRID2 OS=Homo sapiens OX=9606 GN=ITPRID2 PE=1 SV=3	138.386	1259			91.188	18.7%	18.7%	17	17	714;1318;1438;1458;2387;3008;3856;4127;4757;5299;6288;6328;6375;6396;6650;6912;7943	18	2682200	31344	0.0483%
P33993	MCM7_HUMAN	MCM7	DNA replication licensing factor MCM7 OS=Homo sapiens OX=9606 GN=MCM7 PE=1 SV=4	81.308	719			72.108	28.5%	28.5%	17	17	124;442;1772;1913;1968;2459;3355;3594;3790;3791;4243;4681;4942;5645;6089;6525;6914	20	1947100	24019	0.0370%
P46940	IQGA1_HUMAN	IQGAP1	Ras GTPase-activating-like protein IQGAP1 OS=Homo sapiens OX=9606 GN=IQGAP1 PE=1 SV=1	189.252	1657			87.777	14.8%	14.8%	17	17	416;739;1358;1646;2345;2815;3596;3761;5108;5533;5550;5586;5718;5815;6216;6802;7810	19	1654600	12253	0.0189%
P68363	TBA1B_HUMAN	TUBA1B	Tubulin alpha-1B chain OS=Homo sapiens OX=9606 GN=TUBA1B PE=1 SV=1	50.152	451	Q71U36;Q9BQE3;P0DPH8;P0DPH7;P68366;Q6PEY2;Q9NY65;A6NHL2	TUBA1A;TUBA1C;TUBA3D;TUBA3C;TUBA4A;TUBA3E;TUBA8;TUBAL3	317.4	45.7%	45.7%	17	17	782;803;804;863;1238;1347;1437;1846;2863;3705;3706;5115;5503;6030;6682;6683;7235	26	15985000	448500	0.6911%
Q16891	MIC60_HUMAN	IMMT	MICOS complex subunit MIC60 OS=Homo sapiens OX=9606 GN=IMMT PE=1 SV=1	83.678	758			67.904	25.6%	25.6%	17	17	732;2244;2374;2375;2520;3307;3657;3932;3933;4417;4461;5357;5444;5606;5773;6958;7682	20	1485800	16335	0.0252%
Q7L2E3	DHX30_HUMAN	DHX30	ATP-dependent RNA helicase DHX30 OS=Homo sapiens OX=9606 GN=DHX30 PE=1 SV=1	133.938	1194			30.259	19.7%	19.7%	17	17	449;744;775;1173;2504;2522;3400;3465;4382;4511;4954;5132;5137;5197;6869;7309;7858	17	953110	7502.7	0.0116%
Q86YM7	HOME1_HUMAN	HOMER1	Homer protein homolog 1 OS=Homo sapiens OX=9606 GN=HOMER1 PE=1 SV=2	40.277	354	Q9NSC5	HOMER3	114.01	57.6%	50.8%	17	14	159;294;295;318;546;1180;1807;2562;2686;2790;4538;5088;5089;5560;6279;6782;6954	22	2225100	50132	0.0772%
Q8IUD2	RB6I2_HUMAN	ERC1	ELKS/Rab6-interacting/CAST family member 1 OS=Homo sapiens OX=9606 GN=ERC1 PE=1 SV=1	128.086	1116	O15083	ERC2	31.006	19.6%	19.6%	17	17	43;474;700;1047;2347;3322;3397;3398;3603;4237;4522;4523;5628;6137;6840;7584;7676	18	747410	4690.4	0.0072%
O43166	SI1L1_HUMAN	SIPA1L1	Signal-induced proliferation-associated 1-like protein 1 OS=Homo sapiens OX=9606 GN=SIPA1L1 PE=1 SV=4	200.029	1804			37.662	14.1%	14.1%	16	16	1899;2392;2440;2463;3700;3945;4882;5293;5323;6063;6222;6362;6758;6928;6934;7121	16	1411400	7914.6	0.0122%
P04350	TBB4A_HUMAN	TUBB4A	Tubulin beta-4A chain OS=Homo sapiens OX=9606 GN=TUBB4A PE=1 SV=2	49.586	444	Q3ZCM7;A6NNZ2;Q9H4B7	TUBB8;TUBB8B;TUBB1	5.1687	44.6%	3.6%	16	1	485;825;1455;2002;2003;2083;3049;3075;3142;3430;3684;3924;4905;5272;5989;7867	1	124940	5679.3	0.0088%
P10809	CH60_HUMAN	HSPD1	60 kDa heat shock protein, mitochondrial OS=Homo sapiens OX=9606 GN=HSPD1 PE=1 SV=2	61.055	573			89.786	33.3%	33.3%	16	16	2126;2255;2534;3052;3103;3104;3178;3416;4637;4982;6774;6790;6791;7228;7229;7241	21	2430900	44219	0.0681%
P60842	IF4A1_HUMAN	EIF4A1	Eukaryotic initiation factor 4A-I OS=Homo sapiens OX=9606 GN=EIF4A1 PE=1 SV=1	46.154	406	Q14240	EIF4A2	131.03	33%	31%	16	15	172;944;945;946;1362;2183;2491;2526;3033;3335;3374;3538;4354;4778;7191;7409	22	2844600	74755	0.1152%
Q08211	DHX9_HUMAN	DHX9	ATP-dependent RNA helicase A OS=Homo sapiens OX=9606 GN=DHX9 PE=1 SV=4	140.958	1270			46.993	15.3%	15.3%	16	16	156;305;947;1496;2272;3549;3786;3829;3869;4283;4301;4842;5551;6870;7902;7915	18	1499100	11859	0.0183%
Q13263	TIF1B_HUMAN	TRIM28	Transcription intermediary factor 1-beta OS=Homo sapiens OX=9606 GN=TRIM28 PE=1 SV=5	88.55	835			133.27	23.7%	23.7%	16	16	75;76;1012;3216;3452;4058;4509;4544;4697;4698;4819;5419;5439;5965;6312;7209	18	3424000	62248	0.0959%
Q14571	ITPR2_HUMAN	ITPR2	Inositol 1,4,5-trisphosphate receptor type 2 OS=Homo sapiens OX=9606 GN=ITPR2 PE=1 SV=2	308.064	2701			76.79	7.5%	6.7%	16	13	524;1040;1295;1431;2199;2978;3196;5041;5118;5207;5639;5742;6140;6430;7330;7917	18	1096100	6501.6	0.0100%
Q96PK6	RBM14_HUMAN	RBM14	RNA-binding protein 14 OS=Homo sapiens OX=9606 GN=RBM14 PE=1 SV=2	69.492	669			114.3	30.5%	30.5%	16	16	37;38;304;495;605;607;720;2412;2812;3610;4462;5719;5746;6916;7281;7929	18	3981100	106620	0.1643%
Q99959	PKP2_HUMAN	PKP2	Plakophilin-2 OS=Homo sapiens OX=9606 GN=PKP2 PE=1 SV=2	97.415	881			63.373	25.7%	25.7%	16	16	69;284;1073;1285;1659;3037;3038;3109;3135;5167;5176;5651;5659;6386;7024;7933	18	3799700	59035	0.0910%
Q9BVP2	GNL3_HUMAN	GNL3	Guanine nucleotide-binding protein-like 3 OS=Homo sapiens OX=9606 GN=GNL3 PE=1 SV=2	61.993	549			203.57	33.2%	33.2%	16	16	320;991;1569;1612;3317;3318;3444;3753;4623;5877;5971;5972;6188;6227;7256;7950	18	5367500	89966	0.1386%
Q9NNW5	WDR6_HUMAN	WDR6	WD repeat-containing protein 6 OS=Homo sapiens OX=9606 GN=WDR6 PE=1 SV=1	121.725	1121			48.328	21.9%	21.9%	16	16	205;781;845;948;965;2372;2464;3018;3812;3910;5389;7223;7345;7378;7531;7673	17	2621300	25565	0.0394%
Q9UJV9	DDX41_HUMAN	DDX41	Probable ATP-dependent RNA helicase DDX41 OS=Homo sapiens OX=9606 GN=DDX41 PE=1 SV=2	69.838	622			67.783	31%	31%	16	16	127;204;1113;1394;2249;2280;3279;3328;4239;4807;4966;5510;5513;5608;5834;6874	21	2547800	25564	0.0394%
P25705	ATPA_HUMAN	ATP5F1A	ATP synthase subunit alpha, mitochondrial OS=Homo sapiens OX=9606 GN=ATP5F1A PE=1 SV=1	59.751	553			74.815	31.1%	31.1%	15	15	786;1334;1525;1860;2979;3186;3765;5310;5804;6623;6652;6942;6943;7239;7645	17	2198800	53378	0.0822%
P68104	EF1A1_HUMAN	EEF1A1	Elongation factor 1-alpha 1 OS=Homo sapiens OX=9606 GN=EEF1A1 PE=1 SV=1	50.141	462	Q5VTE0;Q05639	EEF1A1P5;EEF1A2	93.554	39.4%	39.4%	15	15	1416;2837;2838;4302;5509;5620;5962;6443;6665;6679;7180;7779;7780;7971;7972	19	6812000	154890	0.2387%
Q13425	SNTB2_HUMAN	SNTB2	Beta-2-syntrophin OS=Homo sapiens OX=9606 GN=SNTB2 PE=1 SV=1	57.95	540			45.39	29.6%	27.6%	15	13	238;243;475;746;747;2319;2593;3487;3847;3952;5168;5575;5658;7072;7663	19	1683400	46353	0.0714%
Q13561	DCTN2_HUMAN	DCTN2	Dynactin subunit 2 OS=Homo sapiens OX=9606 GN=DCTN2 PE=1 SV=4	44.231	401			99.898	56.1%	56.1%	15	15	715;1128;1611;1680;2301;4129;4136;4156;4387;5793;6661;6980;7558;7739;7748	16	2069000	60519	0.0932%
Q13885	TBB2A_HUMAN	TUBB2A	Tubulin beta-2A chain OS=Homo sapiens OX=9606 GN=TUBB2A PE=1 SV=1	49.907	445			10.519	36.6%	3.6%	15	1	323;1735;2002;2003;2238;2239;3048;3072;3142;3430;3684;3924;4915;5272;5989	3	355690	11714	0.0180%
Q8IY81	SPB1_HUMAN	FTSJ3	pre-rRNA 2'-O-ribose RNA methyltransferase FTSJ3 OS=Homo sapiens OX=9606 GN=FTSJ3 PE=1 SV=2	96.558	847			68.275	19.6%	19.6%	15	15	140;141;147;659;821;1059;1811;2013;2960;2961;3281;5823;5862;6971;7941	17	2252400	45993	0.0709%
Q9BVA1	TBB2B_HUMAN	TUBB2B	Tubulin beta-2B chain OS=Homo sapiens OX=9606 GN=TUBB2B PE=1 SV=1	49.953	445			1.6219	36.6%	3.6%	15	1	323;1735;2002;2003;2238;2239;3048;3076;3142;3430;3684;3924;4915;5272;5989	1	156750	7125	0.0110%
O43143	DHX15_HUMAN	DHX15	ATP-dependent RNA helicase DHX15 OS=Homo sapiens OX=9606 GN=DHX15 PE=1 SV=2	90.933	795	O60231;Q14562	DHX16;DHX8	52.554	18.1%	18.1%	14	14	493;865;1306;1814;2643;2792;2903;3133;3298;6208;6209;6583;7819;7882	17	1192700	21201	0.0327%
P33176	KINH_HUMAN	KIF5B	Kinesin-1 heavy chain OS=Homo sapiens OX=9606 GN=KIF5B PE=1 SV=1	109.685	963	O60282;Q12840	KIF5C;KIF5A	28.219	18.9%	18.9%	14	14	537;2205;3144;3992;4047;4682;4860;5040;5282;6005;6268;6621;6622;6911	14	583040	7100.9	0.0109%
Q0ZGT2	NEXN_HUMAN	NEXN	Nexilin OS=Homo sapiens OX=9606 GN=NEXN PE=1 SV=1	80.658	675			44.151	24.3%	24.3%	14	14	149;302;1279;1780;2856;3134;3483;4466;4549;4864;5021;5193;5290;5657	15	1762500	32841	0.0506%
Q13625	ASPP2_HUMAN	TP53BP2	Apoptosis-stimulating of p53 protein 2 OS=Homo sapiens OX=9606 GN=TP53BP2 PE=1 SV=2	125.616	1128			62.028	18.6%	18.6%	14	14	1590;1615;2758;3122;4170;4601;4726;4766;5237;5569;6343;7076;7421;7556	15	1354700	19136	0.0295%
Q562R1	ACTBL_HUMAN	ACTBL2	Beta-actin-like protein 2 OS=Homo sapiens OX=9606 GN=ACTBL2 PE=1 SV=2	42.003	376			42.165	27.7%	13.6%	14	5	1092;1105;2537;2538;2637;2874;2875;2924;2925;3027;3259;3716;6490;6491	9	275470	2646.1	0.0041%
Q6Q0C0	TRAF7_HUMAN	TRAF7	E3 ubiquitin-protein ligase TRAF7 OS=Homo sapiens OX=9606 GN=TRAF7 PE=1 SV=1	74.609	670			58.886	24%	24%	14	14	321;487;918;1850;2030;2636;3824;4449;4450;4453;4754;6087;6819;7696	15	1195400	27091	0.0417%
Q6S8J3	POTEE_HUMAN	POTEE	POTE ankyrin domain family member E OS=Homo sapiens OX=9606 GN=POTEE PE=2 SV=3	121.363	1075			2.4765	11.3%	0	14	0	224;225;799;800;1457;1475;3255;3693;5411;5412;5692;6490;6491;7102	2	2769300	5372.3	0.0083%
Q8WUM0	NU133_HUMAN	NUP133	Nuclear pore complex protein Nup133 OS=Homo sapiens OX=9606 GN=NUP133 PE=1 SV=2	128.979	1156			47.817	15%	15%	14	14	1115;1367;1678;1962;2338;2869;3368;3587;4143;4777;5676;5696;6598;7768	16	1315200	10708	0.0165%
Q96GQ7	DDX27_HUMAN	DDX27	Probable ATP-dependent RNA helicase DDX27 OS=Homo sapiens OX=9606 GN=DDX27 PE=1 SV=2	89.835	796			23.687	19.5%	19.5%	14	14	335;1036;1290;1387;1517;1924;2813;3009;3520;6513;6614;6615;7021;7447	14	1526900	30928	0.0477%
Q96PU5	NED4L_HUMAN	NEDD4L	E3 ubiquitin-protein ligase NEDD4-like OS=Homo sapiens OX=9606 GN=NEDD4L PE=1 SV=2	111.932	975			59.975	21.3%	20.1%	14	13	1202;2005;2716;3205;4066;4360;5198;5465;6150;6949;7003;7004;7092;7634	14	1406300	17369	0.0268%
Q9P2B4	CT2NL_HUMAN	CTTNBP2NL	CTTNBP2 N-terminal-like protein OS=Homo sapiens OX=9606 GN=CTTNBP2NL PE=1 SV=2	70.158	639			35.393	29.3%	29.3%	14	14	217;1087;1099;1100;2056;2556;3552;4133;4577;4939;6773;7580;7812;7891	15	1501100	25202	0.0388%
Q9UEY8	ADDG_HUMAN	ADD3	Gamma-adducin OS=Homo sapiens OX=9606 GN=ADD3 PE=1 SV=1	79.155	706			107.54	32%	32%	14	14	201;2352;2604;2748;3157;5192;6320;6660;6750;7226;7486;7570;7796;7837	15	3747600	78318	0.1207%
A5A3E0	POTEF_HUMAN	POTEF	POTE ankyrin domain family member F OS=Homo sapiens OX=9606 GN=POTEF PE=1 SV=2	121.445	1075			1.5568	11.1%	3.8%	13	2	224;225;799;800;1457;3255;3694;5411;5412;5692;6490;6491;7107	2	0	0	0
O14578	CTRO_HUMAN	CIT	Citron Rho-interacting kinase OS=Homo sapiens OX=9606 GN=CIT PE=1 SV=2	231.431	2027			32.412	8.9%	8.9%	13	13	713;866;1419;2090;3107;3227;4091;4574;4761;4762;5221;5492;7411	13	790420	4393.4	0.0068%
O14639	ABLM1_HUMAN	ABLIM1	Actin-binding LIM protein 1 OS=Homo sapiens OX=9606 GN=ABLIM1 PE=1 SV=3	87.688	778			66.392	23.5%	23.5%	13	13	2781;2804;4284;4285;5044;5521;6337;6348;6420;6539;6815;6960;7773	13	1052400	13011	0.0200%
O60292	SI1L3_HUMAN	SIPA1L3	Signal-induced proliferation-associated 1-like protein 3 OS=Homo sapiens OX=9606 GN=SIPA1L3 PE=1 SV=3	194.61	1781			32.985	10.5%	10.5%	13	13	716;2313;2314;2441;3509;3896;3960;4326;5653;6196;6845;7658;7966	14	1085400	5748	0.0089%
P11940	PABP1_HUMAN	PABPC1	Polyadenylate-binding protein 1 OS=Homo sapiens OX=9606 GN=PABPC1 PE=1 SV=2	70.671	636	Q9H361;Q4VXU2;Q96DU9;Q5JQF8	PABPC3;PABPC1L;PABPC5;PABPC1L2A	82.21	20.4%	14.2%	13	9	386;2179;3053;3218;3511;3817;5023;5790;5999;6067;6108;7132;7912	15	1463500	26318	0.0406%
P25205	MCM3_HUMAN	MCM3	DNA replication licensing factor MCM3 OS=Homo sapiens OX=9606 GN=MCM3 PE=1 SV=3	90.981	808			53.841	22.6%	22.6%	13	13	269;441;914;1532;2145;2460;2892;4165;6044;6439;7097;7545;7771	14	1371000	18239	0.0281%
P28289	TMOD1_HUMAN	TMOD1	Tropomodulin-1 OS=Homo sapiens OX=9606 GN=TMOD1 PE=1 SV=1	40.569	359	Q9NZQ9	TMOD4	83.545	46%	43.7%	13	12	696;857;858;1361;1400;1895;2929;3600;4599;5072;5675;6798;7923	14	2008400	73284	0.1129%
P30153	2AAA_HUMAN	PPP2R1A	Serine/threonine-protein phosphatase 2A 65 kDa regulatory subunit A alpha isoform OS=Homo sapiens OX=9606 GN=PPP2R1A PE=1 SV=4	65.309	589			59.987	28.4%	26.1%	13	12	333;334;806;1882;2620;2850;3468;3623;4696;5901;7353;7383;7883	16	1822400	24974	0.0385%
P31943	HNRH1_HUMAN	HNRNPH1	Heterogeneous nuclear ribonucleoprotein H OS=Homo sapiens OX=9606 GN=HNRNPH1 PE=1 SV=4	49.229	449	Q9NQA5	TRPV5	177.54	33.2%	17.8%	13	6	734;1081;1409;2668;4839;4861;6212;6213;6390;7263;7827;7951;7952	18	6129500	216680	0.3339%
P33992	MCM5_HUMAN	MCM5	DNA replication licensing factor MCM5 OS=Homo sapiens OX=9606 GN=MCM5 PE=1 SV=5	82.286	734			41.78	22.9%	22.9%	13	13	1338;1815;3085;3588;4328;4363;4826;5685;5934;5935;6011;6342;7713	13	1560900	15772	0.0243%
P35611	ADDA_HUMAN	ADD1	Alpha-adducin OS=Homo sapiens OX=9606 GN=ADD1 PE=1 SV=2	80.955	737			109.44	18.3%	18.3%	13	13	3063;3127;5392;6068;6163;6522;6662;6746;6747;6966;6967;7797;7798	16	2837700	53108	0.0818%
P41252	SYIC_HUMAN	IARS1	Isoleucine--tRNA ligase, cytoplasmic OS=Homo sapiens OX=9606 GN=IARS1 PE=1 SV=2	144.498	1262			36.853	14%	14%	13	13	562;1460;1959;3813;4343;4679;5341;5532;6587;6655;6906;7170;7831	15	754400	8049.4	0.0124%
P57740	NU107_HUMAN	NUP107	Nuclear pore complex protein Nup107 OS=Homo sapiens OX=9606 GN=NUP107 PE=1 SV=1	106.374	925			37.02	18.9%	18.9%	13	13	341;1273;1785;2232;2621;3572;5537;6477;6882;7192;7376;7418;7852	14	998870	11818	0.0182%
P62987	RL40_HUMAN	UBA52	Ubiquitin-60S ribosomal protein L40 OS=Homo sapiens OX=9606 GN=UBA52 PE=1 SV=2	14.728	128	P62979;P0CG47;P0CG48	RPS27A;UBB;UBC	166.89	56.2%	56.2%	13	13	350;1698;3099;3955;4890;5497;5498;6709;6710;6810;6811;6820;6821	21	13733000	1008700	1.5542%
P78347	GTF2I_HUMAN	GTF2I	General transcription factor II-I OS=Homo sapiens OX=9606 GN=GTF2I PE=1 SV=2	112.416	998			32.515	17.4%	17.4%	13	13	532;1151;1343;1378;3353;4927;5627;6254;6258;6431;6854;6886;7503	13	724610	10257	0.0158%
Q14203	DCTN1_HUMAN	DCTN1	Dynactin subunit 1 OS=Homo sapiens OX=9606 GN=DCTN1 PE=1 SV=3	141.695	1278			35.046	12.1%	12.1%	13	13	680;1049;2922;3113;3532;3757;3927;4625;5799;6249;7149;7251;7543	15	930100	10224	0.0158%
Q14254	FLOT2_HUMAN	FLOT2	Flotillin-2 OS=Homo sapiens OX=9606 GN=FLOT2 PE=1 SV=2	47.064	428			105.04	29%	29%	13	13	2692;2822;2823;3161;3403;4705;5325;5635;5636;6023;6024;6517;7133	17	1730500	37573	0.0579%
Q2NL82	TSR1_HUMAN	TSR1	Pre-rRNA-processing protein TSR1 homolog OS=Homo sapiens OX=9606 GN=TSR1 PE=1 SV=1	91.81	804			56.13	19.2%	19.2%	13	13	867;963;2805;3754;3755;4150;4930;5440;5448;5505;6262;6263;7743	14	1264600	21145	0.0326%
Q8N1F7	NUP93_HUMAN	NUP93	Nuclear pore complex protein Nup93 OS=Homo sapiens OX=9606 GN=NUP93 PE=1 SV=2	93.488	819			64.123	16%	16%	13	13	1370;1690;4036;4560;4631;5154;6032;6346;6597;6772;7055;7056;7117	13	1778200	30714	0.0473%
Q9ULJ8	NEB1_HUMAN	PPP1R9A	Neurabin-1 OS=Homo sapiens OX=9606 GN=PPP1R9A PE=1 SV=2	123.342	1098			26.484	15%	13.5%	13	11	285;1483;1484;1497;1927;2498;2559;2928;3177;3766;5001;5902;6197	12	591190	6163.9	0.0095%
Q9Y265	RUVB1_HUMAN	RUVBL1	RuvB-like 1 OS=Homo sapiens OX=9606 GN=RUVBL1 PE=1 SV=1	50.228	456			44.647	30.3%	30.3%	13	13	418;630;817;1676;2470;2945;3522;3723;3724;5511;6589;7151;7936	13	1298600	32059	0.0494%
Q9Y608	LRRF2_HUMAN	LRRFIP2	Leucine-rich repeat flightless-interacting protein 2 OS=Homo sapiens OX=9606 GN=LRRFIP2 PE=1 SV=1	82.171	721			93.066	19.4%	19.4%	13	13	161;1160;1576;2024;3429;3621;3622;3760;4742;5003;6508;6526;7881	18	2382900	21194	0.0327%
P0CG38	POTEI_HUMAN	POTEI	POTE ankyrin domain family member I OS=Homo sapiens OX=9606 GN=POTEI PE=3 SV=1	121.282	1075			1.9667	9.6%	2.6%	12	2	224;225;799;800;996;1457;1473;3255;5411;5412;5692;7102	2	0	0	0
P10412	H14_HUMAN	H1-4	Histone H1.4 OS=Homo sapiens OX=9606 GN=H1-4 PE=1 SV=2	21.865	219	Q02539;P22492;P16401	H1-1;H1-6;H1-5	122.87	33.8%	9.6%	12	2	363;364;674;1675;3295;3296;3305;5716;5925;5926;6000;6164	17	8449000	638530	0.9839%
P14618	KPYM_HUMAN	PKM	Pyruvate kinase PKM OS=Homo sapiens OX=9606 GN=PKM PE=1 SV=4	57.937	531			41.947	32.4%	32.4%	12	12	558;1278;2103;2104;3376;3643;4269;5279;5680;6444;6543;6544	16	988640	9730.6	0.0150%
P16403	H12_HUMAN	H1-2	Histone H1.2 OS=Homo sapiens OX=9606 GN=H1-2 PE=1 SV=2	21.365	213			11.667	34.3%	9.9%	12	3	363;364;674;1675;3295;3296;3305;5922;5923;5924;6000;6164	4	1114300	81091	0.1249%
P46937	YAP1_HUMAN	YAP1	Transcriptional coactivator YAP1 OS=Homo sapiens OX=9606 GN=YAP1 PE=1 SV=2	54.462	504	Q86UL8	MAGI2	127.13	33.7%	32.1%	12	11	293;929;3461;4376;4377;5380;5594;6533;6837;6838;7000;7800	13	2634800	48186	0.0742%
P61163	ACTZ_HUMAN	ACTR1A	Alpha-centractin OS=Homo sapiens OX=9606 GN=ACTR1A PE=1 SV=1	42.614	376			161.26	44.4%	30.9%	12	8	226;642;1145;1415;2333;2334;2749;3257;3258;4752;6981;7764	18	1993100	44426	0.0685%
P61978	HNRPK_HUMAN	HNRNPK	Heterogeneous nuclear ribonucleoprotein K OS=Homo sapiens OX=9606 GN=HNRNPK PE=1 SV=1	50.976	463			101.16	29.2%	29.2%	12	12	476;2197;2198;2466;2893;2912;4140;5148;5277;5762;6306;6563	16	2638800	84695	0.1305%
Q13509	TBB3_HUMAN	TUBB3	Tubulin beta-3 chain OS=Homo sapiens OX=9606 GN=TUBB3 PE=1 SV=2	50.433	450			4.6331	26.2%	0	12	0	323;485;1734;2002;2003;2238;2239;3049;3142;3430;3684;5272	1	79950	3634.1	0.0056%
Q14573	ITPR3_HUMAN	ITPR3	Inositol 1,4,5-trisphosphate receptor type 3 OS=Homo sapiens OX=9606 GN=ITPR3 PE=1 SV=2	304.106	2671			76.177	6%	5.5%	12	10	525;2698;2830;3016;3102;3832;4147;5118;5742;6426;7114;7539	10	752180	4913.9	0.0076%
Q14643	ITPR1_HUMAN	ITPR1	Inositol 1,4,5-trisphosphate receptor type 1 OS=Homo sapiens OX=9606 GN=ITPR1 PE=1 SV=3	313.929	2758			34.014	6.3%	5.5%	12	9	526;669;820;2207;2847;2859;4652;5118;5303;5742;7391;7917	10	252520	903.63	0.0014%
Q96J84	KIRR1_HUMAN	KIRREL1	Kin of IRRE-like protein 1 OS=Homo sapiens OX=9606 GN=KIRREL1 PE=1 SV=2	83.536	757			83.175	22.2%	22.2%	12	12	191;342;826;972;1182;1729;1756;2203;3321;3915;4480;7655	13	1321400	27398	0.0422%
Q9UDY2	ZO2_HUMAN	TJP2	Tight junction protein ZO-2 OS=Homo sapiens OX=9606 GN=TJP2 PE=1 SV=2	133.958	1190			32.19	13.8%	13.8%	12	12	959;1283;2433;3639;3893;4784;4886;5454;6214;6389;6602;7652	12	1043700	10721	0.0165%
Q9UNF1	MAGD2_HUMAN	MAGED2	Melanoma-associated antigen D2 OS=Homo sapiens OX=9606 GN=MAGED2 PE=1 SV=2	64.954	606	Q12816	TRO	21.633	15.7%	13.7%	12	11	276;1210;1304;1793;3451;3991;4385;4386;5880;6323;6324;7196	12	986240	24753	0.0381%
O00411	RPOM_HUMAN	POLRMT	DNA-directed RNA polymerase, mitochondrial OS=Homo sapiens OX=9606 GN=POLRMT PE=1 SV=2	138.62	1230			36.035	12.8%	12.8%	11	11	330;1165;1714;4356;4490;4633;5317;5374;6141;7111;7575	12	1082900	8965.7	0.0138%
O14936	CSKP_HUMAN	CASK	Peripheral plasma membrane protein CASK OS=Homo sapiens OX=9606 GN=CASK PE=1 SV=3	105.123	926			38.878	15.9%	15.9%	11	11	104;1444;2057;2865;3212;3406;3799;4841;5050;7221;7254	13	482510	6918.8	0.0107%
O43175	SERA_HUMAN	PHGDH	D-3-phosphoglycerate dehydrogenase OS=Homo sapiens OX=9606 GN=PHGDH PE=1 SV=4	56.651	533			86.808	20.3%	20.3%	11	11	177;262;263;488;2214;2474;3015;5843;5844;6765;7604	13	1943200	62012	0.0956%
O94901	SUN1_HUMAN	SUN1	SUN domain-containing protein 1 OS=Homo sapiens OX=9606 GN=SUN1 PE=1 SV=4	87.11	785			18.414	23.8%	23.8%	11	11	921;1084;1236;1655;4121;4687;5644;5764;5825;6915;7142	11	733750	9721.3	0.0150%
O95347	SMC2_HUMAN	SMC2	Structural maintenance of chromosomes protein 2 OS=Homo sapiens OX=9606 GN=SMC2 PE=1 SV=2	135.656	1197			13.172	10.5%	10.5%	11	11	398;453;454;455;2011;3031;4020;4840;5554;6081;7047	11	420020	2669.6	0.0041%
P06576	ATPB_HUMAN	ATP5F1B	ATP synthase subunit beta, mitochondrial OS=Homo sapiens OX=9606 GN=ATP5F1B PE=1 SV=3	56.56	529			27.046	33.3%	33.3%	11	11	280;298;1974;2054;3050;3088;4622;7098;7100;7368;7647	12	1065800	22767	0.0351%
P11586	C1TC_HUMAN	MTHFD1	C-1-tetrahydrofolate synthase, cytoplasmic OS=Homo sapiens OX=9606 GN=MTHFD1 PE=1 SV=4	101.531	935			17.671	15.7%	15.7%	11	11	72;73;547;2507;3266;3267;3564;3873;4799;6891;7957	11	510630	7267.1	0.0112%
P16278	BGAL_HUMAN	GLB1	Beta-galactosidase OS=Homo sapiens OX=9606 GN=GLB1 PE=1 SV=2	76.075	677			53.194	17.7%	17.7%	11	11	210;869;1171;2591;4769;4770;5064;6171;6568;7502;7835	12	2124700	67769	0.1044%
P22234	PUR6_HUMAN	PAICS	Bifunctional phosphoribosylaminoimidazole carboxylase/phosphoribosylaminoimidazole succinocarboxamide synthetase OS=Homo sapiens OX=9606 GN=PAICS PE=1 SV=3	47.079	425			43.808	22.6%	22.6%	11	11	677;722;723;1063;1064;1456;1764;1773;6728;7420;7691	13	1092600	34134	0.0526%
P35222	CTNB1_HUMAN	CTNNB1	Catenin beta-1 OS=Homo sapiens OX=9606 GN=CTNNB1 PE=1 SV=1	85.497	781			106.92	20.5%	17.3%	11	9	62;759;1397;2563;3613;3937;4162;4740;5013;6248;6951	11	1537000	28351	0.0437%
P38919	IF4A3_HUMAN	EIF4A3	Eukaryotic initiation factor 4A-III OS=Homo sapiens OX=9606 GN=EIF4A3 PE=1 SV=4	46.871	411			22.971	26.5%	24.6%	11	10	1311;1494;1640;1722;1985;2184;3373;3538;3731;4852;7408	10	499690	16852	0.0260%
P39023	RL3_HUMAN	RPL3	60S ribosomal protein L3 OS=Homo sapiens OX=9606 GN=RPL3 PE=1 SV=2	46.109	403	Q92901	RPL3L	186.68	28.3%	28.3%	11	11	283;408;926;1669;1905;2586;2853;2854;3780;5195;5947	15	4014800	101940	0.1571%
P50990	TCPQ_HUMAN	CCT8	T-complex protein 1 subunit theta OS=Homo sapiens OX=9606 GN=CCT8 PE=1 SV=4	59.621	548			29.022	23%	23%	11	11	297;369;432;555;783;1805;2461;3345;3840;4630;6519	13	1144800	21952	0.0338%
P52948	NUP98_HUMAN	NUP98	Nuclear pore complex protein Nup98-Nup96 OS=Homo sapiens OX=9606 GN=NUP98 PE=1 SV=4	197.579	1817			27.32	7.8%	7.8%	11	11	693;1319;1783;2055;2187;2784;4684;4685;6933;7261;7284	12	983510	10113	0.0156%
Q02413	DSG1_HUMAN	DSG1	Desmoglein-1 OS=Homo sapiens OX=9606 GN=DSG1 PE=1 SV=2	113.748	1049			79.701	17.8%	17.8%	11	11	456;3151;4933;5405;6831;7071;7219;7276;7311;7910;7956	12	1663500	22004	0.0339%
Q13310	PABP4_HUMAN	PABPC4	Polyadenylate-binding protein 4 OS=Homo sapiens OX=9606 GN=PABPC4 PE=1 SV=1	70.783	644			13.17	18.6%	12.4%	11	7	386;1380;2180;3053;3339;3818;5114;5790;6066;6108;7911	8	621620	10195	0.0157%
Q14257	RCN2_HUMAN	RCN2	Reticulocalbin-2 OS=Homo sapiens OX=9606 GN=RCN2 PE=1 SV=1	36.876	317			105.48	41%	41%	11	11	1297;1298;3467;5506;5556;5788;5891;7277;7278;7714;7715	12	1416000	46462	0.0716%
Q92747	ARC1A_HUMAN	ARPC1A	Actin-related protein 2/3 complex subunit 1A OS=Homo sapiens OX=9606 GN=ARPC1A PE=1 SV=2	41.569	370			33.364	32.2%	32.2%	11	11	973;1164;1733;3689;4997;6111;6757;6901;6902;7214;7740	13	1673700	52270	0.0805%
Q9BRK4	LZTS2_HUMAN	LZTS2	Leucine zipper putative tumor suppressor 2 OS=Homo sapiens OX=9606 GN=LZTS2 PE=1 SV=2	72.759	669			66.441	24.7%	24.7%	11	11	255;615;616;1169;1692;2129;3687;3756;5261;5526;5780	15	1490000	25193	0.0388%
Q9BZE4	GTPB4_HUMAN	GTPBP4	GTP-binding protein 4 OS=Homo sapiens OX=9606 GN=GTPBP4 PE=1 SV=3	73.964	634			33.578	19.1%	19.1%	11	11	128;934;3211;3928;3929;4306;5175;5281;6099;6107;7737	12	857860	16660	0.0257%
Q9NVI7	ATD3A_HUMAN	ATAD3A	ATPase family AAA domain-containing protein 3A OS=Homo sapiens OX=9606 GN=ATAD3A PE=1 SV=2	71.369	634			96.648	21.6%	14%	11	6	908;1026;3058;3209;3797;4031;4213;4968;5070;5739;7752	12	932860	7517.7	0.0116%
Q9Y3R0	GRIP1_HUMAN	GRIP1	Glutamate receptor-interacting protein 1 OS=Homo sapiens OX=9606 GN=GRIP1 PE=1 SV=3	122.422	1128	Q9C0E4	GRIP2	18.702	13%	13%	11	11	1405;1443;2950;3357;3480;4055;4134;5077;5885;6290;6656	12	673920	7392.6	0.0114%
O76021	RL1D1_HUMAN	RSL1D1	Ribosomal L1 domain-containing protein 1 OS=Homo sapiens OX=9606 GN=RSL1D1 PE=1 SV=3	54.973	490			31.339	16.9%	16.9%	10	10	756;2351;3427;4123;4175;4559;5737;7041;7042;7552	11	1055800	31194	0.0481%
O95613	PCNT_HUMAN	PCNT	Pericentrin OS=Homo sapiens OX=9606 GN=PCNT PE=1 SV=4	378.037	3336			16.63	4%	4%	10	10	1185;2246;2973;4051;4217;4331;4507;6352;6532;7649	10	6958000	31202	0.0481%
P07948	LYN_HUMAN	LYN	Tyrosine-protein kinase Lyn OS=Homo sapiens OX=9606 GN=LYN PE=1 SV=3	58.574	512			21.337	21.7%	21.7%	10	9	2446;2448;3341;4288;4289;5512;5570;6079;6716;7375	10	538820	11081	0.0171%
P22314	UBA1_HUMAN	UBA1	Ubiquitin-like modifier-activating enzyme 1 OS=Homo sapiens OX=9606 GN=UBA1 PE=1 SV=3	117.849	1058			47.072	13.5%	13.5%	10	10	85;457;458;1666;2870;3624;4393;5011;5418;7767	13	616550	7739.7	0.0119%
P49327	FAS_HUMAN	FASN	Fatty acid synthase OS=Homo sapiens OX=9606 GN=FASN PE=1 SV=3	273.427	2511			20.781	6.1%	6.1%	10	10	1205;1838;2004;2497;2574;4399;4744;5772;6172;7930	10	850600	1417.9	0.0022%
P49790	NU153_HUMAN	NUP153	Nuclear pore complex protein Nup153 OS=Homo sapiens OX=9606 GN=NUP153 PE=1 SV=2	153.938	1475			25.287	8.3%	8.3%	10	10	1411;2061;3089;5083;5288;5301;5531;5712;5980;6476	10	586340	6190.9	0.0095%
P52597	HNRPF_HUMAN	HNRNPF	Heterogeneous nuclear ribonucleoprotein F OS=Homo sapiens OX=9606 GN=HNRNPF PE=1 SV=3	45.672	415			39.169	35.7%	29.2%	10	8	734;1091;1984;3195;4838;5585;6004;7263;7615;7830	11	1474200	43320	0.0667%
P52732	KIF11_HUMAN	KIF11	Kinesin-like protein KIF11 OS=Homo sapiens OX=9606 GN=KIF11 PE=1 SV=2	119.159	1056			46.691	12%	12%	10	10	645;785;1284;2305;4167;4168;4275;4352;4355;7321	12	616850	4173.6	0.0064%
P53396	ACLY_HUMAN	ACLY	ATP-citrate synthase OS=Homo sapiens OX=9606 GN=ACLY PE=1 SV=3	120.839	1101			59.322	12.2%	12.2%	10	10	179;332;4227;5443;5852;5977;6181;6673;6695;7525	10	573910	8132	0.0125%
P54886	P5CS_HUMAN	ALDH18A1	Delta-1-pyrroline-5-carboxylate synthase OS=Homo sapiens OX=9606 GN=ALDH18A1 PE=1 SV=2	87.302	795			14.136	15.1%	15.1%	10	10	1597;1830;2403;3550;3944;4286;4827;7571;7572;7857	10	469610	7158.6	0.0110%
P78371	TCPB_HUMAN	CCT2	T-complex protein 1 subunit beta OS=Homo sapiens OX=9606 GN=CCT2 PE=1 SV=4	57.488	535			39.475	23.4%	23.4%	10	10	917;1299;1300;2023;2134;2989;3410;3447;3637;5394	11	875940	15714	0.0242%
Q13557	KCC2D_HUMAN	CAMK2D	Calcium/calmodulin-dependent protein kinase type II subunit delta OS=Homo sapiens OX=9606 GN=CAMK2D PE=1 SV=3	56.369	499	Q9UQM7	CAMK2A	74.942	20.6%	12.4%	10	6	211;2048;2087;2118;4024;4146;4578;4848;4849;7611	10	2082600	69532	0.1071%
Q15008	PSMD6_HUMAN	PSMD6	26S proteasome non-ATPase regulatory subunit 6 OS=Homo sapiens OX=9606 GN=PSMD6 PE=1 SV=1	45.531	389			24.549	30.6%	30.6%	10	10	1963;2108;2140;2818;2819;2845;2862;5122;5352;6114	11	549670	12456	0.0192%
Q5M775	CYTSB_HUMAN	SPECC1	Cytospin-B OS=Homo sapiens OX=9606 GN=SPECC1 PE=1 SV=1	118.585	1068			32.832	13.1%	13.1%	10	10	166;662;731;1381;1578;4013;4250;5936;6243;6691	10	725500	6356.3	0.0098%
Q63ZY3	KANK2_HUMAN	KANK2	KN motif and ankyrin repeat domain-containing protein 2 OS=Homo sapiens OX=9606 GN=KANK2 PE=1 SV=1	91.174	851			18.209	13.6%	13.6%	10	9	373;626;701;702;1740;4530;5359;7125;7148;7653	10	12882000	8109	0.0125%
Q6P4F7	RHGBA_HUMAN	ARHGAP11A	Rho GTPase-activating protein 11A OS=Homo sapiens OX=9606 GN=ARHGAP11A PE=1 SV=2	113.866	1023	Q3KRB8	ARHGAP11B	19.75	13.6%	13.6%	10	10	197;941;1564;2724;3159;3561;3664;4016;6639;6907	11	669000	11231	0.0173%
Q70EL1	UBP54_HUMAN	USP54	Inactive ubiquitin carboxyl-terminal hydrolase 54 OS=Homo sapiens OX=9606 GN=USP54 PE=1 SV=4	187.388	1684			25.946	8.5%	8.5%	10	10	1977;2240;2437;2465;3612;3849;4222;6008;6045;6560	12	1148500	10325	0.0159%
Q8TEW0	PARD3_HUMAN	PARD3	Partitioning defective 3 homolog OS=Homo sapiens OX=9606 GN=PARD3 PE=1 SV=2	151.423	1356			18.477	10.2%	10.2%	10	10	1206;1556;2039;2370;4607;6049;6399;6850;7216;7478	10	824230	6001.8	0.0092%
Q92900	RENT1_HUMAN	UPF1	Regulator of nonsense transcripts 1 OS=Homo sapiens OX=9606 GN=UPF1 PE=1 SV=2	124.345	1129			21.188	13%	13%	10	10	531;1619;1986;2737;4126;4375;5182;6591;7026;7776	11	434190	3870.3	0.0060%
Q9BUF5	TBB6_HUMAN	TUBB6	Tubulin beta-6 chain OS=Homo sapiens OX=9606 GN=TUBB6 PE=1 SV=1	49.857	446			2.539	23.3%	7%	10	2	61;1734;2002;2003;3048;3077;3430;3684;3924;5272	2	194480	7381.8	0.0114%
Q9H2C0	GAN_HUMAN	GAN	Gigaxonin OS=Homo sapiens OX=9606 GN=GAN PE=1 SV=1	67.638	597			73.831	17.9%	17.9%	10	10	146;1441;1747;4021;4022;4350;5067;5899;6394;7769	10	1153700	25372	0.0391%
Q9NR30	DDX21_HUMAN	DDX21	Nucleolar RNA helicase 2 OS=Homo sapiens OX=9606 GN=DDX21 PE=1 SV=5	87.344	783			42.177	15.3%	11.9%	10	8	1383;1493;2428;2432;2511;2916;5043;5583;6432;6599	12	1021200	19032	0.0293%
Q9UQ35	SRRM2_HUMAN	SRRM2	Serine/arginine repetitive matrix protein 2 OS=Homo sapiens OX=9606 GN=SRRM2 PE=1 SV=2	299.615	2752			22.79	5.7%	5.7%	10	10	3078;4706;4798;6507;6545;6855;6856;6860;6876;6883	11	1539700	9085.3	0.0140%
Q9Y2D5	AKAP2_HUMAN	AKAP2	A-kinase anchor protein 2 OS=Homo sapiens OX=9606 GN=AKAP2 PE=1 SV=3	94.661	859			90.282	16.6%	16.6%	10	10	345;695;824;5138;5139;6236;6381;6461;6678;7744	12	1141900	11685	0.0180%
Q9Y3T9	NOC2L_HUMAN	NOC2L	Nucleolar complex protein 2 homolog OS=Homo sapiens OX=9606 GN=NOC2L PE=1 SV=4	84.919	749			13.291	9.7%	9.7%	10	10	1157;1357;1667;1668;3744;3745;3807;4005;4579;5273	13	899180	13857	0.0214%
O14974	MYPT1_HUMAN	PPP1R12A	Protein phosphatase 1 regulatory subunit 12A OS=Homo sapiens OX=9606 GN=PPP1R12A PE=1 SV=1	115.281	1030			17.91	11.9%	11.9%	9	9	597;3691;4669;5091;6415;6416;6496;6651;7791	9	746520	9691.4	0.0149%
P04406	G3P_HUMAN	GAPDH	Glyceraldehyde-3-phosphate dehydrogenase OS=Homo sapiens OX=9606 GN=GAPDH PE=1 SV=3	36.053	335			50.873	34%	34%	9	9	2124;2942;3990;4619;5805;7258;7296;7648;7722	10	1405400	52284	0.0806%
P07947	YES_HUMAN	YES1	Tyrosine-protein kinase Yes OS=Homo sapiens OX=9606 GN=YES1 PE=1 SV=3	60.801	543	P06241;P12931;P06239;P08631	FYN;SRC;LCK;HCK	33.709	20.4%	20.4%	9	8	584;2015;2446;2447;3436;3950;4154;5054;6776	8	744760	23887	0.0368%
P42025	ACTY_HUMAN	ACTR1B	Beta-centractin OS=Homo sapiens OX=9606 GN=ACTR1B PE=1 SV=1	42.293	376			29.424	37%	21.3%	9	5	226;1146;2335;3257;4751;6981;7459;7460;7764	5	405230	7453.8	0.0115%
P49792	RBP2_HUMAN	RANBP2	E3 SUMO-protein ligase RanBP2 OS=Homo sapiens OX=9606 GN=RANBP2 PE=1 SV=2	358.199	3224			27.477	3.6%	1.8%	9	4	557;1589;1932;2294;4230;5049;5992;6648;7774	10	523260	1741.4	0.0027%
P55795	HNRH2_HUMAN	HNRNPH2	Heterogeneous nuclear ribonucleoprotein H2 OS=Homo sapiens OX=9606 GN=HNRNPH2 PE=1 SV=1	49.264	449			10.304	26.5%	11.4%	9	3	733;1081;2341;2668;6390;7263;7614;7827;7952	3	227810	2989.3	0.0046%
P62333	PRS10_HUMAN	PSMC6	26S proteasome regulatory subunit 10B OS=Homo sapiens OX=9606 GN=PSMC6 PE=1 SV=1	44.173	389			23.039	34.4%	34.4%	9	9	113;473;1736;1746;2579;3409;4442;7094;7685	9	634780	19016	0.0293%
P62805	H4_HUMAN	H4C1	Histone H4 OS=Homo sapiens OX=9606 GN=H4C1 PE=1 SV=2	11.367	103			35.085	57.3%	57.3%	9	9	1121;1122;3149;3150;3534;7045;7046;7204;7205	11	1773900	218260	0.3363%
Q00610	CLH1_HUMAN	CLTC	Clathrin heavy chain 1 OS=Homo sapiens OX=9606 GN=CLTC PE=1 SV=5	191.615	1675	P53675	CLTCL1	38.647	7.1%	7.1%	9	9	405;2407;2694;3669;4235;5199;6458;6804;7656	11	711200	4952	0.0076%
Q16531	DDB1_HUMAN	DDB1	DNA damage-binding protein 1 OS=Homo sapiens OX=9606 GN=DDB1 PE=1 SV=1	126.968	1140			17.905	11.7%	11.7%	9	9	492;508;2783;2992;4612;4665;5884;6455;7621	9	511610	5145.9	0.0079%
Q5VUJ6	LRCH2_HUMAN	LRCH2	Leucine-rich repeat and calponin homology domain-containing protein 2 OS=Homo sapiens OX=9606 GN=LRCH2 PE=1 SV=2	84.588	765			44.144	11.4%	11.4%	9	9	391;392;937;2693;4643;5203;5760;6080;7851	10	1169200	26288	0.0405%
Q7Z3B4	NUP54_HUMAN	NUP54	Nucleoporin p54 OS=Homo sapiens OX=9606 GN=NUP54 PE=1 SV=2	55.435	507			34.289	22.9%	22.9%	9	9	3708;3972;5808;6285;6909;7139;7390;7529;7963	9	372110	11597	0.0179%
Q92598	HS105_HUMAN	HSPH1	Heat shock protein 105 kDa OS=Homo sapiens OX=9606 GN=HSPH1 PE=1 SV=1	96.865	858			25.493	14.6%	11.9%	9	7	233;1010;4218;4768;4810;5391;5695;7157;7392	9	699210	10826	0.0167%
Q92974	ARHG2_HUMAN	ARHGEF2	Rho guanine nucleotide exchange factor 2 OS=Homo sapiens OX=9606 GN=ARHGEF2 PE=1 SV=4	111.543	986			12.12	12.6%	12.6%	9	9	490;1973;2368;3017;3022;5381;5777;6469;6470	9	325290	2287.5	0.0035%
Q96CS3	FAF2_HUMAN	FAF2	FAS-associated factor 2 OS=Homo sapiens OX=9606 GN=FAF2 PE=1 SV=2	52.623	445			57.43	32.6%	32.6%	9	9	67;289;2014;2672;2882;3273;4188;4268;5567	9	1429100	34521	0.0532%
Q96HP0	DOCK6_HUMAN	DOCK6	Dedicator of cytokinesis protein 6 OS=Homo sapiens OX=9606 GN=DOCK6 PE=1 SV=3	229.558	2047			10.32	6.7%	5.5%	9	7	1442;1490;2112;4820;5109;6037;6332;7546;7922	7	236610	1886	0.0029%
Q96T88	UHRF1_HUMAN	UHRF1	E3 ubiquitin-protein ligase UHRF1 OS=Homo sapiens OX=9606 GN=UHRF1 PE=1 SV=1	89.814	793			16.583	13.6%	13.6%	9	9	1203;2195;2883;4999;5542;5589;5969;6737;7765	9	344260	6137.6	0.0095%
Q9H2K2	TNKS2_HUMAN	TNKS2	Poly [ADP-ribose] polymerase tankyrase-2 OS=Homo sapiens OX=9606 GN=TNKS2 PE=1 SV=1	126.918	1166			31.659	11.1%	8.6%	9	7	823;1129;1374;1752;3243;4837;6527;7477;7601	10	647940	3950.4	0.0061%
Q9H6R4	NOL6_HUMAN	NOL6	Nucleolar protein 6 OS=Homo sapiens OX=9606 GN=NOL6 PE=1 SV=2	127.593	1146			17.136	7.5%	7.5%	9	9	153;598;599;1330;1331;1760;4396;4412;4497	9	412040	4887.3	0.0075%
Q9HCM4	E41L5_HUMAN	EPB41L5	Band 4.1-like protein 5 OS=Homo sapiens OX=9606 GN=EPB41L5 PE=1 SV=3	81.856	733			21.143	15.3%	15.3%	9	9	361;957;1791;1978;4300;4844;7581;7582;7729	10	786010	16248	0.0250%
Q9NR12	PDLI7_HUMAN	PDLIM7	PDZ and LIM domain protein 7 OS=Homo sapiens OX=9606 GN=PDLIM7 PE=1 SV=1	49.845	457			27.272	26.9%	26.9%	9	9	655;2664;2948;4244;4333;7374;7667;7754;7940	11	1399600	17598	0.0271%
Q9NSB8	HOME2_HUMAN	HOMER2	Homer protein homolog 2 OS=Homo sapiens OX=9606 GN=HOMER2 PE=1 SV=1	40.627	354			49.14	23.7%	16.9%	9	6	294;295;545;1808;1809;4581;4582;5388;6954	7	774530	26152	0.0403%
Q9UJS0	S2513_HUMAN	SLC25A13	Electrogenic aspartate/glutamate antiporter SLC25A13, mitochondrial OS=Homo sapiens OX=9606 GN=SLC25A13 PE=1 SV=2	74.176	675			39.817	16.9%	15.7%	9	8	671;1229;2329;2715;4588;7016;7559;7605;7860	11	1041900	24011	0.0370%
O00567	NOP56_HUMAN	NOP56	Nucleolar protein 56 OS=Homo sapiens OX=9606 GN=NOP56 PE=1 SV=4	66.05	594			25.703	17.7%	17.7%	8	8	1560;3939;4149;4474;6061;7414;7681;7897	9	773360	15700	0.0242%
O43815	STRN_HUMAN	STRN	Striatin OS=Homo sapiens OX=9606 GN=STRN PE=1 SV=4	86.132	780			12.655	17.6%	17.6%	8	8	370;1516;2394;2547;4663;5650;5911;6453	8	432260	7017.8	0.0108%
O75044	SRGP2_HUMAN	SRGAP2	SLIT-ROBO Rho GTPase-activating protein 2 OS=Homo sapiens OX=9606 GN=SRGAP2 PE=1 SV=3	120.871	1071	P0DMP2;P0DJJ0;Q7Z6B7	SRGAP2B;SRGAP2C;SRGAP1	23.24	10%	10%	8	8	543;981;1016;4524;6429;7063;7423;7576	8	452880	6039.5	0.0093%
P11171	EPB41_HUMAN	EPB41	Protein 4.1 OS=Homo sapiens OX=9606 GN=EPB41 PE=1 SV=4	97.017	864			15.345	12%	12%	8	8	1665;2508;3703;5034;6192;6793;6921;6922	9	380290	3798.8	0.0059%
P11387	TOP1_HUMAN	TOP1	DNA topoisomerase 1 OS=Homo sapiens OX=9606 GN=TOP1 PE=1 SV=2	90.726	765	Q969P6	TOP1MT	11.563	13.5%	13.5%	8	8	776;836;1583;1945;2711;4294;4508;5963	8	431550	5311.1	0.0082%
P11388	TOP2A_HUMAN	TOP2A	DNA topoisomerase 2-alpha OS=Homo sapiens OX=9606 GN=TOP2A PE=1 SV=3	174.385	1531			13.987	5.9%	3.7%	8	5	1527;1762;1942;2676;2787;4238;4760;5741	9	400800	4091.4	0.0063%
P12277	KCRB_HUMAN	CKB	Creatine kinase B-type OS=Homo sapiens OX=9606 GN=CKB PE=1 SV=1	42.644	381			50.815	31%	31%	8	8	1053;2001;3681;3779;4416;5698;6558;7441	11	1375600	56539	0.0871%
P17987	TCPA_HUMAN	TCP1	T-complex protein 1 subunit alpha OS=Homo sapiens OX=9606 GN=TCP1 PE=1 SV=1	60.344	556			15.602	19.8%	19.8%	8	8	1642;1831;2868;4113;4851;6125;6283;7903	8	795290	22723	0.0350%
P26599	PTBP1_HUMAN	PTBP1	Polypyrimidine tract-binding protein 1 OS=Homo sapiens OX=9606 GN=PTBP1 PE=1 SV=2	59.633	557			19.976	20.1%	16.5%	8	6	1407;2413;2745;4720;4721;5035;5210;7627	8	582940	21936	0.0338%
P42166	LAP2A_HUMAN	TMPO	Lamina-associated polypeptide 2, isoform alpha OS=Homo sapiens OX=9606 GN=TMPO PE=1 SV=2	75.492	694			32.983	14.8%	6.5%	8	3	521;5347;5913;5914;6371;6670;7049;7820	9	718170	17838	0.0275%
P50991	TCPD_HUMAN	CCT4	T-complex protein 1 subunit delta OS=Homo sapiens OX=9606 GN=CCT4 PE=1 SV=4	57.924	539			56.384	22.6%	22.6%	8	8	434;2251;2453;4814;6025;6559;7279;7683	8	784450	18424	0.0284%
P52292	IMA1_HUMAN	KPNA2	Importin subunit alpha-1 OS=Homo sapiens OX=9606 GN=KPNA2 PE=1 SV=1	57.862	529			100.33	17.2%	17.2%	8	8	1324;1487;2077;2266;2267;4124;5318;6659	8	1117100	43961	0.0677%
P53621	COPA_HUMAN	COPA	Coatomer subunit alpha OS=Homo sapiens OX=9606 GN=COPA PE=1 SV=2	138.346	1224			29.552	9.8%	9.8%	8	8	698;885;2506;3169;4135;4616;5736;5959	8	238250	2541.7	0.0039%
P62753	RS6_HUMAN	RPS6	40S ribosomal protein S6 OS=Homo sapiens OX=9606 GN=RPS6 PE=1 SV=1	28.681	249			18.606	28.1%	28.1%	8	8	1004;3146;3364;3446;3816;4712;4713;5753	9	1069400	57319	0.0883%
Q08J23	NSUN2_HUMAN	NSUN2	RNA cytosine C(5)-methyltransferase NSUN2 OS=Homo sapiens OX=9606 GN=NSUN2 PE=1 SV=2	86.471	767			11.669	12.6%	12.6%	8	8	968;1903;2084;3000;3648;3800;4858;7732	9	483620	8175.6	0.0126%
Q12955	ANK3_HUMAN	ANK3	Ankyrin-3 OS=Homo sapiens OX=9606 GN=ANK3 PE=1 SV=3	480.41	4377			14.142	2.5%	2.5%	8	8	738;1181;2913;3252;4469;5584;6756;7240	8	288430	742.28	0.0011%
Q14974	IMB1_HUMAN	KPNB1	Importin subunit beta-1 OS=Homo sapiens OX=9606 GN=KPNB1 PE=1 SV=2	97.17	876			62.382	12.4%	12.4%	8	8	3595;4380;4600;5262;6319;6748;7039;7728	9	566690	9042.6	0.0139%
Q15678	PTN14_HUMAN	PTPN14	Tyrosine-protein phosphatase non-receptor type 14 OS=Homo sapiens OX=9606 GN=PTPN14 PE=1 SV=2	135.261	1187			97.749	13%	13%	8	8	292;2261;2654;3423;5141;6561;6606;7733	8	748870	740.38	0.0011%
Q16576	RBBP7_HUMAN	RBBP7	Histone-binding protein RBBP7 OS=Homo sapiens OX=9606 GN=RBBP7 PE=1 SV=1	47.82	425	Q09028	RBBP4	12.682	20.2%	20.2%	8	8	2825;4246;4292;6881;7010;7303;7304;7880	8	791800	41124	0.0634%
Q7Z2W4	ZCCHV_HUMAN	ZC3HAV1	Zinc finger CCCH-type antiviral protein 1 OS=Homo sapiens OX=9606 GN=ZC3HAV1 PE=1 SV=3	101.431	902			13.589	14.1%	14.1%	8	8	684;3399;4451;4526;5998;6215;7058;7099	8	701270	4856.3	0.0075%
Q86X55	CARM1_HUMAN	CARM1	Histone-arginine methyltransferase CARM1 OS=Homo sapiens OX=9606 GN=CARM1 PE=1 SV=3	65.854	608			18.586	16.9%	16.9%	8	8	533;2101;2102;2552;3418;4220;4835;6355	8	436860	9800.5	0.0151%
Q96FS4	SIPA1_HUMAN	SIPA1	Signal-induced proliferation-associated protein 1 OS=Homo sapiens OX=9606 GN=SIPA1 PE=1 SV=1	112.149	1042			59.031	14.4%	14.4%	8	8	2127;2389;2475;6789;6896;6929;6930;7128	9	714360	10380	0.0160%
Q9BQ67	GRWD1_HUMAN	GRWD1	Glutamate-rich WD repeat-containing protein 1 OS=Homo sapiens OX=9606 GN=GRWD1 PE=1 SV=1	49.419	446			38.173	19.7%	19.7%	8	8	631;1390;2401;2421;5677;5996;7557;7603	11	869050	27453	0.0423%
Q9NRG9	AAAS_HUMAN	AAAS	Aladin OS=Homo sapiens OX=9606 GN=AAAS PE=1 SV=1	59.574	546			19.471	19.4%	19.4%	8	8	1836;2040;2212;2427;2710;4203;7520;7706	9	1774200	51464	0.0793%
Q9NVP1	DDX18_HUMAN	DDX18	ATP-dependent RNA helicase DDX18 OS=Homo sapiens OX=9606 GN=DDX18 PE=1 SV=2	75.407	670			20.624	13%	13%	8	8	319;1492;1601;3891;4067;5611;6031;7509	9	779920	14786	0.0228%
Q9NZI8	IF2B1_HUMAN	IGF2BP1	Insulin-like growth factor 2 mRNA-binding protein 1 OS=Homo sapiens OX=9606 GN=IGF2BP1 PE=1 SV=2	63.481	577			69.812	18.7%	14.7%	8	6	306;1152;2949;4229;4674;4946;5732;7032	9	1573900	42761	0.0659%
Q9NZM5	NOP53_HUMAN	NOP53	Ribosome biogenesis protein NOP53 OS=Homo sapiens OX=9606 GN=NOP53 PE=1 SV=2	54.389	478			11.959	24.5%	24.5%	8	8	1233;3804;3936;4436;5858;6775;6940;6941	8	474470	8719.2	0.0134%
A1L390	PKHG3_HUMAN	PLEKHG3	Pleckstrin homology domain-containing family G member 3 OS=Homo sapiens OX=9606 GN=PLEKHG3 PE=1 SV=1	134.412	1219			16.767	8.1%	8.1%	7	7	1579;1866;2000;2396;3244;4148;5629	9	795400	6120.3	0.0094%
O00231	PSD11_HUMAN	PSMD11	26S proteasome non-ATPase regulatory subunit 11 OS=Homo sapiens OX=9606 GN=PSMD11 PE=1 SV=3	47.464	422			22.853	21.1%	21.1%	7	7	8;151;627;1652;4666;7062;7285	7	408160	7427.7	0.0114%
O60832	DKC1_HUMAN	DKC1	H/ACA ribonucleoprotein complex subunit DKC1 OS=Homo sapiens OX=9606 GN=DKC1 PE=1 SV=3	57.674	514			20.13	20.4%	20.4%	7	7	420;1767;3047;3513;3730;6131;6628	7	264700	3906.4	0.0060%
P01040	CYTA_HUMAN	CSTA	Cystatin-A OS=Homo sapiens OX=9606 GN=CSTA PE=1 SV=1	11.006	98			44.434	76.5%	76.5%	7	7	3084;4813;5087;6133;6134;6849;6925	7	2538700	161930	0.2495%
P04637	P53_HUMAN	TP53	Cellular tumor antigen p53 OS=Homo sapiens OX=9606 GN=TP53 PE=1 SV=4	43.653	393			50.351	20.6%	20.6%	7	7	1558;1559;1663;3424;5768;7068;7185	8	931040	28078	0.0433%
P08865	RSSA_HUMAN	RPSA	40S ribosomal protein SA OS=Homo sapiens OX=9606 GN=RPSA PE=1 SV=4	32.854	295	A0A8I5KQE6	RPSA2	58.827	28.5%	28.5%	7	7	340;1794;2051;2052;3507;4232;5957	9	2446000	131070	0.2020%
P09543	CN37_HUMAN	CNP	2',3'-cyclic-nucleotide 3'-phosphodiesterase OS=Homo sapiens OX=9606 GN=CNP PE=1 SV=2	47.579	421			21.194	20.2%	20.2%	7	7	257;554;3288;4727;5245;5423;7168	8	573070	9915.8	0.0153%
P12956	XRCC6_HUMAN	XRCC6	X-ray repair cross-complementing protein 6 OS=Homo sapiens OX=9606 GN=XRCC6 PE=1 SV=2	69.843	609			12.208	14.4%	14.4%	7	7	213;1175;5085;5086;5889;6604;7186	7	460920	10125	0.0156%
P14866	HNRPL_HUMAN	HNRNPL	Heterogeneous nuclear ribonucleoprotein L OS=Homo sapiens OX=9606 GN=HNRNPL PE=1 SV=2	64.133	589			29.761	18.2%	18.2%	7	7	339;4291;5005;5053;5860;6062;6365	9	856630	22488	0.0347%
P17066	HSP76_HUMAN	HSPA6	Heat shock 70 kDa protein 6 OS=Homo sapiens OX=9606 GN=HSPA6 PE=1 SV=2	71.028	643	P48741	HSPA7	3.9489	12.3%	1.7%	7	1	724;1855;2900;4179;4180;6995;7160	1	1003200	25723	0.0396%
P22102	PUR2_HUMAN	GART	Trifunctional purine biosynthetic protein adenosine-3 OS=Homo sapiens OX=9606 GN=GART PE=1 SV=1	107.767	1010			12.155	8.4%	8.4%	7	7	28;299;1144;1683;7217;7401;7402	8	447670	4109.9	0.0063%
P22695	QCR2_HUMAN	UQCRC2	Cytochrome b-c1 complex subunit 2, mitochondrial OS=Homo sapiens OX=9606 GN=UQCRC2 PE=1 SV=3	48.443	453			27.473	21.2%	21.2%	7	7	260;773;4703;5623;6176;6674;7777	7	507840	16084	0.0248%
P25054	APC_HUMAN	APC	Adenomatous polyposis coli protein OS=Homo sapiens OX=9606 GN=APC PE=1 SV=2	311.646	2843			13.732	3.7%	3.7%	7	7	653;1697;3118;4722;5319;6289;7464	8	477110	2000.4	0.0031%
P26641	EF1G_HUMAN	EEF1G	Elongation factor 1-gamma OS=Homo sapiens OX=9606 GN=EEF1G PE=1 SV=3	50.119	437			58.495	18.5%	18.5%	7	7	32;433;1782;2982;6387;6861;7434	8	1386300	49072	0.0756%
P27708	PYR1_HUMAN	CAD	CAD protein OS=Homo sapiens OX=9606 GN=CAD PE=1 SV=3	242.984	2225			16.072	4.8%	4.8%	7	7	2476;3868;3916;4074;4488;4692;4704	7	374250	2000.4	0.0031%
P31689	DNJA1_HUMAN	DNAJA1	DnaJ homolog subfamily A member 1 OS=Homo sapiens OX=9606 GN=DNAJA1 PE=1 SV=2	44.868	397			31.901	13.9%	13.9%	7	7	1594;1934;2974;2975;2976;5464;6713	9	899690	30753	0.0474%
P33991	MCM4_HUMAN	MCM4	DNA replication licensing factor MCM4 OS=Homo sapiens OX=9606 GN=MCM4 PE=1 SV=5	96.558	863			18.516	12.1%	12.1%	7	7	366;2457;3925;4499;6635;6664;6982	7	359440	4928.4	0.0076%
P42167	LAP2B_HUMAN	TMPO	Lamina-associated polypeptide 2, isoforms beta/gamma OS=Homo sapiens OX=9606 GN=TMPO PE=1 SV=2	50.67	454			4.5688	18.3%	5.5%	7	2	2220;2558;5347;5913;5914;6371;7820	3	140750	3811.2	0.0059%
P46060	RAGP1_HUMAN	RANGAP1	Ran GTPase-activating protein 1 OS=Homo sapiens OX=9606 GN=RANGAP1 PE=1 SV=1	63.542	587			11.842	15.3%	15.3%	7	7	193;658;2135;2659;5249;6053;6374	7	259000	5404.6	0.0083%
P49368	TCPG_HUMAN	CCT3	T-complex protein 1 subunit gamma OS=Homo sapiens OX=9606 GN=CCT3 PE=1 SV=4	60.534	545			28	15.2%	15.2%	7	7	377;1518;2269;3240;3297;5306;6547	7	696370	12392	0.0191%
P49588	SYAC_HUMAN	AARS1	Alanine--tRNA ligase, cytoplasmic OS=Homo sapiens OX=9606 GN=AARS1 PE=1 SV=2	106.81	968			10.325	8.8%	8.8%	7	7	142;796;995;2229;3282;5268;7218	7	477030	5789.9	0.0089%
P49841	GSK3B_HUMAN	GSK3B	Glycogen synthase kinase-3 beta OS=Homo sapiens OX=9606 GN=GSK3B PE=1 SV=2	46.744	420	P49840	GSK3A	36.81	27.6%	27.6%	7	7	997;1602;3093;3094;4117;7291;7639	8	989770	9567.5	0.0147%
P50402	EMD_HUMAN	EMD	Emerin OS=Homo sapiens OX=9606 GN=EMD PE=1 SV=1	28.994	254			47.898	26%	26%	7	7	1166;2536;2793;3330;3401;5812;7890	8	1247900	56174	0.0866%
P54136	SYRC_HUMAN	RARS1	Arginine--tRNA ligase, cytoplasmic OS=Homo sapiens OX=9606 GN=RARS1 PE=1 SV=2	75.379	660			10.006	13.5%	13.5%	7	7	101;2168;3798;4194;4329;4865;5866	7	403630	9844.7	0.0152%
P55084	ECHB_HUMAN	HADHB	Trifunctional enzyme subunit beta, mitochondrial OS=Homo sapiens OX=9606 GN=HADHB PE=1 SV=3	51.294	474			15.124	17.9%	17.9%	7	7	60;513;514;936;3577;3578;6865	7	368930	7515.2	0.0116%
P55209	NP1L1_HUMAN	NAP1L1	Nucleosome assembly protein 1-like 1 OS=Homo sapiens OX=9606 GN=NAP1L1 PE=1 SV=1	45.374	391			43.967	14.8%	12.3%	7	5	2085;2086;3569;3704;5297;7762;7763	12	1453300	53877	0.0830%
P78527	PRKDC_HUMAN	PRKDC	DNA-dependent protein kinase catalytic subunit OS=Homo sapiens OX=9606 GN=PRKDC PE=1 SV=3	469.089	4128			13.116	2.8%	2.8%	7	7	1149;2971;3334;4169;5438;5466;6428	7	276670	714.65	0.0011%
Q02241	KIF23_HUMAN	KIF23	Kinesin-like protein KIF23 OS=Homo sapiens OX=9606 GN=KIF23 PE=1 SV=3	110.059	960			31.794	9.2%	9.2%	7	7	448;1810;3948;4636;4818;5156;6009	7	388470	6488	0.0100%
Q12905	ILF2_HUMAN	ILF2	Interleukin enhancer-binding factor 2 OS=Homo sapiens OX=9606 GN=ILF2 PE=1 SV=2	43.062	390			44.135	20%	20%	7	7	2479;3011;5229;5761;7341;7342;7432	7	909010	26683	0.0411%
Q12931	TRAP1_HUMAN	TRAP1	Heat shock protein 75 kDa, mitochondrial OS=Homo sapiens OX=9606 GN=TRAP1 PE=1 SV=3	80.11	704			8.8012	13.9%	13.9%	7	7	1393;1535;1777;1865;6016;6173;7788	8	434030	7814.2	0.0120%
Q15334	L2GL1_HUMAN	LLGL1	Lethal(2) giant larvae protein homolog 1 OS=Homo sapiens OX=9606 GN=LLGL1 PE=1 SV=3	115.418	1064			21.112	10.9%	10.9%	7	7	883;2328;2585;3247;3268;6645;7015	7	490260	7134.9	0.0110%
Q155Q3	DIXC1_HUMAN	DIXDC1	Dixin OS=Homo sapiens OX=9606 GN=DIXDC1 PE=1 SV=2	77.478	683			38.62	15.2%	15.2%	7	7	2482;4448;4576;5155;5254;5270;5729	7	524680	6303.2	0.0097%
Q5SSJ5	HP1B3_HUMAN	HP1BP3	Heterochromatin protein 1-binding protein 3 OS=Homo sapiens OX=9606 GN=HP1BP3 PE=1 SV=1	61.207	553			14.701	13%	13%	7	7	730;2133;2290;3750;6318;6701;7135	7	416320	13642	0.0210%
Q5T9A4	ATD3B_HUMAN	ATAD3B	ATPase family AAA domain-containing protein 3B OS=Homo sapiens OX=9606 GN=ATAD3B PE=1 SV=1	72.573	648			12.444	16.4%	5.7%	7	2	1026;1301;3209;3797;4023;4031;4214	3	171020	1778.5	0.0027%
Q6P2E9	EDC4_HUMAN	EDC4	Enhancer of mRNA-decapping protein 4 OS=Homo sapiens OX=9606 GN=EDC4 PE=1 SV=1	151.661	1401			22.599	8.1%	8.1%	7	7	1281;1960;3226;3911;4535;4541;4546	8	483720	2713.6	0.0042%
Q6ZWJ1	STXB4_HUMAN	STXBP4	Syntaxin-binding protein 4 OS=Homo sapiens OX=9606 GN=STXBP4 PE=1 SV=2	61.662	553			30.436	15.9%	15.9%	7	7	814;2488;3162;3500;5289;5370;5536	7	577820	11290	0.0174%
Q86SQ0	PHLB2_HUMAN	PHLDB2	Pleckstrin homology-like domain family B member 2 OS=Homo sapiens OX=9606 GN=PHLDB2 PE=1 SV=2	142.158	1253			14.758	6.9%	6%	7	6	1403;2701;3238;3698;4410;5204;6999	7	412680	4395	0.0068%
Q86V48	LUZP1_HUMAN	LUZP1	Leucine zipper protein 1 OS=Homo sapiens OX=9606 GN=LUZP1 PE=1 SV=2	120.275	1076			16.133	9.3%	9.3%	7	7	317;1414;2573;4059;4693;5721;6607	7	231580	1140	0.0018%
Q86W92	LIPB1_HUMAN	PPFIBP1	Liprin-beta-1 OS=Homo sapiens OX=9606 GN=PPFIBP1 PE=1 SV=2	114.024	1011	Q8ND30	PPFIBP2	42.994	8.6%	8.6%	7	7	431;794;1198;3718;4667;6438;6948	8	920260	13038	0.0201%
Q8IY37	DHX37_HUMAN	DHX37	Probable ATP-dependent RNA helicase DHX37 OS=Homo sapiens OX=9606 GN=DHX37 PE=1 SV=1	129.545	1157			9.3878	7.1%	7.1%	7	7	372;1449;1961;3792;4464;5420;5467	8	298370	2529.4	0.0039%
Q92499	DDX1_HUMAN	DDX1	ATP-dependent RNA helicase DDX1 OS=Homo sapiens OX=9606 GN=DDX1 PE=1 SV=2	82.432	740			12.136	15.5%	15.5%	7	7	438;1489;1546;2241;3045;4801;6625	7	264510	1964.3	0.0030%
Q92945	FUBP2_HUMAN	KHSRP	Far upstream element-binding protein 2 OS=Homo sapiens OX=9606 GN=KHSRP PE=1 SV=4	73.115	711			25.234	15.3%	15.3%	7	7	2835;2836;2857;2896;4809;4859;6952	7	527820	8150.1	0.0126%
Q96GA3	LTV1_HUMAN	LTV1	Protein LTV1 homolog OS=Homo sapiens OX=9606 GN=LTV1 PE=1 SV=1	54.855	475			9.8073	15.8%	15.8%	7	7	2049;4330;5020;6286;6632;7415;7416	7	554710	18651	0.0287%
Q9BYX7	ACTBM_HUMAN	POTEKP	Putative beta-actin-like protein 3 OS=Homo sapiens OX=9606 GN=POTEKP PE=5 SV=1	42.016	375			3.3022	21.9%	5.6%	7	1	223;3255;5411;5412;6490;6491;7102	2	0	0	0
Q9C0C2	TB182_HUMAN	TNKS1BP1	182 kDa tankyrase-1-binding protein OS=Homo sapiens OX=9606 GN=TNKS1BP1 PE=1 SV=4	181.796	1729			31.52	5.6%	5.6%	7	7	1242;1685;1799;2028;6267;6974;7560	7	488730	5090.9	0.0078%
Q9UKG1	DP13A_HUMAN	APPL1	DCC-interacting protein 13-alpha OS=Homo sapiens OX=9606 GN=APPL1 PE=1 SV=1	79.663	709			16.229	16.1%	16.1%	7	7	1062;1741;3262;5350;5468;5579;7496	8	409860	7355.8	0.0113%
Q9UPN3	MACF1_HUMAN	MACF1	Microtubule-actin cross-linking factor 1, isoforms 1/2/3/4/5 OS=Homo sapiens OX=9606 GN=MACF1 PE=1 SV=4	838.308	7388	O94854	MACF1	21.508	1.2%	1.1%	7	6	1469;4159;4587;5223;6138;7147;7526	7	147750	163.97	0.0003%
Q9Y4J8	DTNA_HUMAN	DTNA	Dystrobrevin alpha OS=Homo sapiens OX=9606 GN=DTNA PE=1 SV=2	83.901	743			20.285	9.7%	4.6%	7	3	622;1561;4313;4423;4424;5480;5508	8	564320	7435.2	0.0115%
O00459	P85B_HUMAN	PIK3R2	Phosphatidylinositol 3-kinase regulatory subunit beta OS=Homo sapiens OX=9606 GN=PIK3R2 PE=1 SV=2	81.545	728			17.304	11.5%	10%	6	5	426;1670;4403;6524;6892;7919	7	488300	6554.1	0.0101%
O43390	HNRPR_HUMAN	HNRNPR	Heterogeneous nuclear ribonucleoprotein R OS=Homo sapiens OX=9606 GN=HNRNPR PE=1 SV=1	70.943	633			19.375	10.6%	7.4%	6	4	253;1107;4249;5113;5950;6663	6	615260	15006	0.0231%
O60506	HNRPQ_HUMAN	SYNCRIP	Heterogeneous nuclear ribonucleoprotein Q OS=Homo sapiens OX=9606 GN=SYNCRIP PE=1 SV=2	69.603	623			9.9018	10.6%	7.4%	6	4	253;1638;5111;6663;6727;7085	4	277790	5423.1	0.0084%
O60716	CTND1_HUMAN	CTNND1	Catenin delta-1 OS=Homo sapiens OX=9606 GN=CTNND1 PE=1 SV=1	108.17	968			40.082	7.2%	7.2%	6	6	10;478;2443;2529;3269;5864	7	406750	6917.8	0.0107%
O95271	TNKS1_HUMAN	TNKS	Poly [ADP-ribose] polymerase tankyrase-1 OS=Homo sapiens OX=9606 GN=TNKS PE=1 SV=2	142.039	1327			15.535	6.8%	4.6%	6	4	1129;1246;3243;3340;5230;5829	4	193720	1802	0.0028%
O96013	PAK4_HUMAN	PAK4	Serine/threonine-protein kinase PAK 4 OS=Homo sapiens OX=9606 GN=PAK4 PE=1 SV=1	64.072	591			6.6459	10.3%	10.3%	6	6	58;254;721;998;5890;6494	7	319790	7915.2	0.0122%
P02788	TRFL_HUMAN	LTF	Lactotransferrin OS=Homo sapiens OX=9606 GN=LTF PE=1 SV=6	78.182	710			10.586	11.8%	11.8%	6	6	105;1069;1245;2018;4430;7962	6	192130	3079.7	0.0047%
P05023	AT1A1_HUMAN	ATP1A1	Sodium/potassium-transporting ATPase subunit alpha-1 OS=Homo sapiens OX=9606 GN=ATP1A1 PE=1 SV=1	112.896	1023	P13637;P50993	ATP1A3;ATP1A2	10.246	9%	9%	6	6	802;2500;3277;4273;5425;6230	7	489780	8858	0.0136%
P06733	ENOA_HUMAN	ENO1	Alpha-enolase OS=Homo sapiens OX=9606 GN=ENO1 PE=1 SV=2	47.169	434	P13929;P09104	ENO3;ENO2	16.181	23.5%	23.5%	6	6	93;920;2047;2816;5984;7836	6	503460	13729	0.0212%
P07355	ANXA2_HUMAN	ANXA2	Annexin A2 OS=Homo sapiens OX=9606 GN=ANXA2 PE=1 SV=2	38.604	339	A6NMY6	ANXA2P2	10.688	16.8%	16.8%	6	6	2494;6175;6554;6555;6730;7724	6	290400	7690.1	0.0118%
P07814	SYEP_HUMAN	EPRS1	Bifunctional glutamate/proline--tRNA ligase OS=Homo sapiens OX=9606 GN=EPRS1 PE=1 SV=5	170.591	1512			9.567	5%	5%	6	6	3337;5219;6473;6671;7388;7389	6	201750	948.93	0.0015%
P17661	DESM_HUMAN	DES	Desmin OS=Homo sapiens OX=9606 GN=DES PE=1 SV=3	53.536	470			10.827	8.3%	3%	6	2	1788;2615;5708;5709;6847;7164	5	6228000	151640	0.2337%
P17812	PYRG1_HUMAN	CTPS1	CTP synthase 1 OS=Homo sapiens OX=9606 GN=CTPS1 PE=1 SV=2	66.69	591			9.0551	11.2%	11.2%	6	6	406;2027;2254;3271;3272;7826	6	280070	6952.3	0.0107%
P19474	RO52_HUMAN	TRIM21	E3 ubiquitin-protein ligase TRIM21 OS=Homo sapiens OX=9606 GN=TRIM21 PE=1 SV=1	54.17	475			28.982	15.6%	15.6%	6	6	2861;3659;3854;4395;5031;5522	7	831510	17704	0.0273%
P23526	SAHH_HUMAN	AHCY	Adenosylhomocysteinase OS=Homo sapiens OX=9606 GN=AHCY PE=1 SV=4	47.716	432			48.244	19.2%	19.2%	6	6	2271;2894;3433;4855;5870;7901	6	246470	10061	0.0155%
P28340	DPOD1_HUMAN	POLD1	DNA polymerase delta catalytic subunit OS=Homo sapiens OX=9606 GN=POLD1 PE=1 SV=2	123.631	1107			12.552	6.5%	6.5%	6	6	1894;2791;3886;5900;7540;7618	6	295970	3894.3	0.0060%
P35658	NU214_HUMAN	NUP214	Nuclear pore complex protein Nup214 OS=Homo sapiens OX=9606 GN=NUP214 PE=1 SV=2	213.62	2090			23.045	4.4%	4.4%	6	6	4270;5208;5309;5540;6879;6986	7	238910	2429.5	0.0037%
P38159	RBMX_HUMAN	RBMX	RNA-binding motif protein, X chromosome OS=Homo sapiens OX=9606 GN=RBMX PE=1 SV=3	42.332	391	O75526;Q96E39;Q8N7X1	RBMXL2;RBMXL1;RBMXL3	23.851	17.9%	17.9%	6	6	2165;2166;3232;3233;3808;5838	7	478000	8597.9	0.0132%
P42704	LPPRC_HUMAN	LRPPRC	Leucine-rich PPR motif-containing protein, mitochondrial OS=Homo sapiens OX=9606 GN=LRPPRC PE=1 SV=3	157.905	1394			6.1293	5.7%	5.7%	6	6	106;3846;3961;5315;6220;6719	6	158050	907.48	0.0014%
P43243	MATR3_HUMAN	MATR3	Matrin-3 OS=Homo sapiens OX=9606 GN=MATR3 PE=1 SV=2	94.623	847			43.113	11.1%	11.1%	6	6	1168;2128;2141;2852;5671;7292	6	812310	6935.5	0.0107%
P46934	NEDD4_HUMAN	NEDD4	E3 ubiquitin-protein ligase NEDD4 OS=Homo sapiens OX=9606 GN=NEDD4 PE=1 SV=4	149.114	1319			23.099	6.9%	6%	6	5	1911;2555;2814;3783;4066;5771	5	217390	2312.7	0.0036%
P48643	TCPE_HUMAN	CCT5	T-complex protein 1 subunit epsilon OS=Homo sapiens OX=9606 GN=CCT5 PE=1 SV=1	59.671	541			12.53	11.3%	11.3%	6	6	1218;1468;2029;2503;4245;4256	6	411430	6713.1	0.0103%
P55265	DSRAD_HUMAN	ADAR	Double-stranded RNA-specific adenosine deaminase OS=Homo sapiens OX=9606 GN=ADAR PE=1 SV=4	136.066	1226			23.099	7.3%	7.3%	6	6	527;969;1003;4786;6520;7861	6	305880	2714.7	0.0042%
P56192	SYMC_HUMAN	MARS1	Methionine--tRNA ligase, cytoplasmic OS=Homo sapiens OX=9606 GN=MARS1 PE=1 SV=2	101.116	900			14.064	8.1%	8.1%	6	6	2309;3201;3202;3772;5558;6799	7	495810	7973.4	0.0123%
P63092	GNAS2_HUMAN	GNAS	Guanine nucleotide-binding protein G(s) subunit alpha isoforms short OS=Homo sapiens OX=9606 GN=GNAS PE=1 SV=1	45.665	394	Q5JWF2	GNAS	8.7067	14.7%	14.7%	6	6	362;2769;4321;6057;7442;7949	8	432460	17594	0.0271%
Q07666	KHDR1_HUMAN	KHDRBS1	KH domain-containing, RNA-binding, signal transduction-associated protein 1 OS=Homo sapiens OX=9606 GN=KHDRBS1 PE=1 SV=1	48.227	443	Q5VWX1	KHDRBS2	10.076	13.3%	13.3%	6	6	2149;2983;3310;5995;7406;7407	9	946680	29862	0.0460%
Q13033	STRN3_HUMAN	STRN3	Striatin-3 OS=Homo sapiens OX=9606 GN=STRN3 PE=1 SV=3	87.209	797			12.356	11.2%	11.2%	6	6	371;864;2708;5840;6122;7680	6	401780	8862.4	0.0137%
Q13206	DDX10_HUMAN	DDX10	Probable ATP-dependent RNA helicase DDX10 OS=Homo sapiens OX=9606 GN=DDX10 PE=1 SV=2	100.888	875			7.3756	8.6%	8.6%	6	6	568;872;2025;3442;4650;4763	6	1197200	22997	0.0354%
Q13610	PWP1_HUMAN	PWP1	Periodic tryptophan protein 1 homolog OS=Homo sapiens OX=9606 GN=PWP1 PE=1 SV=1	55.828	501			41.32	13.6%	13.6%	6	6	1401;3254;5269;7542;7694;7695	6	708060	15610	0.0241%
Q13627	DYR1A_HUMAN	DYRK1A	Dual specificity tyrosine-phosphorylation-regulated kinase 1A OS=Homo sapiens OX=9606 GN=DYRK1A PE=1 SV=2	85.584	763			8.4546	10.4%	10.4%	6	6	190;860;1926;3116;3231;3448	6	215760	4444.2	0.0068%
Q14498	RBM39_HUMAN	RBM39	RNA-binding protein 39 OS=Homo sapiens OX=9606 GN=RBM39 PE=1 SV=2	59.38	530			10.258	10.2%	10.2%	6	6	1048;2245;2849;6630;7395;7396	7	636210	22219	0.0342%
Q14678	KANK1_HUMAN	KANK1	KN motif and ankyrin repeat domain-containing protein 1 OS=Homo sapiens OX=9606 GN=KANK1 PE=1 SV=3	147.289	1352			26.535	7.7%	6.4%	6	5	701;754;1684;2505;6017;6434	6	766790	5032.9	0.0078%
Q14684	RRP1B_HUMAN	RRP1B	Ribosomal RNA processing protein 1 homolog B OS=Homo sapiens OX=9606 GN=RRP1B PE=1 SV=3	84.428	758			10.846	11.3%	11.3%	6	6	549;980;6887;7089;7220;7231	6	320130	5445.6	0.0084%
Q15029	U5S1_HUMAN	EFTUD2	116 kDa U5 small nuclear ribonucleoprotein component OS=Homo sapiens OX=9606 GN=EFTUD2 PE=1 SV=1	109.436	972			8.2823	9.2%	9.2%	6	6	1174;1930;2237;2731;3260;4969	7	295900	4652.4	0.0072%
Q6P1X5	TAF2_HUMAN	TAF2	Transcription initiation factor TFIID subunit 2 OS=Homo sapiens OX=9606 GN=TAF2 PE=1 SV=3	136.971	1199			11.083	8.4%	8.4%	6	6	155;2691;2755;3372;3542;6488	6	405440	4236	0.0065%
Q6ZRV2	FA83H_HUMAN	FAM83H	Protein FAM83H OS=Homo sapiens OX=9606 GN=FAM83H PE=1 SV=3	127.122	1179			20.847	8%	8%	6	6	222;249;548;1133;2657;3680	7	515120	6879.8	0.0106%
Q7L576	CYFP1_HUMAN	CYFIP1	Cytoplasmic FMR1-interacting protein 1 OS=Homo sapiens OX=9606 GN=CYFIP1 PE=1 SV=1	145.182	1253	Q96F07	CYFIP2	12.146	5.7%	5.7%	6	6	807;1919;3909;6347;6830;7755	7	435500	4548.1	0.0070%
Q7Z3J3	RGPD4_HUMAN	RGPD4	RanBP2-like and GRIP domain-containing protein 4 OS=Homo sapiens OX=9606 GN=RGPD4 PE=2 SV=3	197.289	1758	A6NKT7;Q99666;O14715;P0DJD0;P0DJD1	RGPD3;RGPD5;RGPD8;RGPD1;RGPD2	1.6417	4.1%	0.7%	6	1	1932;2957;4230;5049;5992;7774	1	144740	1247.7	0.0019%
Q8WXF1	PSPC1_HUMAN	PSPC1	Paraspeckle component 1 OS=Homo sapiens OX=9606 GN=PSPC1 PE=1 SV=1	58.744	523			14.239	14.9%	14.9%	6	6	1161;1826;1833;2194;3839;6741	6	627910	18804	0.0290%
Q8WYP5	ELYS_HUMAN	AHCTF1	Protein ELYS OS=Homo sapiens OX=9606 GN=AHCTF1 PE=1 SV=3	252.498	2266			8.5564	3.2%	3.2%	6	6	356;660;2904;4061;6447;6953	6	1172600	9189.2	0.0142%
Q96ME7	ZN512_HUMAN	ZNF512	Zinc finger protein 512 OS=Homo sapiens OX=9606 GN=ZNF512 PE=1 SV=2	64.682	567			11.782	11.6%	11.6%	6	6	2733;2734;3845;5565;5782;7948	6	644220	12267	0.0189%
Q99832	TCPH_HUMAN	CCT7	T-complex protein 1 subunit eta OS=Homo sapiens OX=9606 GN=CCT7 PE=1 SV=2	59.367	543			8.7783	12%	12%	6	6	745;2366;3559;6109;6610;7522	6	286020	6881	0.0106%
Q9BQ39	DDX50_HUMAN	DDX50	ATP-dependent RNA helicase DDX50 OS=Homo sapiens OX=9606 GN=DDX50 PE=1 SV=1	82.565	737			4.2382	8.4%	6.8%	6	4	1383;1641;2514;5043;7259;7445	4	146000	2430.7	0.0037%
Q9NWH9	SLTM_HUMAN	SLTM	SAFB-like transcription modulator OS=Homo sapiens OX=9606 GN=SLTM PE=1 SV=2	117.148	1034			46.369	6.1%	6.1%	6	6	15;16;4489;5084;5673;6577	7	838940	13419	0.0207%
Q9NY93	DDX56_HUMAN	DDX56	Probable ATP-dependent RNA helicase DDX56 OS=Homo sapiens OX=9606 GN=DDX56 PE=1 SV=1	61.59	547			11.409	14.3%	14.3%	6	6	1528;2393;3021;4015;4178;7101	7	224700	5543.3	0.0085%
Q9NZQ3	SPN90_HUMAN	NCKIPSD	NCK-interacting protein with SH3 domain OS=Homo sapiens OX=9606 GN=NCKIPSD PE=1 SV=1	78.96	722			10.022	11.8%	11.8%	6	6	2648;3787;4151;4334;5697;6681	6	193210	3469	0.0053%
Q9NZR1	TMOD2_HUMAN	TMOD2	Tropomodulin-2 OS=Homo sapiens OX=9606 GN=TMOD2 PE=1 SV=1	39.595	351			67.034	22.5%	22.5%	6	6	81;460;530;1896;5074;7344	8	668780	25223	0.0389%
Q9P2F8	SI1L2_HUMAN	SIPA1L2	Signal-induced proliferation-associated 1-like protein 2 OS=Homo sapiens OX=9606 GN=SIPA1L2 PE=1 SV=2	190.438	1722			11.41	4.8%	4.8%	6	6	2117;3147;4248;5434;7493;7566	6	261000	1891.7	0.0029%
Q9UH99	SUN2_HUMAN	SUN2	SUN domain-containing protein 2 OS=Homo sapiens OX=9606 GN=SUN2 PE=1 SV=3	80.311	717			9.675	13.9%	13.9%	6	6	1413;2843;5426;5727;5932;7928	6	253390	2217.4	0.0034%
Q9UHD2	TBK1_HUMAN	TBK1	Serine/threonine-protein kinase TBK1 OS=Homo sapiens OX=9606 GN=TBK1 PE=1 SV=1	83.642	729			12.525	13.2%	13.2%	6	6	1625;2908;3060;4012;4506;7290	6	212000	3962.1	0.0061%
Q9Y5K6	CD2AP_HUMAN	CD2AP	CD2-associated protein OS=Homo sapiens OX=9606 GN=CD2AP PE=1 SV=1	71.451	639			9.5972	14.2%	14.2%	6	6	544;1708;2247;3880;4032;6946	7	281760	3704.9	0.0057%
O00148	DX39A_HUMAN	DDX39A	ATP-dependent RNA helicase DDX39A OS=Homo sapiens OX=9606 GN=DDX39A PE=1 SV=2	49.13	427			23.557	15.2%	4.4%	5	1	935;2299;3032;4557;7488	6	713200	23222	0.0358%
O14744	ANM5_HUMAN	PRMT5	Protein arginine N-methyltransferase 5 OS=Homo sapiens OX=9606 GN=PRMT5 PE=1 SV=4	72.684	637			9.5368	8.9%	8.9%	5	5	42;1077;1250;5875;7510	5	205410	4344	0.0067%
O14980	XPO1_HUMAN	XPO1	Exportin-1 OS=Homo sapiens OX=9606 GN=XPO1 PE=1 SV=1	123.386	1071			14.733	7.5%	7.5%	5	5	1624;1715;4205;4699;5344	7	503470	4493.8	0.0069%
O43172	PRP4_HUMAN	PRPF4	U4/U6 small nuclear ribonucleoprotein Prp4 OS=Homo sapiens OX=9606 GN=PRPF4 PE=1 SV=2	58.449	522			9.7052	15.1%	15.1%	5	5	427;1862;4428;4661;4664	5	240890	4331.7	0.0067%
O60264	SMCA5_HUMAN	SMARCA5	SWI/SNF-related matrix-associated actin-dependent regulator of chromatin subfamily A member 5 OS=Homo sapiens OX=9606 GN=SMARCA5 PE=1 SV=1	121.905	1052	P28370	SMARCA1	14.006	5.3%	5.3%	5	5	2709;2842;4221;6402;7869	6	141090	1042.9	0.0016%
O60941	DTNB_HUMAN	DTNB	Dystrobrevin beta OS=Homo sapiens OX=9606 GN=DTNB PE=1 SV=1	71.356	627			1.485	7.3%	1.3%	5	1	603;622;4423;4424;5508	1	49327	1203.1	0.0019%
O75131	CPNE3_HUMAN	CPNE3	Copine-3 OS=Homo sapiens OX=9606 GN=CPNE3 PE=1 SV=1	60.131	537	Q96FN4;Q96A23;O95741;Q9UBL6	CPNE2;CPNE4;CPNE6;CPNE7	8.3247	11.5%	9.9%	5	4	1013;2442;4672;5205;5617	5	333850	8699.6	0.0134%
O94905	ERLN2_HUMAN	ERLIN2	Erlin-2 OS=Homo sapiens OX=9606 GN=ERLIN2 PE=1 SV=1	37.84	339	O75477	ERLIN1	7.2071	18%	18%	5	5	435;3265;4570;6467;7110	5	348930	9723.7	0.0150%
O95373	IPO7_HUMAN	IPO7	Importin-7 OS=Homo sapiens OX=9606 GN=IPO7 PE=1 SV=1	119.517	1038			8.4291	5%	5%	5	5	178;308;309;3499;5227	5	232430	2320.8	0.0036%
O95831	AIFM1_HUMAN	AIFM1	Apoptosis-inducing factor 1, mitochondrial OS=Homo sapiens OX=9606 GN=AIFM1 PE=1 SV=1	66.901	613			13.326	12.9%	12.9%	5	5	1593;3148;3548;7410;7474	5	498190	9715.6	0.0150%
P04075	ALDOA_HUMAN	ALDOA	Fructose-bisphosphate aldolase A OS=Homo sapiens OX=9606 GN=ALDOA PE=1 SV=2	39.42	364			10.892	20.1%	20.1%	5	5	2032;2259;2260;2826;7944	5	290560	10228	0.0158%
P04843	RPN1_HUMAN	RPN1	Dolichyl-diphosphooligosaccharide--protein glycosyltransferase subunit 1 OS=Homo sapiens OX=9606 GN=RPN1 PE=1 SV=1	68.569	607			6.1965	8.7%	8.7%	5	5	484;2747;5062;5894;7012	5	256850	6264.7	0.0097%
P05089	ARGI1_HUMAN	ARG1	Arginase-1 OS=Homo sapiens OX=9606 GN=ARG1 PE=1 SV=2	34.735	322			6.8156	24.8%	24.8%	5	5	1223;3167;6641;6684;7463	5	301130	13733	0.0212%
P07910	HNRPC_HUMAN	HNRNPC	Heterogeneous nuclear ribonucleoproteins C1/C2 OS=Homo sapiens OX=9606 GN=HNRNPC PE=1 SV=4	33.67	306	P0DMR1;O60812;B7ZW38;B2RXH8	HNRNPCL4;HNRNPCL1;HNRNPCL3;HNRNPCL2	17.212	16.7%	16.7%	5	5	2164;4025;4805;7200;7201	6	436900	18306	0.0282%
P10586	PTPRF_HUMAN	PTPRF	Receptor-type tyrosine-protein phosphatase F OS=Homo sapiens OX=9606 GN=PTPRF PE=1 SV=2	212.879	1907	P23468;Q13332	PTPRD;PTPRS	5.119	4.2%	4.2%	5	5	54;1177;2041;5878;7753	5	195830	1392.8	0.0021%
P17980	PRS6A_HUMAN	PSMC3	26S proteasome regulatory subunit 6A OS=Homo sapiens OX=9606 GN=PSMC3 PE=1 SV=3	49.204	439			7.701	17.3%	17.3%	5	5	1191;1463;3476;4926;7274	5	155910	2216.3	0.0034%
P31025	LCN1_HUMAN	LCN1	Lipocalin-1 OS=Homo sapiens OX=9606 GN=LCN1 PE=1 SV=1	19.25	176	Q5VSP4	LCN1P1	52.029	23.3%	23.3%	5	5	2355;2675;4617;5200;5201	5	1171100	110990	0.1710%
P31939	PUR9_HUMAN	ATIC	Bifunctional purine biosynthesis protein ATIC OS=Homo sapiens OX=9606 GN=ATIC PE=1 SV=3	64.616	592			8.8601	11.1%	11.1%	5	5	200;1241;3702;6098;7815	5	230640	3863.3	0.0060%
P35998	PRS7_HUMAN	PSMC2	26S proteasome regulatory subunit 7 OS=Homo sapiens OX=9606 GN=PSMC2 PE=1 SV=3	48.634	433			9.6505	12%	12%	5	5	378;1769;2895;4413;5626	6	343620	7304	0.0113%
P41240	CSK_HUMAN	CSK	Tyrosine-protein kinase CSK OS=Homo sapiens OX=9606 GN=CSK PE=1 SV=1	50.704	450	P42679	MATK	10.977	14.9%	14.9%	5	5	2451;4198;4236;4493;7465	5	195960	6103.4	0.0094%
P43686	PRS6B_HUMAN	PSMC4	26S proteasome regulatory subunit 6B OS=Homo sapiens OX=9606 GN=PSMC4 PE=1 SV=2	47.366	418			8.7155	19.1%	19.1%	5	5	125;1326;3024;3396;4368	5	239050	2863.3	0.0044%
P53350	PLK1_HUMAN	PLK1	Serine/threonine-protein kinase PLK1 OS=Homo sapiens OX=9606 GN=PLK1 PE=1 SV=1	68.255	603			23.84	11.4%	11.4%	5	5	1446;2033;2306;2598;3967	5	459640	10672	0.0164%
P55072	TERA_HUMAN	VCP	Transitional endoplasmic reticulum ATPase OS=Homo sapiens OX=9606 GN=VCP PE=1 SV=4	89.322	806			10.787	9.4%	9.4%	5	5	1730;3573;3726;3999;4717	5	261270	4282.8	0.0066%
P55196	AFAD_HUMAN	AFDN	Afadin OS=Homo sapiens OX=9606 GN=AFDN PE=1 SV=3	206.804	1824			27.372	4.8%	4.8%	5	5	1085;3584;6895;6924;7727	5	437790	2942	0.0045%
P67809	YBOX1_HUMAN	YBX1	Y-box-binding protein 1 OS=Homo sapiens OX=9606 GN=YBX1 PE=1 SV=3	35.924	324	Q9Y2T7;P16989	YBX2;YBX3	10.165	15.7%	15.7%	5	5	1349;2106;5007;6448;6449	5	430890	24162	0.0372%
Q02880	TOP2B_HUMAN	TOP2B	DNA topoisomerase 2-beta OS=Homo sapiens OX=9606 GN=TOP2B PE=1 SV=3	183.267	1626			3.1605	3.6%	1.5%	5	2	1527;1762;2787;4120;6072	2	64600	639.61	0.0010%
Q08379	GOGA2_HUMAN	GOLGA2	Golgin subfamily A member 2 OS=Homo sapiens OX=9606 GN=GOLGA2 PE=1 SV=3	113.086	1002			10.249	7.5%	7.5%	5	5	245;1127;1307;4102;4564	5	172970	2736.7	0.0042%
Q12769	NU160_HUMAN	NUP160	Nuclear pore complex protein Nup160 OS=Homo sapiens OX=9606 GN=NUP160 PE=1 SV=3	162.121	1436			17.276	4.4%	4.4%	5	5	2959;3292;4327;5117;5954	5	235180	2832.1	0.0044%
Q12906	ILF3_HUMAN	ILF3	Interleukin enhancer-binding factor 3 OS=Homo sapiens OX=9606 GN=ILF3 PE=1 SV=3	95.338	894	Q96SI9	STRBP	13.247	9.3%	9.3%	5	5	2327;2665;4280;7351;7430	6	543950	7254.9	0.0112%
Q12959	DLG1_HUMAN	DLG1	Disks large homolog 1 OS=Homo sapiens OX=9606 GN=DLG1 PE=1 SV=2	100.455	904	Q15700	DLG2	4.5118	7.6%	7.6%	5	5	789;1172;2909;4979;6179	5	230910	4723.5	0.0073%
Q13555	KCC2G_HUMAN	CAMK2G	Calcium/calmodulin-dependent protein kinase type II subunit gamma OS=Homo sapiens OX=9606 GN=CAMK2G PE=1 SV=4	62.607	558			32.835	9.5%	2%	5	1	211;2119;4146;5127;5128	4	396940	10891	0.0168%
Q13838	DX39B_HUMAN	DDX39B	Spliceosome RNA helicase DDX39B OS=Homo sapiens OX=9606 GN=DDX39B PE=1 SV=1	48.991	428			1.8656	15.2%	4.4%	5	1	935;2299;3032;4557;7485	1	32282	1345.1	0.0021%
Q14103	HNRPD_HUMAN	HNRNPD	Heterogeneous nuclear ribonucleoprotein D0 OS=Homo sapiens OX=9606 GN=HNRNPD PE=1 SV=1	38.434	355	O14979	HNRNPDL	26.996	12.7%	12.7%	5	5	1061;2178;2810;2811;4774	6	681960	40665	0.0627%
Q14145	KEAP1_HUMAN	KEAP1	Kelch-like ECH-associated protein 1 OS=Homo sapiens OX=9606 GN=KEAP1 PE=1 SV=2	69.666	624			5.8956	9.6%	9.6%	5	5	1635;5367;6611;7664;7905	5	191920	5050.4	0.0078%
Q14244	MAP7_HUMAN	MAP7	Ensconsin OS=Homo sapiens OX=9606 GN=MAP7 PE=1 SV=1	84.052	749			17.689	7.3%	7.3%	5	5	564;1660;1661;4351;4521	5	374630	7720.7	0.0119%
Q14568	HS902_HUMAN	HSP90AA2P	Heat shock protein HSP 90-alpha A2 OS=Homo sapiens OX=9606 GN=HSP90AA2P PE=1 SV=2	39.365	343			3.0392	21%	3.8%	5	1	120;2575;2623;5171;7825	1	0	0	0
Q15393	SF3B3_HUMAN	SF3B3	Splicing factor 3B subunit 3 OS=Homo sapiens OX=9606 GN=SF3B3 PE=1 SV=4	135.577	1217			11.986	5.3%	5.3%	5	5	247;1938;3844;6485;7023	5	309530	5158.8	0.0079%
Q58FF8	H90B2_HUMAN	HSP90AB2P	Putative heat shock protein HSP 90-beta 2 OS=Homo sapiens OX=9606 GN=HSP90AB2P PE=1 SV=2	44.349	381			25.203	14.4%	4.5%	5	2	120;2662;2663;6040;7825	3	466540	6651.5	0.0102%
Q5VWQ0	RSBN1_HUMAN	RSBN1	Lysine-specific demethylase 9 OS=Homo sapiens OX=9606 GN=RSBN1 PE=1 SV=2	90.072	802			6.2413	7.4%	6.5%	5	4	833;988;4937;5163;6913	5	291260	7281.6	0.0112%
Q86X29	LSR_HUMAN	LSR	Lipolysis-stimulated lipoprotein receptor OS=Homo sapiens OX=9606 GN=LSR PE=1 SV=4	71.439	649			41.269	13.6%	13.6%	5	5	84;523;2383;6364;6435	7	936450	22012	0.0339%
Q8IXI1	MIRO2_HUMAN	RHOT2	Mitochondrial Rho GTPase 2 OS=Homo sapiens OX=9606 GN=RHOT2 PE=1 SV=2	68.118	618	Q8IXI2	RHOT1	6.7093	10.8%	10.8%	5	5	815;2997;4446;5078;5824	6	327020	9521.8	0.0147%
Q8NF37	PCAT1_HUMAN	LPCAT1	Lysophosphatidylcholine acyltransferase 1 OS=Homo sapiens OX=9606 GN=LPCAT1 PE=1 SV=2	59.151	534			7.5897	11.8%	11.8%	5	5	303;2316;4057;5214;6751	5	274260	8708.1	0.0134%
Q8WYL5	SSH1_HUMAN	SSH1	Protein phosphatase Slingshot homolog 1 OS=Homo sapiens OX=9606 GN=SSH1 PE=1 SV=2	115.511	1049			21.636	8.1%	8.1%	5	5	494;2098;4122;5994;6028	5	341860	4453	0.0069%
Q92878	RAD50_HUMAN	RAD50	DNA repair protein RAD50 OS=Homo sapiens OX=9606 GN=RAD50 PE=1 SV=1	153.892	1312			9.493	5.3%	5.3%	5	5	2406;2655;2970;3973;7210	5	179520	642.01	0.0010%
Q96C92	ENTR1_HUMAN	ENTR1	Endosome-associated-trafficking regulator 1 OS=Homo sapiens OX=9606 GN=ENTR1 PE=1 SV=3	47.961	435			7.6069	17.2%	17.2%	5	5	3460;4046;6805;6806;7590	6	326780	5284.7	0.0081%
Q96J02	ITCH_HUMAN	ITCH	E3 ubiquitin-protein ligase Itchy homolog OS=Homo sapiens OX=9606 GN=ITCH PE=1 SV=2	102.803	903			19.62	7.2%	7.2%	5	5	1923;2058;5335;5830;6277	5	460110	6652.7	0.0103%
Q96QZ7	MAGI1_HUMAN	MAGI1	Membrane-associated guanylate kinase, WW and PDZ domain-containing protein 1 OS=Homo sapiens OX=9606 GN=MAGI1 PE=1 SV=3	164.581	1491			6.3549	4.8%	4.3%	5	4	1755;2398;2902;7000;7324	5	325500	3284.4	0.0051%
Q96TA2	YMEL1_HUMAN	YME1L1	ATP-dependent zinc metalloprotease YME1L1 OS=Homo sapiens OX=9606 GN=YME1L1 PE=1 SV=2	86.455	773			13.238	9.6%	9.6%	5	5	2262;2485;3614;4504;7001	5	199010	3754.9	0.0058%
Q99460	PSMD1_HUMAN	PSMD1	26S proteasome non-ATPase regulatory subunit 1 OS=Homo sapiens OX=9606 GN=PSMD1 PE=1 SV=2	105.836	953			7.5533	7.9%	7.9%	5	5	1288;2581;4138;4989;5724	5	262810	4425.8	0.0068%
Q99661	KIF2C_HUMAN	KIF2C	Kinesin-like protein KIF2C OS=Homo sapiens OX=9606 GN=KIF2C PE=1 SV=2	81.313	725	Q8N4N8	KIF2B	9.6811	8.8%	7.6%	5	4	1170;2036;3191;3638;4964	5	211890	4324.3	0.0067%
Q99733	NP1L4_HUMAN	NAP1L4	Nucleosome assembly protein 1-like 4 OS=Homo sapiens OX=9606 GN=NAP1L4 PE=1 SV=1	42.823	375			5.5917	15.2%	12.5%	5	3	114;2085;2086;3568;3721	3	225140	8069.9	0.0124%
Q9BW27	NUP85_HUMAN	NUP85	Nuclear pore complex protein Nup85 OS=Homo sapiens OX=9606 GN=NUP85 PE=1 SV=1	75.019	656			11.571	12%	12%	5	5	1225;3046;4741;6832;7862	5	220330	6676.8	0.0103%
Q9BZF9	UACA_HUMAN	UACA	Uveal autoantigen with coiled-coil domains and ankyrin repeats OS=Homo sapiens OX=9606 GN=UACA PE=1 SV=2	162.505	1416			6.9712	5.3%	5.3%	5	5	175;3635;5170;5592;6184	5	190450	1298	0.0020%
Q9C0H9	SRCN1_HUMAN	SRCIN1	SRC kinase signaling inhibitor 1 OS=Homo sapiens OX=9606 GN=SRCIN1 PE=1 SV=4	127.105	1183			9.6213	7.7%	7.7%	5	5	3867;4092;4487;5827;6155	5	349850	3805.4	0.0059%
Q9H0H5	RGAP1_HUMAN	RACGAP1	Rac GTPase-activating protein 1 OS=Homo sapiens OX=9606 GN=RACGAP1 PE=1 SV=1	71.027	632			6.1909	12%	12%	5	5	2356;4734;5800;7199;7583	6	360500	5178.4	0.0080%
Q9H9Y2	RPF1_HUMAN	RPF1	Ribosome production factor 1 OS=Homo sapiens OX=9606 GN=RPF1 PE=1 SV=2	40.111	349			8.0732	20.9%	20.9%	5	5	943;2288;2471;4764;7236	6	256650	5819.1	0.0090%
Q9P1U1	ARP3B_HUMAN	ACTR3B	Actin-related protein 3B OS=Homo sapiens OX=9606 GN=ACTR3B PE=2 SV=1	47.608	418			3.8121	15.6%	10%	5	3	1745;1981;2492;2626;5326	3	212710	8082.3	0.0125%
Q9P258	RCC2_HUMAN	RCC2	Protein RCC2 OS=Homo sapiens OX=9606 GN=RCC2 PE=1 SV=2	56.085	522			5.5867	9.2%	9.2%	5	5	228;229;964;2926;5798	5	173000	2494.6	0.0038%
Q9P266	JCAD_HUMAN	JCAD	Junctional cadherin 5-associated protein OS=Homo sapiens OX=9606 GN=JCAD PE=1 SV=3	148.351	1359			5.9652	6.5%	6.5%	5	5	209;3206;5502;6401;6573	6	366700	2903.4	0.0045%
Q9UG63	ABCF2_HUMAN	ABCF2	ATP-binding cassette sub-family F member 2 OS=Homo sapiens OX=9606 GN=ABCF2 PE=1 SV=2	71.29	623			6.5849	10%	10%	5	5	1753;2985;4219;4596;4856	5	237960	3350.4	0.0052%
Q9UGP4	LIMD1_HUMAN	LIMD1	LIM domain-containing protein 1 OS=Homo sapiens OX=9606 GN=LIMD1 PE=1 SV=1	72.19	676			42.491	14.6%	14.6%	5	5	2866;4724;6218;6326;7591	6	454310	4429.6	0.0068%
Q9UJZ1	STML2_HUMAN	STOML2	Stomatin-like protein 2, mitochondrial OS=Homo sapiens OX=9606 GN=STOML2 PE=1 SV=1	38.534	356			22.594	23%	23%	5	5	164;719;765;3039;5295	5	264110	8372.4	0.0129%
Q9UKS6	PACN3_HUMAN	PACSIN3	Protein kinase C and casein kinase substrate in neurons protein 3 OS=Homo sapiens OX=9606 GN=PACSIN3 PE=1 SV=2	48.487	424			48.952	15.1%	15.1%	5	5	499;641;853;859;6228	5	272170	10468	0.0161%
Q9ULH0	KDIS_HUMAN	KIDINS220	Kinase D-interacting substrate of 220 kDa OS=Homo sapiens OX=9606 GN=KIDINS220 PE=1 SV=3	196.542	1771			14.625	3.8%	3.8%	5	5	1639;2230;4163;5080;6027	6	212140	1457.8	0.0022%
Q9ULV0	MYO5B_HUMAN	MYO5B	Unconventional myosin-Vb OS=Homo sapiens OX=9606 GN=MYO5B PE=1 SV=3	213.672	1848			4.4783	3.6%	2.5%	5	3	5238;5239;6813;7698;7794	3	110860	972.42	0.0015%
Q9ULV4	COR1C_HUMAN	CORO1C	Coronin-1C OS=Homo sapiens OX=9606 GN=CORO1C PE=1 SV=1	53.249	474			19.996	11.8%	11.8%	5	5	307;5489;5803;7238;7799	5	227270	6478.2	0.0100%
Q9Y2J2	E41L3_HUMAN	EPB41L3	Band 4.1-like protein 3 OS=Homo sapiens OX=9606 GN=EPB41L3 PE=1 SV=2	120.678	1087			6.132	6.8%	5.7%	5	4	654;2276;2376;4498;6601	4	143250	1626.9	0.0025%
Q9Y2X3	NOP58_HUMAN	NOP58	Nucleolar protein 58 OS=Homo sapiens OX=9606 GN=NOP58 PE=1 SV=1	59.578	529			24.507	11.9%	11.9%	5	5	2550;3938;4455;6278;6910	5	604750	20853	0.0321%
Q9Y6M4	KC1G3_HUMAN	CSNK1G3	Casein kinase I isoform gamma-3 OS=Homo sapiens OX=9606 GN=CSNK1G3 PE=1 SV=2	51.389	447	P78368;Q9HCP0	CSNK1G2;CSNK1G1	6.9092	14.1%	14.1%	5	5	567;1232;2472;3830;5722	5	481310	14080	0.0217%
O00139	KIF2A_HUMAN	KIF2A	Kinesin-like protein KIF2A OS=Homo sapiens OX=9606 GN=KIF2A PE=1 SV=3	79.955	706			8.3639	8.1%	6.8%	4	3	1045;1170;1851;2046	3	143270	1061.7	0.0016%
O00410	IPO5_HUMAN	IPO5	Importin-5 OS=Homo sapiens OX=9606 GN=IPO5 PE=1 SV=4	123.63	1097	O60518	RANBP6	6.3422	4.1%	4.1%	4	4	1956;3194;4260;7563	4	180640	2203.3	0.0034%
O00541	PESC_HUMAN	PES1	Pescadillo homolog OS=Homo sapiens OX=9606 GN=PES1 PE=1 SV=1	68.003	588			3.7376	11.2%	11.2%	4	4	216;3590;5939;7692	4	185490	3857.4	0.0059%
O00566	MPP10_HUMAN	MPHOSPH10	U3 small nucleolar ribonucleoprotein protein MPP10 OS=Homo sapiens OX=9606 GN=MPHOSPH10 PE=1 SV=2	78.864	681			15.006	10.6%	10.6%	4	4	3697;5765;6518;7612	4	273890	1903.1	0.0029%
O15085	ARHGB_HUMAN	ARHGEF11	Rho guanine nucleotide exchange factor 11 OS=Homo sapiens OX=9606 GN=ARHGEF11 PE=1 SV=1	167.704	1522			5.6209	4.3%	4.3%	4	4	1426;4516;5720;7672	4	155100	1150.5	0.0018%
O43242	PSMD3_HUMAN	PSMD3	26S proteasome non-ATPase regulatory subunit 3 OS=Homo sapiens OX=9606 GN=PSMD3 PE=1 SV=2	60.978	534			10.601	9%	9%	4	4	835;1997;3160;4347	4	308350	7906.3	0.0122%
O43663	PRC1_HUMAN	PRC1	Protein regulator of cytokinesis 1 OS=Homo sapiens OX=9606 GN=PRC1 PE=1 SV=2	71.607	620			4.0191	7.9%	7.9%	4	4	469;2778;3811;4342	4	232150	3776.7	0.0058%
O60299	LZTS3_HUMAN	LZTS3	Leucine zipper putative tumor suppressor 3 OS=Homo sapiens OX=9606 GN=LZTS3 PE=2 SV=1	71.791	673			23.482	7%	7%	4	4	694;1465;6090;6836	4	227690	3932.9	0.0061%
O60313	OPA1_HUMAN	OPA1	Dynamin-like 120 kDa protein, mitochondrial OS=Homo sapiens OX=9606 GN=OPA1 PE=1 SV=3	111.631	960			5.6266	6.7%	6.7%	4	4	354;795;1369;6968	4	125710	1596.6	0.0025%
O60547	GMDS_HUMAN	GMDS	GDP-mannose 4,6 dehydratase OS=Homo sapiens OX=9606 GN=GMDS PE=1 SV=1	41.95	372			5.9076	15.6%	15.6%	4	4	2093;2901;3143;5945	4	288790	6821.9	0.0105%
O60784	TOM1_HUMAN	TOM1	Target of Myb1 membrane trafficking protein OS=Homo sapiens OX=9606 GN=TOM1 PE=1 SV=2	53.818	492			17.802	15.9%	15.9%	4	4	20;1750;3367;5908	5	235870	3373.4	0.0052%
O75122	CLAP2_HUMAN	CLASP2	CLIP-associating protein 2 OS=Homo sapiens OX=9606 GN=CLASP2 PE=1 SV=3	141.064	1294	Q7Z460	CLASP1	20.766	3.9%	3.9%	4	4	1398;2510;5607;7443	4	212200	2467.4	0.0038%
O75534	CSDE1_HUMAN	CSDE1	Cold shock domain-containing protein E1 OS=Homo sapiens OX=9606 GN=CSDE1 PE=1 SV=2	88.885	798			45.419	6.6%	6.6%	4	4	758;1958;2931;7622	4	231470	4367.4	0.0067%
O75746	S2512_HUMAN	SLC25A12	Electrogenic aspartate/glutamate antiporter SLC25A12, mitochondrial OS=Homo sapiens OX=9606 GN=SLC25A12 PE=1 SV=2	74.762	678			5.6499	6.8%	5.6%	4	3	2714;3677;4556;4588	3	145640	3641	0.0056%
O75815	BCAR3_HUMAN	BCAR3	Breast cancer anti-estrogen resistance protein 3 OS=Homo sapiens OX=9606 GN=BCAR3 PE=1 SV=1	92.566	825			6.2028	7.9%	7.9%	4	4	2645;5183;5185;6647	4	181940	2127.6	0.0033%
O76094	SRP72_HUMAN	SRP72	Signal recognition particle subunit SRP72 OS=Homo sapiens OX=9606 GN=SRP72 PE=1 SV=3	74.606	671			6.6964	6.7%	6.7%	4	4	3419;4562;6225;6569	4	104610	1855.2	0.0029%
O95757	HS74L_HUMAN	HSPA4L	Heat shock 70 kDa protein 4L OS=Homo sapiens OX=9606 GN=HSPA4L PE=1 SV=3	94.512	839			3.5362	6%	3.2%	4	2	1010;1341;4810;7359	2	190530	3073.1	0.0047%
P07237	PDIA1_HUMAN	P4HB	Protein disulfide-isomerase OS=Homo sapiens OX=9606 GN=P4HB PE=1 SV=3	57.116	508			3.839	11%	11%	4	4	2627;2968;4731;5022	4	139880	1029	0.0016%
P08195	4F2_HUMAN	SLC3A2	4F2 cell-surface antigen heavy chain OS=Homo sapiens OX=9606 GN=SLC3A2 PE=1 SV=3	67.994	630			4.8211	8.9%	8.9%	4	4	2050;2417;2820;4033	5	134590	1609.7	0.0025%
P08237	PFKAM_HUMAN	PFKM	ATP-dependent 6-phosphofructokinase, muscle type OS=Homo sapiens OX=9606 GN=PFKM PE=1 SV=2	85.183	780			7.1344	8.3%	8.3%	4	4	301;2410;5933;7450	4	93045	2326.1	0.0036%
P11532	DMD_HUMAN	DMD	Dystrophin OS=Homo sapiens OX=9606 GN=DMD PE=1 SV=3	426.75	3685			4.3465	1.8%	1.3%	4	3	2944;3773;4891;7483	3	86618	374.97	0.0006%
P13861	KAP2_HUMAN	PRKAR2A	cAMP-dependent protein kinase type II-alpha regulatory subunit OS=Homo sapiens OX=9606 GN=PRKAR2A PE=1 SV=2	45.518	404	P31323	PRKAR2B	35.087	14.6%	14.6%	4	4	83;2439;2490;3473	4	390200	14503	0.0223%
P14625	ENPL_HUMAN	HSP90B1	Endoplasmin OS=Homo sapiens OX=9606 GN=HSP90B1 PE=1 SV=1	92.469	803			3.1065	6.5%	4.7%	4	2	1533;1534;3989;5131	2	48902	998.01	0.0015%
P14868	SYDC_HUMAN	DARS1	Aspartate--tRNA ligase, cytoplasmic OS=Homo sapiens OX=9606 GN=DARS1 PE=1 SV=2	57.136	501			14.057	13%	13%	4	4	2905;3275;5590;7547	4	259380	4605.8	0.0071%
P15170	ERF3A_HUMAN	GSPT1	Eukaryotic peptide chain release factor GTP-binding subunit ERF3A OS=Homo sapiens OX=9606 GN=GSPT1 PE=1 SV=1	55.756	499	Q8IYD1	GSPT2	6.2683	10.2%	10.2%	4	4	2576;2609;6397;6437	4	88341	1008.4	0.0016%
P18031	PTN1_HUMAN	PTPN1	Tyrosine-protein phosphatase non-receptor type 1 OS=Homo sapiens OX=9606 GN=PTPN1 PE=1 SV=1	49.967	435			6.7368	12.6%	12.6%	4	4	2455;4793;5997;7924	4	134740	3716.4	0.0057%
P18206	VINC_HUMAN	VCL	Vinculin OS=Homo sapiens OX=9606 GN=VCL PE=1 SV=4	123.799	1134			5.4833	5.8%	5.8%	4	4	374;774;4634;4885	4	132020	1535.1	0.0024%
P26196	DDX6_HUMAN	DDX6	Probable ATP-dependent RNA helicase DDX6 OS=Homo sapiens OX=9606 GN=DDX6 PE=1 SV=2	54.417	483			9.2727	11.8%	11.8%	4	4	2513;5457;5960;6013	4	172880	4130.8	0.0064%
P27361	MK03_HUMAN	MAPK3	Mitogen-activated protein kinase 3 OS=Homo sapiens OX=9606 GN=MAPK3 PE=1 SV=4	43.136	379			9.9768	17.2%	17.2%	4	4	4;2697;4847;7947	4	220050	4526.8	0.0070%
P28288	ABCD3_HUMAN	ABCD3	ATP-binding cassette sub-family D member 3 OS=Homo sapiens OX=9606 GN=ABCD3 PE=1 SV=1	75.476	659			10.791	9.3%	9.3%	4	4	1784;2292;3995;4935	6	210550	2528.1	0.0039%
P29597	TYK2_HUMAN	TYK2	Non-receptor tyrosine-protein kinase TYK2 OS=Homo sapiens OX=9606 GN=TYK2 PE=1 SV=3	133.65	1187			4.9215	5.5%	5.5%	4	4	1454;3876;4364;4445	4	177130	1998.7	0.0031%
P30101	PDIA3_HUMAN	PDIA3	Protein disulfide-isomerase A3 OS=Homo sapiens OX=9606 GN=PDIA3 PE=1 SV=4	56.782	505			6.7911	10.3%	10.3%	4	4	1321;1577;2188;4716	4	194570	5722.6	0.0088%
P30876	RPB2_HUMAN	POLR2B	DNA-directed RNA polymerase II subunit RPB2 OS=Homo sapiens OX=9606 GN=POLR2B PE=1 SV=1	133.897	1174			7.1606	4.9%	4.9%	4	4	3168;4548;4732;5173	5	152570	1449.6	0.0022%
P31948	STIP1_HUMAN	STIP1	Stress-induced-phosphoprotein 1 OS=Homo sapiens OX=9606 GN=STIP1 PE=1 SV=1	62.639	543			7.7741	7.6%	7.6%	4	4	510;1982;3356;4240	4	130600	2664.2	0.0041%
P35606	COPB2_HUMAN	COPB2	Coatomer subunit beta' OS=Homo sapiens OX=9606 GN=COPB2 PE=1 SV=2	102.487	906			8.6009	7.2%	7.2%	4	4	24;940;1125;5941	4	128180	1708.4	0.0026%
P35612	ADDB_HUMAN	ADD2	Beta-adducin OS=Homo sapiens OX=9606 GN=ADD2 PE=1 SV=3	80.854	726			11.766	8%	8%	4	4	19;3857;5058;5826	5	285080	4972.6	0.0077%
P35613	BASI_HUMAN	BSG	Basigin OS=Homo sapiens OX=9606 GN=BSG PE=1 SV=2	42.2	385			7.9845	14.3%	14.3%	4	4	1871;2228;5909;5921	4	519590	24828	0.0383%
P35637	FUS_HUMAN	FUS	RNA-binding protein FUS OS=Homo sapiens OX=9606 GN=FUS PE=1 SV=1	53.426	526			14.49	6.3%	6.3%	4	2	39;41;2152;4026	6	424510	19687	0.0303%
P38606	VATA_HUMAN	ATP6V1A	V-type proton ATPase catalytic subunit A OS=Homo sapiens OX=9606 GN=ATP6V1A PE=1 SV=2	68.304	617			13.84	10%	10%	4	4	380;3611;4719;5642	4	371850	5596.3	0.0086%
P40227	TCPZ_HUMAN	CCT6A	T-complex protein 1 subunit zeta OS=Homo sapiens OX=9606 GN=CCT6A PE=1 SV=3	58.024	531			55.977	12.6%	10.7%	4	3	960;2242;4854;7356	4	451480	9114.6	0.0140%
P41743	KPCI_HUMAN	PRKCI	Protein kinase C iota type OS=Homo sapiens OX=9606 GN=PRKCI PE=1 SV=2	68.262	596			47.181	5.7%	5.7%	4	4	710;1065;1682;3720	4	246190	4995.7	0.0077%
P46459	NSF_HUMAN	NSF	Vesicle-fusing ATPase OS=Homo sapiens OX=9606 GN=NSF PE=1 SV=3	82.594	744			6.0563	7.3%	7.3%	4	4	157;4341;4787;6669	4	155890	1187.2	0.0018%
P49959	MRE11_HUMAN	MRE11	Double-strand break repair protein MRE11 OS=Homo sapiens OX=9606 GN=MRE11 PE=1 SV=3	80.593	708			9.3655	7.6%	7.6%	4	4	994;2380;3993;6191	4	104440	1005.5	0.0015%
P51114	FXR1_HUMAN	FXR1	RNA-binding protein FXR1 OS=Homo sapiens OX=9606 GN=FXR1 PE=1 SV=3	69.721	621			6.6889	8.4%	5%	4	2	1339;3557;4337;7308	2	256210	1948.2	0.0030%
P51116	FXR2_HUMAN	FXR2	RNA-binding protein FXR2 OS=Homo sapiens OX=9606 GN=FXR2 PE=1 SV=2	74.223	673			15.468	7%	3.9%	4	2	4337;4431;6495;7308	4	344570	8204.1	0.0126%
P63151	2ABA_HUMAN	PPP2R2A	Serine/threonine-protein phosphatase 2A 55 kDa regulatory subunit B alpha isoform OS=Homo sapiens OX=9606 GN=PPP2R2A PE=1 SV=1	51.692	447	Q66LE6	PPP2R2D	4.1517	12.1%	12.1%	4	4	206;3064;4972;7657	5	163910	5396	0.0083%
P78406	RAE1L_HUMAN	RAE1	mRNA export factor RAE1 OS=Homo sapiens OX=9606 GN=RAE1 PE=1 SV=1	40.968	368			25.041	17.4%	17.4%	4	4	2326;4967;5547;6356	4	352100	3464.1	0.0053%
Q00341	VIGLN_HUMAN	HDLBP	Vigilin OS=Homo sapiens OX=9606 GN=HDLBP PE=1 SV=2	141.456	1268			6.7088	5.2%	5.2%	4	4	185;717;6373;7289	4	126120	1043.5	0.0016%
Q02487	DSC2_HUMAN	DSC2	Desmocollin-2 OS=Homo sapiens OX=9606 GN=DSC2 PE=1 SV=1	99.962	901			15.274	6.7%	6.7%	4	4	1522;4542;6972;7640	4	251750	4522.7	0.0070%
Q07866	KLC1_HUMAN	KLC1	Kinesin light chain 1 OS=Homo sapiens OX=9606 GN=KLC1 PE=1 SV=2	65.31	573			8.7049	12.7%	8.9%	4	3	881;5431;5918;6766	4	142680	1143.6	0.0018%
Q08945	SSRP1_HUMAN	SSRP1	FACT complex subunit SSRP1 OS=Homo sapiens OX=9606 GN=SSRP1 PE=1 SV=1	81.075	709			5.2296	7.3%	7.3%	4	4	1844;2932;3796;6636	4	116290	1325.1	0.0020%
Q0VF96	CGNL1_HUMAN	CGNL1	Cingulin-like protein 1 OS=Homo sapiens OX=9606 GN=CGNL1 PE=1 SV=2	149.079	1302			8.9114	4.5%	4.5%	4	4	412;2122;6965;7833	4	109740	1131.4	0.0017%
Q13200	PSMD2_HUMAN	PSMD2	26S proteasome non-ATPase regulatory subunit 2 OS=Homo sapiens OX=9606 GN=PSMD2 PE=1 SV=3	100.2	908			7.1071	6.5%	6.5%	4	4	4271;5667;6708;7246	4	257170	2722	0.0042%
Q13823	NOG2_HUMAN	GNL2	Nucleolar GTP-binding protein 2 OS=Homo sapiens OX=9606 GN=GNL2 PE=1 SV=1	83.655	731			8.0199	8.8%	8.8%	4	4	2891;4145;7064;7264	4	97905	482.7	0.0007%
Q14156	EFR3A_HUMAN	EFR3A	Protein EFR3 homolog A OS=Homo sapiens OX=9606 GN=EFR3A PE=1 SV=2	92.924	821	Q9Y2G0	EFR3B	7.3839	6.9%	6.9%	4	4	1819;2704;4597;6828	4	206550	4131	0.0064%
Q14166	TTL12_HUMAN	TTLL12	Tubulin--tyrosine ligase-like protein 12 OS=Homo sapiens OX=9606 GN=TTLL12 PE=1 SV=2	74.404	644			6.3825	9.6%	9.6%	4	4	931;6357;6578;7828	4	189510	3061.9	0.0047%
Q14168	MPP2_HUMAN	MPP2	MAGUK p55 subfamily member 2 OS=Homo sapiens OX=9606 GN=MPP2 PE=1 SV=3	64.581	576			4.1296	8.3%	6.1%	4	3	3010;3528;5535;7850	3	197430	4788.6	0.0074%
Q14258	TRI25_HUMAN	TRIM25	E3 ubiquitin/ISG15 ligase TRIM25 OS=Homo sapiens OX=9606 GN=TRIM25 PE=1 SV=2	70.973	630			5.4617	9%	9%	4	4	1626;2252;2277;7498	4	208750	3672.1	0.0057%
Q14344	GNA13_HUMAN	GNA13	Guanine nucleotide-binding protein subunit alpha-13 OS=Homo sapiens OX=9606 GN=GNA13 PE=1 SV=2	44.05	377			10.229	12.7%	12.7%	4	4	496;565;1231;7207	4	227800	9112.2	0.0140%
Q14738	2A5D_HUMAN	PPP2R5D	Serine/threonine-protein phosphatase 2A 56 kDa regulatory subunit delta isoform OS=Homo sapiens OX=9606 GN=PPP2R5D PE=1 SV=1	69.992	602			3.8897	7.3%	5%	4	3	241;1955;4278;7468	4	158040	5098	0.0079%
Q14739	LBR_HUMAN	LBR	Delta(14)-sterol reductase LBR OS=Homo sapiens OX=9606 GN=LBR PE=1 SV=2	70.703	615			6.9038	8.6%	8.6%	4	4	1801;4571;5004;7654	5	174030	4827.9	0.0074%
Q15654	TRIP6_HUMAN	TRIP6	Thyroid receptor-interacting protein 6 OS=Homo sapiens OX=9606 GN=TRIP6 PE=1 SV=3	50.288	476			9.4399	15.1%	15.1%	4	4	2200;2385;5390;5990	4	523840	16663	0.0257%
Q32MZ4	LRRF1_HUMAN	LRRFIP1	Leucine-rich repeat flightless-interacting protein 1 OS=Homo sapiens OX=9606 GN=LRRFIP1 PE=1 SV=2	89.253	808			26.484	7.1%	7.1%	4	4	232;663;2553;4936	4	471940	7237.7	0.0112%
Q53EZ4	CEP55_HUMAN	CEP55	Centrosomal protein of 55 kDa OS=Homo sapiens OX=9606 GN=CEP55 PE=1 SV=3	54.178	464			21.934	17.2%	17.2%	4	4	479;2789;3571;5507	4	188890	3938.2	0.0061%
Q5SW79	CE170_HUMAN	CEP170	Centrosomal protein of 170 kDa OS=Homo sapiens OX=9606 GN=CEP170 PE=1 SV=1	175.293	1584	Q96L14	CEP170P1	7.5391	2.7%	2.7%	4	4	3172;4632;6963;7189	4	195360	1896.7	0.0029%
Q5T280	CI114_HUMAN	SPOUT1	Putative methyltransferase C9orf114 OS=Homo sapiens OX=9606 GN=SPOUT1 PE=1 SV=3	42.009	376			30.158	17.6%	17.6%	4	4	2434;2436;2634;7065	5	606570	15971	0.0246%
Q66GS9	CP135_HUMAN	CEP135	Centrosomal protein of 135 kDa OS=Homo sapiens OX=9606 GN=CEP135 PE=1 SV=2	133.49	1140			7.5053	4.9%	4.9%	4	4	2712;2966;3108;7689	4	111770	845.47	0.0013%
Q6UVY6	MOXD1_HUMAN	MOXD1	DBH-like monooxygenase protein 1 OS=Homo sapiens OX=9606 GN=MOXD1 PE=1 SV=1	69.653	613			8.3218	8.8%	8.8%	4	4	2592;4624;6780;7327	5	155160	2314.4	0.0036%
Q7L2J0	MEPCE_HUMAN	MEPCE	7SK snRNA methylphosphate capping enzyme OS=Homo sapiens OX=9606 GN=MEPCE PE=1 SV=1	74.355	689			4.9744	6.1%	6.1%	4	4	2189;2429;2690;6818	4	230930	3219.9	0.0050%
Q86YQ8	CPNE8_HUMAN	CPNE8	Copine-8 OS=Homo sapiens OX=9606 GN=CPNE8 PE=1 SV=2	63.108	564	Q8IYJ1;Q9HCH3	CPNE9;CPNE5	1.7841	10.3%	8.7%	4	3	1013;1372;2258;5883	3	123030	1013	0.0016%
Q8N3V7	SYNPO_HUMAN	SYNPO	Synaptopodin OS=Homo sapiens OX=9606 GN=SYNPO PE=1 SV=2	99.463	929			14.116	7.2%	7.2%	4	4	79;1607;6247;7632	4	306300	3622.9	0.0056%
Q8N556	AFAP1_HUMAN	AFAP1	Actin filament-associated protein 1 OS=Homo sapiens OX=9606 GN=AFAP1 PE=1 SV=2	80.725	730			35.008	7%	7%	4	4	812;3204;5047;5354	5	423330	12451	0.0192%
Q8N8S7	ENAH_HUMAN	ENAH	Protein enabled homolog OS=Homo sapiens OX=9606 GN=ENAH PE=1 SV=2	66.51	591			10.902	10%	10%	4	4	92;4011;4045;4737	4	269710	5070.9	0.0078%
Q8NC51	PAIRB_HUMAN	SERBP1	Plasminogen activator inhibitor 1 RNA-binding protein OS=Homo sapiens OX=9606 GN=SERBP1 PE=1 SV=2	44.965	408			6.9437	12.7%	12.7%	4	4	360;1605;6064;6317	4	197940	6537.7	0.0101%
Q8NC56	LEMD2_HUMAN	LEMD2	LEM domain-containing protein 2 OS=Homo sapiens OX=9606 GN=LEMD2 PE=1 SV=1	56.975	503			4.2774	10.5%	10.5%	4	4	792;1571;4304;7091	4	298130	9316.6	0.0144%
Q8NEM2	SHCBP_HUMAN	SHCBP1	SHC SH2 domain-binding protein 1 OS=Homo sapiens OX=9606 GN=SHCBP1 PE=1 SV=3	75.69	672			5.6558	6%	6%	4	4	848;1872;2074;3953	4	137830	2469.2	0.0038%
Q8NFH3	NUP43_HUMAN	NUP43	Nucleoporin Nup43 OS=Homo sapiens OX=9606 GN=NUP43 PE=1 SV=1	42.151	380			28.091	20.5%	20.5%	4	4	2590;6370;6676;6862	4	583550	43619	0.0672%
Q8NI60	COQ8A_HUMAN	COQ8A	Atypical kinase COQ8A, mitochondrial OS=Homo sapiens OX=9606 GN=COQ8A PE=1 SV=1	71.95	647			7.0829	8.3%	8.3%	4	4	1021;2867;6795;7096	4	295370	8883	0.0137%
Q8TBC3	SHKB1_HUMAN	SHKBP1	SH3KBP1-binding protein 1 OS=Homo sapiens OX=9606 GN=SHKBP1 PE=1 SV=2	76.344	707	Q9Y597	KCTD3	7.1292	10.3%	10.3%	4	4	3166;6932;7325;7674	4	154720	1949.5	0.0030%
Q8TCG1	CIP2A_HUMAN	CIP2A	Protein CIP2A OS=Homo sapiens OX=9606 GN=CIP2A PE=1 SV=2	102.185	905			4.5476	5.3%	5.3%	4	4	625;3443;4319;6012	4	174170	1170.4	0.0018%
Q8TEX9	IPO4_HUMAN	IPO4	Importin-4 OS=Homo sapiens OX=9606 GN=IPO4 PE=1 SV=2	118.715	1081			5.7696	5.6%	5.6%	4	4	1548;4176;4749;4970	5	229120	3578.1	0.0055%
Q93050	VPP1_HUMAN	ATP6V0A1	V-type proton ATPase 116 kDa subunit a 1 OS=Homo sapiens OX=9606 GN=ATP6V0A1 PE=1 SV=3	96.413	837			6.7029	5.3%	5.3%	4	4	535;2744;3300;3866	4	191910	3412.7	0.0053%
Q96CW5	GCP3_HUMAN	TUBGCP3	Gamma-tubulin complex component 3 OS=Homo sapiens OX=9606 GN=TUBGCP3 PE=1 SV=2	103.571	907			7.0514	7.2%	7.2%	4	4	797;1002;1388;3688	4	136530	2528.4	0.0039%
Q96I24	FUBP3_HUMAN	FUBP3	Far upstream element-binding protein 3 OS=Homo sapiens OX=9606 GN=FUBP3 PE=1 SV=2	61.64	572			4.8987	12.4%	12.4%	4	4	2760;4945;4949;5571	5	206730	1856	0.0029%
Q96M96	FGD4_HUMAN	FGD4	FYVE, RhoGEF and PH domain-containing protein 4 OS=Homo sapiens OX=9606 GN=FGD4 PE=1 SV=2	86.626	766			6.1825	7.6%	7.6%	4	4	467;3229;6452;6866	4	183700	3165.3	0.0049%
Q96PE2	ARHGH_HUMAN	ARHGEF17	Rho guanine nucleotide exchange factor 17 OS=Homo sapiens OX=9606 GN=ARHGEF17 PE=1 SV=1	221.673	2063			6.0303	2.8%	2.8%	4	4	950;3662;3863;6251	4	190090	1382.1	0.0021%
Q96RT1	ERBIN_HUMAN	ERBIN	Erbin OS=Homo sapiens OX=9606 GN=ERBIN PE=1 SV=2	158.298	1412			21.944	3.8%	3.8%	4	4	3141;3994;4340;4948	4	263820	3032.4	0.0047%
Q99459	CDC5L_HUMAN	CDC5L	Cell division cycle 5-like protein OS=Homo sapiens OX=9606 GN=CDC5L PE=1 SV=2	92.251	802			3.9079	7.9%	7.9%	4	4	3422;3882;6060;7747	4	106990	1133.8	0.0017%
Q99873	ANM1_HUMAN	PRMT1	Protein arginine N-methyltransferase 1 OS=Homo sapiens OX=9606 GN=PRMT1 PE=1 SV=3	42.462	371			5.4445	14.6%	14.6%	4	4	536;753;6627;6629	4	152850	7278.5	0.0112%
Q9BW19	KIFC1_HUMAN	KIFC1	Kinesin-like protein KIFC1 OS=Homo sapiens OX=9606 GN=KIFC1 PE=1 SV=2	73.748	673			7.6763	9.7%	9.7%	4	4	250;4392;4527;7514	4	127830	2972.9	0.0046%
Q9H089	LSG1_HUMAN	LSG1	Large subunit GTPase 1 homolog OS=Homo sapiens OX=9606 GN=LSG1 PE=1 SV=2	75.225	658			3.5072	5.5%	5.5%	4	4	3752;3966;5869;6640	4	169390	3764.2	0.0058%
Q9H0S4	DDX47_HUMAN	DDX47	Probable ATP-dependent RNA helicase DDX47 OS=Homo sapiens OX=9606 GN=DDX47 PE=1 SV=1	50.647	455			7.9977	11.6%	11.6%	4	4	3110;3463;3482;6026	4	164850	4038.3	0.0062%
Q9H307	PININ_HUMAN	PNN	Pinin OS=Homo sapiens OX=9606 GN=PNN PE=1 SV=5	81.628	717			8.2669	7.9%	7.9%	4	4	938;2795;4108;4547	5	220860	1227.5	0.0019%
Q9H3P7	GCP60_HUMAN	ACBD3	Golgi resident protein GCP60 OS=Homo sapiens OX=9606 GN=ACBD3 PE=1 SV=4	60.593	528			29.699	14.2%	14.2%	4	4	1689;3117;5523;5555	4	299870	9537.3	0.0147%
Q9H3U1	UN45A_HUMAN	UNC45A	Protein unc-45 homolog A OS=Homo sapiens OX=9606 GN=UNC45A PE=1 SV=1	103.077	944			6.3375	5.7%	5.7%	4	4	2139;4228;4553;6480	4	258660	4105.7	0.0063%
Q9H4B6	SAV1_HUMAN	SAV1	Protein salvador homolog 1 OS=Homo sapiens OX=9606 GN=SAV1 PE=1 SV=2	44.634	383			7.8573	11.5%	11.5%	4	4	7177;7178;7770;7961	4	150830	4483.5	0.0069%
Q9H9A6	LRC40_HUMAN	LRRC40	Leucine-rich repeat-containing protein 40 OS=Homo sapiens OX=9606 GN=LRRC40 PE=1 SV=1	68.25	602			5.9585	9.8%	9.8%	4	4	1521;1936;3719;6463	4	177690	3156.5	0.0049%
Q9HAU0	PKHA5_HUMAN	PLEKHA5	Pleckstrin homology domain-containing family A member 5 OS=Homo sapiens OX=9606 GN=PLEKHA5 PE=1 SV=1	127.464	1116			6.6565	5.2%	5.2%	4	4	517;6462;6852;7403	4	116840	1669.2	0.0026%
Q9NQX4	MYO5C_HUMAN	MYO5C	Unconventional myosin-Vc OS=Homo sapiens OX=9606 GN=MYO5C PE=1 SV=2	202.81	1742			1.7495	3.6%	0.6%	4	1	772;5217;5238;7699	1	80955	680.29	0.0010%
Q9NRH3	TBG2_HUMAN	TUBG2	Tubulin gamma-2 chain OS=Homo sapiens OX=9606 GN=TUBG2 PE=2 SV=1	51.092	451	P23258	TUBG1	4.6085	14.4%	14.4%	4	4	818;1230;4683;7293	4	371720	10723	0.0165%
Q9NUL7	DDX28_HUMAN	DDX28	Probable ATP-dependent RNA helicase DDX28 OS=Homo sapiens OX=9606 GN=DDX28 PE=1 SV=2	59.581	540			5.6688	10.9%	10.9%	4	4	4131;6002;6132;7234	4	204040	6001.3	0.0092%
Q9NXE4	NSMA3_HUMAN	SMPD4	Sphingomyelin phosphodiesterase 4 OS=Homo sapiens OX=9606 GN=SMPD4 PE=1 SV=3	97.81	866			5.8186	5.9%	5.9%	4	4	2161;3655;3833;6859	4	152210	1982.7	0.0031%
Q9NXR1	NDE1_HUMAN	NDE1	Nuclear distribution protein nudE homolog 1 OS=Homo sapiens OX=9606 GN=NDE1 PE=1 SV=3	37.721	335			19.314	18.2%	18.2%	4	4	743;1779;4977;5459	4	193070	4365.3	0.0067%
Q9NZ32	ARP10_HUMAN	ACTR10	Actin-related protein 10 OS=Homo sapiens OX=9606 GN=ACTR10 PE=1 SV=1	46.307	417			7.6688	13.2%	13.2%	4	4	1653;1654;1995;2986	4	265230	3787.5	0.0058%
Q9NZN5	ARHGC_HUMAN	ARHGEF12	Rho guanine nucleotide exchange factor 12 OS=Homo sapiens OX=9606 GN=ARHGEF12 PE=1 SV=1	173.232	1544			5.5517	3.3%	3.3%	4	4	4465;5518;6540;7367	4	159420	1811.5	0.0028%
Q9NZT1	CALL5_HUMAN	CALML5	Calmodulin-like protein 5 OS=Homo sapiens OX=9606 GN=CALML5 PE=1 SV=2	15.893	146			40.308	32.9%	32.9%	4	4	196;218;219;240	4	851090	94566	0.1457%
Q9NZW5	PALS2_HUMAN	PALS2	Protein PALS2 OS=Homo sapiens OX=9606 GN=PALS2 PE=1 SV=2	61.117	540			7.4501	9.3%	6.9%	4	3	1922;2759;3528;4976	4	221930	3245.1	0.0050%
Q9UGI8	TES_HUMAN	TES	Testin OS=Homo sapiens OX=9606 GN=TES PE=1 SV=1	47.996	421			5.8548	12.6%	12.6%	4	4	1748;3479;4725;5307	4	359790	9115	0.0140%
Q9UJW0	DCTN4_HUMAN	DCTN4	Dynactin subunit 4 OS=Homo sapiens OX=9606 GN=DCTN4 PE=1 SV=1	52.337	460			5.8057	12.4%	12.4%	4	4	762;3114;3954;6433	4	289220	9150.5	0.0141%
Q9UNM6	PSD13_HUMAN	PSMD13	26S proteasome non-ATPase regulatory subunit 13 OS=Homo sapiens OX=9606 GN=PSMD13 PE=1 SV=2	42.945	376			5.7714	14.1%	14.1%	4	4	3210;6178;7266;7967	4	262710	8590.2	0.0132%
Q9UQE7	SMC3_HUMAN	SMC3	Structural maintenance of chromosomes protein 3 OS=Homo sapiens OX=9606 GN=SMC3 PE=1 SV=2	141.542	1217			9.288	5%	5%	4	4	423;1197;4869;6144	4	217220	2649	0.0041%
Q9Y2A7	NCKP1_HUMAN	NCKAP1	Nck-associated protein 1 OS=Homo sapiens OX=9606 GN=NCKAP1 PE=1 SV=1	128.79	1128			7.7657	4.6%	4.6%	4	4	21;3899;4654;6937	4	190200	1427	0.0022%
Q9Y2I6	NINL_HUMAN	NINL	Ninein-like protein OS=Homo sapiens OX=9606 GN=NINL PE=1 SV=2	156.344	1382			3.3274	3.4%	3.4%	4	4	1481;4137;4211;5928	4	106170	656.42	0.0010%
Q9Y2L9	LRCH1_HUMAN	LRCH1	Leucine-rich repeat and calponin homology domain-containing protein 1 OS=Homo sapiens OX=9606 GN=LRCH1 PE=1 SV=3	80.875	728			17.267	8.9%	8.9%	4	4	389;1325;3901;6515	4	463430	12873	0.0198%
Q9Y3I0	RTCB_HUMAN	RTCB	RNA-splicing ligase RtcB homolog OS=Homo sapiens OX=9606 GN=RTCB PE=1 SV=1	55.21	505			10.088	13.1%	13.1%	4	4	2315;2364;5451;7208	5	297110	4373.8	0.0067%
O00232	PSD12_HUMAN	PSMD12	26S proteasome non-ATPase regulatory subunit 12 OS=Homo sapiens OX=9606 GN=PSMD12 PE=1 SV=3	52.904	456			2.7451	8.8%	8.8%	3	3	1270;1867;3831	3	136950	3604.7	0.0056%
O00425	IF2B3_HUMAN	IGF2BP3	Insulin-like growth factor 2 mRNA-binding protein 3 OS=Homo sapiens OX=9606 GN=IGF2BP3 PE=1 SV=2	63.705	579			5.5516	7.3%	3.3%	3	1	2949;4946;7127	1	118260	3378.9	0.0052%
O14641	DVL2_HUMAN	DVL2	Segment polarity protein dishevelled homolog DVL-2 OS=Homo sapiens OX=9606 GN=DVL2 PE=1 SV=1	78.948	736	P54792;O14640;Q92997	DVL1P1;DVL1;DVL3	1.9546	4.2%	4.2%	3	3	509;2143;3091	3	81112	2534.8	0.0039%
O14929	HAT1_HUMAN	HAT1	Histone acetyltransferase type B catalytic subunit OS=Homo sapiens OX=9606 GN=HAT1 PE=1 SV=2	49.541	419			25.766	13.4%	13.4%	3	3	4231;7592;7969	3	344740	13655	0.0210%
O43264	ZW10_HUMAN	ZW10	Centromere/kinetochore protein zw10 homolog OS=Homo sapiens OX=9606 GN=ZW10 PE=1 SV=3	88.829	779			4.8245	6.2%	6.2%	3	3	1058;5140;7029	3	162570	2953.1	0.0046%
O43852	CALU_HUMAN	CALU	Calumenin OS=Homo sapiens OX=9606 GN=CALU PE=1 SV=2	37.107	315			6.1024	12.7%	12.7%	3	3	2746;6594;7726	3	317450	16557	0.0255%
O60678	ANM3_HUMAN	PRMT3	Protein arginine N-methyltransferase 3 OS=Homo sapiens OX=9606 GN=PRMT3 PE=1 SV=4	59.903	531			3.3345	6.6%	6.6%	3	3	477;4274;5622	3	121390	4855.5	0.0075%
O75400	PR40A_HUMAN	PRPF40A	Pre-mRNA-processing factor 40 homolog A OS=Homo sapiens OX=9606 GN=PRPF40A PE=1 SV=2	108.805	957			4.8857	3.2%	3.2%	3	3	3616;3617;5358	4	131080	2330.1	0.0036%
O75616	ERAL1_HUMAN	ERAL1	GTPase Era, mitochondrial OS=Homo sapiens OX=9606 GN=ERAL1 PE=1 SV=2	48.35	437			6.4659	11.4%	11.4%	3	3	1727;4100;6550	3	90947	2415.3	0.0037%
O95163	ELP1_HUMAN	ELP1	Elongator complex protein 1 OS=Homo sapiens OX=9606 GN=ELP1 PE=1 SV=3	150.254	1332			4.7135	3.3%	3.3%	3	3	1786;6450;6839	3	172630	2538.7	0.0039%
O95235	KI20A_HUMAN	KIF20A	Kinesin-like protein KIF20A OS=Homo sapiens OX=9606 GN=KIF20A PE=1 SV=1	100.278	890			4.0141	4.6%	4.6%	3	3	3592;4492;6006	3	67006	926.05	0.0014%
O95819	M4K4_HUMAN	MAP4K4	Mitogen-activated protein kinase kinase kinase kinase 4 OS=Homo sapiens OX=9606 GN=MAP4K4 PE=1 SV=2	142.101	1239	Q8N4C8;Q9UKE5	MINK1;TNIK	2.309	2.7%	2.7%	3	3	424;1742;6217	3	61906	576.64	0.0009%
O96019	ACL6A_HUMAN	ACTL6A	Actin-like protein 6A OS=Homo sapiens OX=9606 GN=ACTL6A PE=1 SV=1	47.461	429			20.592	14.5%	14.5%	3	3	5430;5892;6392	3	202060	2185.2	0.0034%
P01876	IGHA1_HUMAN	IGHA1	Immunoglobulin heavy constant alpha 1 OS=Homo sapiens OX=9606 GN=IGHA1 PE=1 SV=3	42.849	398	P0DOX2;P01877	;IGHA2	4.2235	8.3%	8.3%	3	3	5406;6873;7868	3	160870	9463.1	0.0146%
P04899	GNAI2_HUMAN	GNAI2	Guanine nucleotide-binding protein G(i) subunit alpha-2 OS=Homo sapiens OX=9606 GN=GNAI2 PE=1 SV=3	40.451	355	P11488;P19087;A8MTJ3	GNAT1;GNAT2;GNAT3	6.7768	10.4%	8.2%	3	2	516;2726;4765	2	189030	9451.5	0.0146%
P05455	LA_HUMAN	SSB	Lupus La protein OS=Homo sapiens OX=9606 GN=SSB PE=1 SV=2	46.837	408			5.183	12.5%	12.5%	3	3	5092;6043;6253	3	193260	6664.2	0.0103%
P08754	GNAI3_HUMAN	GNAI3	Guanine nucleotide-binding protein G(i) subunit alpha-3 OS=Homo sapiens OX=9606 GN=GNAI3 PE=1 SV=3	40.532	354			14.323	11.3%	9%	3	2	1790;3175;4765	3	257380	15140	0.0233%
P0DOX5	IGG1_HUMAN		Immunoglobulin gamma-1 heavy chain OS=Homo sapiens OX=9606 PE=1 SV=2	49.329	449	P01857	IGHG1	4.5932	10.7%	10.7%	3	3	4440;6864;6992	3	292540	12719	0.0196%
P10155	RO60_HUMAN	RO60	RNA-binding protein RO60 OS=Homo sapiens OX=9606 GN=RO60 PE=1 SV=2	60.671	538			3.6445	7.4%	7.4%	3	3	928;3878;4479	3	149190	3453.7	0.0053%
P12830	CADH1_HUMAN	CDH1	Cadherin-1 OS=Homo sapiens OX=9606 GN=CDH1 PE=1 SV=3	97.456	882			7.9804	6.3%	6.3%	3	3	1195;2300;2425	3	190030	4855.4	0.0075%
P17858	PFKAL_HUMAN	PFKL	ATP-dependent 6-phosphofructokinase, liver type OS=Homo sapiens OX=9606 GN=PFKL PE=1 SV=6	85.018	780			3.9079	5.8%	3.3%	3	2	87;316;2426	3	137720	2924.1	0.0045%
P22626	ROA2_HUMAN	HNRNPA2B1	Heterogeneous nuclear ribonucleoproteins A2/B1 OS=Homo sapiens OX=9606 GN=HNRNPA2B1 PE=1 SV=2	37.43	353			4.4199	13%	13%	3	3	2210;2218;5689	3	121260	5150	0.0079%
P26038	MOES_HUMAN	MSN	Moesin OS=Homo sapiens OX=9606 GN=MSN PE=1 SV=3	67.82	577	P35241;P15311	RDX;EZR	2.2707	4.5%	4.5%	3	3	550;2832;3803	3	106180	2722.6	0.0042%
P26232	CTNA2_HUMAN	CTNNA2	Catenin alpha-2 OS=Homo sapiens OX=9606 GN=CTNNA2 PE=1 SV=5	105.313	953			3.2291	4.7%	1.9%	3	1	1749;4105;6969	1	7817.8	137.16	0.0002%
P26368	U2AF2_HUMAN	U2AF2	Splicing factor U2AF 65 kDa subunit OS=Homo sapiens OX=9606 GN=U2AF2 PE=1 SV=4	53.501	475			18.211	14.9%	14.9%	3	3	3809;5767;6436	3	206420	6210.2	0.0096%
P26373	RL13_HUMAN	RPL13	60S ribosomal protein L13 OS=Homo sapiens OX=9606 GN=RPL13 PE=1 SV=4	24.261	211			4.1291	14.7%	14.7%	3	3	2191;3363;3679	3	78572	3345.7	0.0052%
P28331	NDUS1_HUMAN	NDUFS1	NADH-ubiquinone oxidoreductase 75 kDa subunit, mitochondrial OS=Homo sapiens OX=9606 GN=NDUFS1 PE=1 SV=3	79.468	727			8.1308	7.8%	7.8%	3	3	480;5002;7095	3	77488	1316.7	0.0020%
P30154	2AAB_HUMAN	PPP2R1B	Serine/threonine-protein phosphatase 2A 65 kDa regulatory subunit A beta isoform OS=Homo sapiens OX=9606 GN=PPP2R1B PE=1 SV=3	66.214	601			5.5801	7.7%	5.5%	3	2	2851;3468;7448	2	56716	335.7	0.0005%
P31153	METK2_HUMAN	MAT2A	S-adenosylmethionine synthase isoform type-2 OS=Homo sapiens OX=9606 GN=MAT2A PE=1 SV=1	43.661	395			6.1105	9.9%	9.9%	3	3	1043;2063;6643	3	163980	6658	0.0103%
P35237	SPB6_HUMAN	SERPINB6	Serpin B6 OS=Homo sapiens OX=9606 GN=SERPINB6 PE=1 SV=3	42.622	376			5.6889	11.2%	11.2%	3	3	110;2702;5123	3	159480	6645	0.0102%
P35520	CBS_HUMAN	CBS	Cystathionine beta-synthase OS=Homo sapiens OX=9606 GN=CBS PE=1 SV=2	60.587	551			6.6563	7.1%	7.1%	3	3	1849;4038;6200	4	311740	5701	0.0088%
P36957	ODO2_HUMAN	DLST	Dihydrolipoyllysine-residue succinyltransferase component of 2-oxoglutarate dehydrogenase complex, mitochondrial OS=Homo sapiens OX=9606 GN=DLST PE=1 SV=4	48.755	453			4.0433	8.2%	8.2%	3	3	2363;5298;6858	4	305590	11753	0.0181%
P37198	NUP62_HUMAN	NUP62	Nuclear pore glycoprotein p62 OS=Homo sapiens OX=9606 GN=NUP62 PE=1 SV=3	53.255	522			12.251	10.7%	10.7%	3	3	3003;5970;6770	3	175060	7198.1	0.0111%
P41091	IF2G_HUMAN	EIF2S3	Eukaryotic translation initiation factor 2 subunit 3 OS=Homo sapiens OX=9606 GN=EIF2S3 PE=1 SV=3	51.11	472	Q2VIR3	EIF2S3B	6.1472	10.4%	10.4%	3	3	231;4486;7248	3	128670	4250	0.0065%
P42285	MTREX_HUMAN	MTREX	Exosome RNA helicase MTR4 OS=Homo sapiens OX=9606 GN=MTREX PE=1 SV=3	117.805	1042			3.2786	3.7%	3.7%	3	3	315;5956;7725	3	57419	639.47	0.0010%
P43246	MSH2_HUMAN	MSH2	DNA mismatch repair protein Msh2 OS=Homo sapiens OX=9606 GN=MSH2 PE=1 SV=1	104.743	934			2.6742	3.1%	3.1%	3	3	1176;1868;5842	3	93302	252.5	0.0004%
P46087	NOP2_HUMAN	NOP2	Probable 28S rRNA (cytosine(4447)-C(5))-methyltransferase OS=Homo sapiens OX=9606 GN=NOP2 PE=1 SV=2	89.302	812			8.182	4.7%	4.7%	3	3	1549;3098;3913	3	248510	6212.8	0.0096%
P49321	NASP_HUMAN	NASP	Nuclear autoantigenic sperm protein OS=Homo sapiens OX=9606 GN=NASP PE=1 SV=2	85.238	788			6.5716	5.7%	5.7%	3	3	1316;1428;4714	3	134830	2577	0.0040%
P49915	GUAA_HUMAN	GMPS	GMP synthase [glutamine-hydrolyzing] OS=Homo sapiens OX=9606 GN=GMPS PE=1 SV=1	76.715	693			4.684	6.6%	6.6%	3	3	2344;5362;6794	3	146520	2402.6	0.0037%
P51648	AL3A2_HUMAN	ALDH3A2	Aldehyde dehydrogenase family 3 member A2 OS=Homo sapiens OX=9606 GN=ALDH3A2 PE=1 SV=1	54.848	485			2.7351	7.6%	7.6%	3	3	2707;5296;7823	3	232080	10090	0.0155%
P53618	COPB_HUMAN	COPB1	Coatomer subunit beta OS=Homo sapiens OX=9606 GN=COPB1 PE=1 SV=3	107.142	953			3.3875	6.2%	6.2%	3	3	4602;4651;5324	3	181160	1445.8	0.0022%
P53814	SMTN_HUMAN	SMTN	Smoothelin OS=Homo sapiens OX=9606 GN=SMTN PE=1 SV=7	99.059	917			3.0334	6.3%	6.3%	3	3	107;4130;5897	3	80851	1470	0.0023%
P55060	XPO2_HUMAN	CSE1L	Exportin-2 OS=Homo sapiens OX=9606 GN=CSE1L PE=1 SV=3	110.417	971			5.5076	3.7%	3.7%	3	3	1418;2602;2890	3	139490	2232.4	0.0034%
P62937	PPIA_HUMAN	PPIA	Peptidyl-prolyl cis-trans isomerase A OS=Homo sapiens OX=9606 GN=PPIA PE=1 SV=2	18.012	165			4.5777	13.9%	13.9%	3	3	1404;7567;7568	3	276010	19715	0.0304%
P63096	GNAI1_HUMAN	GNAI1	Guanine nucleotide-binding protein G(i) subunit alpha-1 OS=Homo sapiens OX=9606 GN=GNAI1 PE=1 SV=2	40.361	354			2.3524	11.3%	9%	3	2	1789;2725;4765	2	131330	7725.3	0.0119%
P69905	HBA_HUMAN	HBA1	Hemoglobin subunit alpha OS=Homo sapiens OX=9606 GN=HBA1 PE=1 SV=2	15.258	142			2.8044	26.1%	8.5%	3	1	1937;4776;7060	1	72706	9088.2	0.0140%
P78316	NOP14_HUMAN	NOP14	Nucleolar protein 14 OS=Homo sapiens OX=9606 GN=NOP14 PE=1 SV=3	97.668	857			4.2421	4.9%	4.9%	3	3	761;910;1523	3	113730	855.05	0.0013%
P81605	DCD_HUMAN	DCD	Dermcidin OS=Homo sapiens OX=9606 GN=DCD PE=1 SV=2	11.284	110			7.4701	37.3%	37.3%	3	3	2138;3875;6350	4	493700	43326	0.0668%
Q02833	RASF7_HUMAN	RASSF7	Ras association domain-containing protein 7 OS=Homo sapiens OX=9606 GN=RASSF7 PE=1 SV=1	39.945	373			10.065	9.9%	9.9%	3	3	465;2068;4975	3	141260	3775	0.0058%
Q06830	PRDX1_HUMAN	PRDX1	Peroxiredoxin-1 OS=Homo sapiens OX=9606 GN=PRDX1 PE=1 SV=1	22.11	199	Q13162	PRDX4	3.4105	19.6%	19.6%	3	3	2311;4635;5429	3	236420	14589	0.0225%
Q08380	LG3BP_HUMAN	LGALS3BP	Galectin-3-binding protein OS=Homo sapiens OX=9606 GN=LGALS3BP PE=1 SV=1	65.331	585			4.0117	7.2%	7.2%	3	3	788;3274;5871	3	150230	5180.3	0.0080%
Q0VDF9	HSP7E_HUMAN	HSPA14	Heat shock 70 kDa protein 14 OS=Homo sapiens OX=9606 GN=HSPA14 PE=1 SV=1	54.794	509			3.8233	11%	11%	3	3	2059;3958;7631	3	88510	1716.1	0.0026%
Q12788	TBL3_HUMAN	TBL3	Transducin beta-like protein 3 OS=Homo sapiens OX=9606 GN=TBL3 PE=1 SV=2	89.035	808			7.8934	5.1%	5.1%	3	3	52;1313;6239	3	216460	4329.2	0.0067%
Q12923	PTN13_HUMAN	PTPN13	Tyrosine-protein phosphatase non-receptor type 13 OS=Homo sapiens OX=9606 GN=PTPN13 PE=1 SV=2	276.906	2485			18.644	1.7%	1.7%	3	3	384;5280;7479	3	142720	583.67	0.0009%
Q13228	SBP1_HUMAN	SELENBP1	Methanethiol oxidase OS=Homo sapiens OX=9606 GN=SELENBP1 PE=1 SV=2	52.391	472			2.9971	8.1%	8.1%	3	3	2204;3276;4550	3	203520	6565.1	0.0101%
Q13363	CTBP1_HUMAN	CTBP1	C-terminal-binding protein 1 OS=Homo sapiens OX=9606 GN=CTBP1 PE=1 SV=2	47.535	440			5.7486	9.1%	9.1%	3	3	770;2097;2858	3	102390	3744.4	0.0058%
Q13435	SF3B2_HUMAN	SF3B2	Splicing factor 3B subunit 2 OS=Homo sapiens OX=9606 GN=SF3B2 PE=1 SV=2	100.228	895			3.708	5.4%	5.4%	3	3	2243;3606;3658	3	83936	81.612	0.0001%
Q13523	PRP4B_HUMAN	PRPF4B	Serine/threonine-protein kinase PRP4 homolog OS=Homo sapiens OX=9606 GN=PRPF4B PE=1 SV=3	116.987	1007			10.842	4%	4%	3	3	1508;6733;7894	3	904410	15528	0.0239%
Q13546	RIPK1_HUMAN	RIPK1	Receptor-interacting serine/threonine-protein kinase 1 OS=Homo sapiens OX=9606 GN=RIPK1 PE=1 SV=3	75.931	671			2.0908	6%	6%	3	3	1067;2696;7904	3	56111	1140.9	0.0018%
Q13835	PKP1_HUMAN	PKP1	Plakophilin-1 OS=Homo sapiens OX=9606 GN=PKP1 PE=1 SV=2	82.861	747			4.4897	4.4%	4.4%	3	3	4157;5958;7470	3	212720	3867.6	0.0060%
Q13884	SNTB1_HUMAN	SNTB1	Beta-1-syntrophin OS=Homo sapiens OX=9606 GN=SNTB1 PE=1 SV=3	58.061	538			5.5885	5.4%	3.3%	3	1	238;771;5658	1	53202	1520.1	0.0023%
Q14318	FKBP8_HUMAN	FKBP8	Peptidyl-prolyl cis-trans isomerase FKBP8 OS=Homo sapiens OX=9606 GN=FKBP8 PE=1 SV=2	44.562	412			14.266	11.4%	11.4%	3	3	111;6546;7357	3	252930	12646	0.0195%
Q14444	CAPR1_HUMAN	CAPRIN1	Caprin-1 OS=Homo sapiens OX=9606 GN=CAPRIN1 PE=1 SV=2	78.366	709			3.874	6.3%	6.3%	3	3	4279;4598;5946	3	246920	6959.5	0.0107%
Q14807	KIF22_HUMAN	KIF22	Kinesin-like protein KIF22 OS=Homo sapiens OX=9606 GN=KIF22 PE=1 SV=5	73.262	665			3.7025	6.6%	6.6%	3	3	451;534;4183	3	73917	1293.9	0.0020%
Q15019	SEPT2_HUMAN	SEPTIN2	Septin-2 OS=Homo sapiens OX=9606 GN=SEPTIN2 PE=1 SV=1	41.487	361			4.358	15%	15%	3	3	678;2958;5566	4	292880	9074.3	0.0140%
Q15084	PDIA6_HUMAN	PDIA6	Protein disulfide-isomerase A6 OS=Homo sapiens OX=9606 GN=PDIA6 PE=1 SV=1	48.121	440			5.6961	7%	7%	3	3	3597;6626;7336	3	163060	4982.8	0.0077%
Q15366	PCBP2_HUMAN	PCBP2	Poly(rC)-binding protein 2 OS=Homo sapiens OX=9606 GN=PCBP2 PE=1 SV=1	38.58	365			10.196	15.6%	6.3%	3	1	1696;2512;4160	5	437480	11688	0.0180%
Q15645	PCH2_HUMAN	TRIP13	Pachytene checkpoint protein 2 homolog OS=Homo sapiens OX=9606 GN=TRIP13 PE=1 SV=2	48.551	432			6.7984	8.8%	8.8%	3	3	1510;4491;7671	3	132900	5316	0.0082%
Q15746	MYLK_HUMAN	MYLK	Myosin light chain kinase, smooth muscle OS=Homo sapiens OX=9606 GN=MYLK PE=1 SV=4	210.715	1914			5.1976	2.9%	2.9%	3	3	556;6812;6894	3	234150	1566.3	0.0024%
Q2M1P5	KIF7_HUMAN	KIF7	Kinesin-like protein KIF7 OS=Homo sapiens OX=9606 GN=KIF7 PE=1 SV=2	150.587	1343	Q86VH2;O75037	KIF27;KIF21B	6.7441	2.8%	1.9%	3	2	400;1570;1900	3	104790	783.79	0.0012%
Q53H12	AGK_HUMAN	AGK	Acylglycerol kinase, mitochondrial OS=Homo sapiens OX=9606 GN=AGK PE=1 SV=2	47.137	422			3.6955	9.5%	9.5%	3	3	1648;2162;4971	4	167140	5930	0.0091%
Q5C9Z4	NOM1_HUMAN	NOM1	Nucleolar MIF4G domain-containing protein 1 OS=Homo sapiens OX=9606 GN=NOM1 PE=1 SV=1	96.257	860			12.737	5.7%	5.7%	3	3	4460;6521;7602	3	151100	2084.4	0.0032%
Q5H9R7	PP6R3_HUMAN	PPP6R3	Serine/threonine-protein phosphatase 6 regulatory subunit 3 OS=Homo sapiens OX=9606 GN=PPP6R3 PE=1 SV=2	97.669	873			6.6791	3.8%	3.8%	3	3	3449;3900;5397	3	68013	810.84	0.0012%
Q5JTH9	RRP12_HUMAN	RRP12	RRP12-like protein OS=Homo sapiens OX=9606 GN=RRP12 PE=1 SV=2	143.702	1297			6.8251	3.2%	3.2%	3	3	512;5876;6483	3	123490	1397	0.0022%
Q5VWQ8	DAB2P_HUMAN	DAB2IP	Disabled homolog 2-interacting protein OS=Homo sapiens OX=9606 GN=DAB2IP PE=1 SV=2	131.625	1189			3.1287	3.8%	3.8%	3	3	3440;5275;6725	3	99511	458.36	0.0007%
Q68CQ4	UTP25_HUMAN	UTP25	U3 small nucleolar RNA-associated protein 25 homolog OS=Homo sapiens OX=9606 GN=UTP25 PE=1 SV=2	87.055	756			1.7385	3.8%	3.8%	3	3	1992;2860;6110	3	72824	726.36	0.0011%
Q6PJ61	FBX46_HUMAN	FBXO46	F-box only protein 46 OS=Homo sapiens OX=9606 GN=FBXO46 PE=1 SV=3	64.631	603			16.583	9.5%	9.5%	3	3	51;909;7413	3	199800	3622.1	0.0056%
Q6PKG0	LARP1_HUMAN	LARP1	La-related protein 1 OS=Homo sapiens OX=9606 GN=LARP1 PE=1 SV=2	123.51	1096			4.3415	3.3%	3.3%	3	3	2021;2022;2990	3	100710	922.32	0.0014%
Q7KZF4	SND1_HUMAN	SND1	Staphylococcal nuclease domain-containing protein 1 OS=Homo sapiens OX=9606 GN=SND1 PE=1 SV=1	101.997	910			5.0372	5.2%	5.2%	3	3	5144;5893;6339	3	114250	1873	0.0029%
Q7L0Y3	TM10C_HUMAN	TRMT10C	tRNA methyltransferase 10 homolog C OS=Homo sapiens OX=9606 GN=TRMT10C PE=1 SV=2	47.347	403			5.3183	10.7%	10.7%	3	3	2667;4112;5179	3	142080	394.48	0.0006%
Q7L9B9	EEPD1_HUMAN	EEPD1	Endonuclease/exonuclease/phosphatase family domain-containing protein 1 OS=Homo sapiens OX=9606 GN=EEPD1 PE=1 SV=2	62.403	569			11.954	9.5%	9.5%	3	3	1068;4272;7487	3	139570	2685.4	0.0041%
Q7Z736	PKHH3_HUMAN	PLEKHH3	Pleckstrin homology domain-containing family H member 3 OS=Homo sapiens OX=9606 GN=PLEKHH3 PE=1 SV=2	85.317	793			6.3346	5.2%	5.2%	3	3	561;1592;4388	3	117260	2443	0.0038%
Q86UU1	PHLB1_HUMAN	PHLDB1	Pleckstrin homology-like domain family B member 1 OS=Homo sapiens OX=9606 GN=PHLDB1 PE=1 SV=1	151.162	1377			4.7001	3.3%	2.5%	3	2	3625;4332;4410	2	66366	647.48	0.0010%
Q86WA8	LONP2_HUMAN	LONP2	Lon protease homolog 2, peroxisomal OS=Homo sapiens OX=9606 GN=LONP2 PE=1 SV=1	94.617	852			3.148	7.4%	7.4%	3	3	2483;4934;5499	3	93063	319.4	0.0005%
Q8IX03	KIBRA_HUMAN	WWC1	Protein KIBRA OS=Homo sapiens OX=9606 GN=WWC1 PE=1 SV=1	125.301	1113			5.8882	4.2%	4.2%	3	3	3567;3843;3965	3	78764	886.12	0.0014%
Q8N257	H2B3B_HUMAN	H2BC26	Histone H2B type 3-B OS=Homo sapiens OX=9606 GN=H2BC26 PE=1 SV=3	13.908	126	Q16778;P33778;P23527;P06899;Q6DRA6;Q6DN03	H2BC21;H2BC3;H2BC17;H2BC11;H2BC19P;H2BC20P	2.6174	27%	7.9%	3	1	515;3343;4155	3	1344100	122190	0.1883%
Q8N4C6	NIN_HUMAN	NIN	Ninein OS=Homo sapiens OX=9606 GN=NIN PE=1 SV=4	243.249	2090			4.0028	2.6%	2.6%	3	3	2357;2963;5015	3	214450	1466.2	0.0023%
Q8NBS9	TXND5_HUMAN	TXNDC5	Thioredoxin domain-containing protein 5 OS=Homo sapiens OX=9606 GN=TXNDC5 PE=1 SV=2	47.629	432			2.4543	6.5%	6.5%	3	3	2067;2539;2540	3	104840	4193.5	0.0065%
Q8TD19	NEK9_HUMAN	NEK9	Serine/threonine-protein kinase Nek9 OS=Homo sapiens OX=9606 GN=NEK9 PE=1 SV=2	107.168	979			5.63	4.8%	4.8%	3	3	3874;3877;6372	3	143350	2032	0.0031%
Q8TDM6	DLG5_HUMAN	DLG5	Disks large homolog 5 OS=Homo sapiens OX=9606 GN=DLG5 PE=1 SV=4	213.868	1919			4.9994	2.2%	2.2%	3	3	3644;5105;5134	3	74542	440.4	0.0007%
Q8WVM0	TFB1M_HUMAN	TFB1M	Dimethyladenosine transferase 1, mitochondrial OS=Homo sapiens OX=9606 GN=TFB1M PE=1 SV=1	39.543	346			4.8007	11%	11%	3	3	248;1915;1916	3	98132	3090	0.0048%
Q8WX93	PALLD_HUMAN	PALLD	Palladin OS=Homo sapiens OX=9606 GN=PALLD PE=1 SV=3	150.564	1383			4.662	3.2%	3.2%	3	3	1610;5835;7745	3	82016	1056.7	0.0016%
Q8WZ42	TITIN_HUMAN	TTN	Titin OS=Homo sapiens OX=9606 GN=TTN PE=1 SV=4	3816.03	34350			2.2911	0.1%	0.1%	3	3	6771;7397;7811	3	5344100	174	0.0003%
Q92485	ASM3B_HUMAN	SMPDL3B	Acid sphingomyelinase-like phosphodiesterase 3b OS=Homo sapiens OX=9606 GN=SMPDL3B PE=1 SV=2	50.814	455			7.6926	9%	9%	3	3	3855;6988;7701	4	51627	2458.4	0.0038%
Q92552	RT27_HUMAN	MRPS27	28S ribosomal protein S27, mitochondrial OS=Homo sapiens OX=9606 GN=MRPS27 PE=1 SV=3	47.611	414			6.2656	11.8%	11.8%	3	3	849;1291;4603	4	169830	1611.5	0.0025%
Q92804	RBP56_HUMAN	TAF15	TATA-binding protein-associated factor 2N OS=Homo sapiens OX=9606 GN=TAF15 PE=1 SV=1	61.83	592			3.5196	5.2%	2.9%	3	1	39;40;2152	1	118120	3108.4	0.0048%
Q92922	SMRC1_HUMAN	SMARCC1	SWI/SNF complex subunit SMARCC1 OS=Homo sapiens OX=9606 GN=SMARCC1 PE=1 SV=3	122.867	1105	Q8TAQ2	SMARCC2	7.9379	4.4%	4.4%	3	3	459;3543;7549	4	132180	214.31	0.0003%
Q92973	TNPO1_HUMAN	TNPO1	Transportin-1 OS=Homo sapiens OX=9606 GN=TNPO1 PE=1 SV=2	102.355	898			2.8676	3.8%	3.8%	3	3	2026;3971;6783	3	94140	1374.7	0.0021%
Q969X6	UTP4_HUMAN	UTP4	U3 small nucleolar RNA-associated protein 4 homolog OS=Homo sapiens OX=9606 GN=UTP4 PE=1 SV=1	76.89	686			2.7648	5.1%	5.1%	3	3	3820;4973;7521	3	73226	1593.8	0.0025%
Q96H55	MYO19_HUMAN	MYO19	Unconventional myosin-XIX OS=Homo sapiens OX=9606 GN=MYO19 PE=1 SV=2	109.135	970			7.6576	5.6%	5.6%	3	3	617;2456;4843	3	70107	1402.1	0.0022%
Q96II8	LRCH3_HUMAN	LRCH3	DISP complex protein LRCH3 OS=Homo sapiens OX=9606 GN=LRCH3 PE=1 SV=2	86.083	777			5.2397	5.7%	5.7%	3	3	390;1315;4644	4	221150	4857.4	0.0075%
Q96P63	SPB12_HUMAN	SERPINB12	Serpin B12 OS=Homo sapiens OX=9606 GN=SERPINB12 PE=1 SV=1	46.276	405			3.9953	10.6%	10.6%	3	3	2831;2936;6618	3	111650	5582.3	0.0086%
Q96P70	IPO9_HUMAN	IPO9	Importin-9 OS=Homo sapiens OX=9606 GN=IPO9 PE=1 SV=3	115.963	1041			45.748	4.4%	4.4%	3	3	2;2807;7333	3	329730	7129.7	0.0110%
Q96PY5	FMNL2_HUMAN	FMNL2	Formin-like protein 2 OS=Homo sapiens OX=9606 GN=FMNL2 PE=1 SV=3	123.321	1086	Q8IVF7	FMNL3	9.692	4.3%	4.3%	3	3	18;286;4107	3	139880	1429.7	0.0022%
Q96R06	SPAG5_HUMAN	SPAG5	Sperm-associated antigen 5 OS=Homo sapiens OX=9606 GN=SPAG5 PE=1 SV=2	134.422	1193			6.6046	3.9%	3.9%	3	3	2622;3668;5966	3	87749	826.59	0.0013%
Q96SK2	TM209_HUMAN	TMEM209	Transmembrane protein 209 OS=Homo sapiens OX=9606 GN=TMEM209 PE=1 SV=2	62.922	561			8.5989	9.6%	9.6%	3	3	3903;4887;6361	3	154790	3831.4	0.0059%
Q99567	NUP88_HUMAN	NUP88	Nuclear pore complex protein Nup88 OS=Homo sapiens OX=9606 GN=NUP88 PE=1 SV=2	83.542	741			2.9638	5.3%	5.3%	3	3	1573;4418;7348	3	366520	8395.5	0.0129%
Q99575	POP1_HUMAN	POP1	Ribonucleases P/MRP protein subunit POP1 OS=Homo sapiens OX=9606 GN=POP1 PE=1 SV=2	114.709	1024			5.8308	4.1%	4.1%	3	3	3087;3957;7519	3	54252	507.69	0.0008%
Q99613	EIF3C_HUMAN	EIF3C	Eukaryotic translation initiation factor 3 subunit C OS=Homo sapiens OX=9606 GN=EIF3C PE=1 SV=1	105.344	913	B5ME19	EIF3CL	5.8171	3.9%	3.9%	3	3	1544;3902;6586	3	117380	2551.7	0.0039%
Q99816	TS101_HUMAN	TSG101	Tumor susceptibility gene 101 protein OS=Homo sapiens OX=9606 GN=TSG101 PE=1 SV=2	43.944	390			4.4403	9.7%	9.7%	3	3	691;971;3725	3	209790	9990.1	0.0154%
Q9BQA1	MEP50_HUMAN	WDR77	Methylosome protein 50 OS=Homo sapiens OX=9606 GN=WDR77 PE=1 SV=1	36.724	342			8.5463	10.5%	10.5%	3	3	3001;5865;7697	3	119440	9953.2	0.0153%
Q9BQG0	MBB1A_HUMAN	MYBBP1A	Myb-binding protein 1A OS=Homo sapiens OX=9606 GN=MYBBP1A PE=1 SV=2	148.855	1328			5.492	3.3%	3.3%	3	3	4177;4618;7709	3	102840	785.89	0.0012%
Q9BSJ2	GCP2_HUMAN	TUBGCP2	Gamma-tubulin complex component 2 OS=Homo sapiens OX=9606 GN=TUBGCP2 PE=1 SV=2	102.534	902			3.3635	5%	5%	3	3	2256;3012;6603	3	102620	1256	0.0019%
Q9BSJ8	ESYT1_HUMAN	ESYT1	Extended synaptotagmin-1 OS=Homo sapiens OX=9606 GN=ESYT1 PE=1 SV=1	122.856	1104			2.5875	5.3%	5.3%	3	3	2382;2454;4572	3	52301	901.74	0.0014%
Q9BT78	CSN4_HUMAN	COPS4	COP9 signalosome complex subunit 4 OS=Homo sapiens OX=9606 GN=COPS4 PE=1 SV=1	46.269	406			3.1237	8.4%	8.4%	3	3	810;2729;7317	3	144590	5164.1	0.0080%
Q9BTV4	TMM43_HUMAN	TMEM43	Transmembrane protein 43 OS=Homo sapiens OX=9606 GN=TMEM43 PE=1 SV=1	44.876	400			6.6235	14.2%	14.2%	3	3	4204;6148;7569	3	113250	4718.7	0.0073%
Q9BVI4	NOC4L_HUMAN	NOC4L	Nucleolar complex protein 4 homolog OS=Homo sapiens OX=9606 GN=NOC4L PE=1 SV=1	58.468	516			3.0595	6.6%	6.6%	3	3	419;2075;3806	3	105070	3502.3	0.0054%
Q9BW92	SYTM_HUMAN	TARS2	Threonine--tRNA ligase, mitochondrial OS=Homo sapiens OX=9606 GN=TARS2 PE=1 SV=1	81.036	718			3.2625	5.7%	5.7%	3	3	29;7573;7705	3	123330	2371.6	0.0037%
Q9H0D6	XRN2_HUMAN	XRN2	5'-3' exoribonuclease 2 OS=Homo sapiens OX=9606 GN=XRN2 PE=1 SV=1	108.582	950			9.6502	5.1%	5.1%	3	3	53;5172;5740	3	138030	274.07	0.0004%
Q9H223	EHD4_HUMAN	EHD4	EH domain-containing protein 4 OS=Homo sapiens OX=9606 GN=EHD4 PE=1 SV=1	61.175	541			4.9167	7.8%	7.8%	3	3	230;3949;6038	3	159010	4968.9	0.0077%
Q9H269	VPS16_HUMAN	VPS16	Vacuolar protein sorting-associated protein 16 homolog OS=Homo sapiens OX=9606 GN=VPS16 PE=1 SV=2	94.694	839			5.5797	5.5%	5.5%	3	3	3853;6395;7074	3	174050	2882.1	0.0044%
Q9H3G5	CPVL_HUMAN	CPVL	Probable serine carboxypeptidase CPVL OS=Homo sapiens OX=9606 GN=CPVL PE=1 SV=2	54.164	476			4.4605	4.4%	4.4%	3	3	1971;2801;5888	3	229140	7655.2	0.0118%
Q9H4M9	EHD1_HUMAN	EHD1	EH domain-containing protein 1 OS=Homo sapiens OX=9606 GN=EHD1 PE=1 SV=2	60.627	534	Q9NZN3;Q9NZN4	EHD3;EHD2	3.2518	6.4%	6.4%	3	3	1421;1591;4172	3	68899	1607.1	0.0025%
Q9H5H4	ZN768_HUMAN	ZNF768	Zinc finger protein 768 OS=Homo sapiens OX=9606 GN=ZNF768 PE=1 SV=2	60.229	540			17.415	6.3%	6.3%	3	3	198;199;2010	3	210800	5270.1	0.0081%
Q9H6F5	CCD86_HUMAN	CCDC86	Coiled-coil domain-containing protein 86 OS=Homo sapiens OX=9606 GN=CCDC86 PE=1 SV=1	40.236	360			5.9904	13.1%	13.1%	3	3	489;3870;4733	3	145290	3290.2	0.0051%
Q9H6R7	WDCP_HUMAN	WDCP	WD repeat and coiled-coil-containing protein OS=Homo sapiens OX=9606 GN=WDCP PE=1 SV=1	79.136	721			3.491	7.9%	7.9%	3	3	1116;5158;6642	3	129960	3112.9	0.0048%
Q9H857	NT5D2_HUMAN	NT5DC2	5'-nucleotidase domain-containing protein 2 OS=Homo sapiens OX=9606 GN=NT5DC2 PE=1 SV=1	60.719	520			4.4446	7.1%	7.1%	3	3	999;2742;5437	3	125200	688.72	0.0011%
Q9H8H2	DDX31_HUMAN	DDX31	Probable ATP-dependent RNA helicase DDX31 OS=Homo sapiens OX=9606 GN=DDX31 PE=1 SV=2	94.087	851			4.9889	3.6%	3.6%	3	3	766;767;5867	3	106250	1807.1	0.0028%
Q9NQ55	SSF1_HUMAN	PPAN	Suppressor of SWI4 1 homolog OS=Homo sapiens OX=9606 GN=PPAN PE=2 SV=1	53.194	473			3.6464	7.6%	7.6%	3	3	4186;5119;7469	3	205470	7265.6	0.0112%
Q9NQW6	ANLN_HUMAN	ANLN	Anillin OS=Homo sapiens OX=9606 GN=ANLN PE=1 SV=2	124.199	1124			4.4978	4%	4%	3	3	483;6406;6784	3	143970	2086.6	0.0032%
Q9NSV4	DIAP3_HUMAN	DIAPH3	Protein diaphanous homolog 3 OS=Homo sapiens OX=9606 GN=DIAPH3 PE=1 SV=4	136.926	1193			3.3505	3%	3%	3	3	955;1562;3057	3	83408	1158.4	0.0018%
Q9NXF1	TEX10_HUMAN	TEX10	Testis-expressed protein 10 OS=Homo sapiens OX=9606 GN=TEX10 PE=1 SV=2	105.674	929			3.8149	5.4%	5.4%	3	3	3263;5218;6280	3	144670	2836.6	0.0044%
Q9P2R3	ANFY1_HUMAN	ANKFY1	Rabankyrin-5 OS=Homo sapiens OX=9606 GN=ANKFY1 PE=1 SV=2	128.399	1169			5.4123	3.6%	3.6%	3	3	1498;2614;3912	3	183180	3002.9	0.0046%
Q9UEG4	ZN629_HUMAN	ZNF629	Zinc finger protein 629 OS=Homo sapiens OX=9606 GN=ZNF629 PE=1 SV=2	96.62	869			4.183	5.1%	5.1%	3	3	188;6369;6456	3	138030	588.7	0.0009%
Q9UHR4	BI2L1_HUMAN	BAIAP2L1	Brain-specific angiogenesis inhibitor 1-associated protein 2-like protein 1 OS=Homo sapiens OX=9606 GN=BAIAP2L1 PE=1 SV=2	56.883	511			14.508	8.8%	8.8%	3	3	2521;4090;7491	3	147360	3877.8	0.0060%
Q9UIG0	BAZ1B_HUMAN	BAZ1B	Tyrosine-protein kinase BAZ1B OS=Homo sapiens OX=9606 GN=BAZ1B PE=1 SV=2	170.903	1483			4.9877	2.9%	2.9%	3	3	2215;4452;7907	3	77248	230.76	0.0004%
Q9ULX3	NOB1_HUMAN	NOB1	RNA-binding protein NOB1 OS=Homo sapiens OX=9606 GN=NOB1 PE=1 SV=1	46.675	412			4.296	10%	10%	3	3	571;3683;7751	4	209730	5746	0.0089%
Q9UMS4	PRP19_HUMAN	PRPF19	Pre-mRNA-processing factor 19 OS=Homo sapiens OX=9606 GN=PRPF19 PE=1 SV=1	55.181	504			2.9996	11.9%	11.9%	3	3	3030;3563;6807	4	185620	2977.4	0.0046%
Q9Y2L1	RRP44_HUMAN	DIS3	Exosome complex exonuclease RRP44 OS=Homo sapiens OX=9606 GN=DIS3 PE=1 SV=2	109.003	958			2.9464	4.1%	4.1%	3	3	1902;2768;2915	3	77506	401.09	0.0006%
Q9Y2U8	MAN1_HUMAN	LEMD3	Inner nuclear membrane protein Man1 OS=Homo sapiens OX=9606 GN=LEMD3 PE=1 SV=2	99.997	911			4.7576	2.6%	2.6%	3	3	2834;4458;4459	3	95764	942.8	0.0015%
Q9Y5J1	UTP18_HUMAN	UTP18	U3 small nucleolar RNA-associated protein 18 homolog OS=Homo sapiens OX=9606 GN=UTP18 PE=1 SV=3	62.004	556			4.398	8.3%	8.3%	3	3	3484;6644;7458	3	164460	4820.3	0.0074%
Q9Y5V3	MAGD1_HUMAN	MAGED1	Melanoma-associated antigen D1 OS=Homo sapiens OX=9606 GN=MAGED1 PE=1 SV=3	86.161	778	Q96JG8	MAGED4	3.7417	5.3%	3.7%	3	2	657;1793;5809	2	35574	549.13	0.0008%
Q9Y679	AUP1_HUMAN	AUP1	Lipid droplet-regulating VLDL assembly factor AUP1 OS=Homo sapiens OX=9606 GN=AUP1 PE=1 SV=2	45.787	410			7.0451	13.7%	13.7%	3	3	2481;4748;7332	4	648130	7467.5	0.0115%
B2RTY4	MYO9A_HUMAN	MYO9A	Unconventional myosin-IXa OS=Homo sapiens OX=9606 GN=MYO9A PE=1 SV=2	292.706	2548			1.4019	0.8%	0.8%	2	2	2611;7440	2	46771	294.15	0.0005%
O00116	ADAS_HUMAN	AGPS	Alkyldihydroxyacetonephosphate synthase, peroxisomal OS=Homo sapiens OX=9606 GN=AGPS PE=1 SV=1	72.912	658			3.7465	4.4%	4.4%	2	2	2270;6690	2	84562	2114	0.0033%
O00267	SPT5H_HUMAN	SUPT5H	Transcription elongation factor SPT5 OS=Homo sapiens OX=9606 GN=SUPT5H PE=1 SV=1	121	1087			2.6596	3.1%	3.1%	2	2	1835;3917	2	24941	295.17	0.0005%
O14908	GIPC1_HUMAN	GIPC1	PDZ domain-containing protein GIPC1 OS=Homo sapiens OX=9606 GN=GIPC1 PE=1 SV=2	36.049	333			4.6798	8.4%	8.4%	2	2	2773;4610	4	126140	3085.5	0.0048%
O14939	PLD2_HUMAN	PLD2	Phospholipase D2 OS=Homo sapiens OX=9606 GN=PLD2 PE=1 SV=2	105.987	933			2.2121	4%	4%	2	2	5912;7268	2	53001	854.86	0.0013%
O15049	N4BP3_HUMAN	N4BP3	NEDD4-binding protein 3 OS=Homo sapiens OX=9606 GN=N4BP3 PE=1 SV=3	60.47	544			2.8472	6.4%	6.4%	2	2	1373;6240	2	42258	513.19	0.0008%
O15067	PUR4_HUMAN	PFAS	Phosphoribosylformylglycinamidine synthase OS=Homo sapiens OX=9606 GN=PFAS PE=1 SV=4	144.734	1338			2.5847	2%	2%	2	2	7245;7600	2	13766	208.57	0.0003%
O15294	OGT1_HUMAN	OGT	UDP-N-acetylglucosamine--peptide N-acetylglucosaminyltransferase 110 kDa subunit OS=Homo sapiens OX=9606 GN=OGT PE=1 SV=3	116.925	1046			14.612	3.2%	3.2%	2	2	711;3170	2	82663	1559.7	0.0024%
O15371	EIF3D_HUMAN	EIF3D	Eukaryotic translation initiation factor 3 subunit D OS=Homo sapiens OX=9606 GN=EIF3D PE=1 SV=1	63.973	548			3.9162	6.9%	6.9%	2	2	7083;7886	2	137670	3128.9	0.0048%
O43159	RRP8_HUMAN	RRP8	Ribosomal RNA-processing protein 8 OS=Homo sapiens OX=9606 GN=RRP8 PE=1 SV=2	50.715	456			2.7968	6.6%	6.6%	2	2	3819;7859	2	43097	939.07	0.0014%
O43251	RFOX2_HUMAN	RBFOX2	RNA binding protein fox-1 homolog 2 OS=Homo sapiens OX=9606 GN=RBFOX2 PE=1 SV=3	41.374	390	Q9NWB1	RBFOX1	3.208	10.5%	10.5%	2	2	2181;7758	2	62876	5716	0.0088%
O43290	SNUT1_HUMAN	SART1	U4/U6.U5 tri-snRNP-associated protein 1 OS=Homo sapiens OX=9606 GN=SART1 PE=1 SV=1	90.255	800			1.9728	3.9%	3.9%	2	2	3881;6961	2	33579	324.55	0.0005%
O43395	PRPF3_HUMAN	PRPF3	U4/U6 small nuclear ribonucleoprotein Prp3 OS=Homo sapiens OX=9606 GN=PRPF3 PE=1 SV=2	77.529	683			3.6494	4.1%	4.1%	2	2	3883;7393	2	132000	960.31	0.0015%
O43427	FIBP_HUMAN	FIBP	Acidic fibroblast growth factor intracellular-binding protein OS=Homo sapiens OX=9606 GN=FIBP PE=1 SV=3	41.878	364			1.7932	6.3%	6.3%	2	2	7444;7958	2	33940	751.72	0.0012%
O43929	ORC4_HUMAN	ORC4	Origin recognition complex subunit 4 OS=Homo sapiens OX=9606 GN=ORC4 PE=1 SV=2	50.377	436			2.6984	7.3%	7.3%	2	2	181;6528	2	49193	1822	0.0028%
O60684	IMA7_HUMAN	KPNA6	Importin subunit alpha-7 OS=Homo sapiens OX=9606 GN=KPNA6 PE=1 SV=1	60.03	536	O15131	KPNA5	7.2297	5.6%	5.6%	2	2	1272;7651	2	91161	2619.6	0.0040%
O60763	USO1_HUMAN	USO1	General vesicular transport factor p115 OS=Homo sapiens OX=9606 GN=USO1 PE=1 SV=2	107.895	962			3.1451	2.3%	2.3%	2	2	3865;4406	2	37034	726.15	0.0011%
O60884	DNJA2_HUMAN	DNAJA2	DnaJ homolog subfamily A member 2 OS=Homo sapiens OX=9606 GN=DNAJA2 PE=1 SV=1	45.746	412			6.4321	5.1%	5.1%	2	2	956;2977	3	180530	5206.7	0.0080%
O75083	WDR1_HUMAN	WDR1	WD repeat-containing protein 1 OS=Homo sapiens OX=9606 GN=WDR1 PE=1 SV=4	66.194	606			2.7108	4.6%	4.6%	2	2	2917;7756	2	124540	2435.3	0.0038%
O75147	OBSL1_HUMAN	OBSL1	Obscurin-like protein 1 OS=Homo sapiens OX=9606 GN=OBSL1 PE=1 SV=4	206.947	1896			3.8525	1.1%	1.1%	2	2	1336;3090	2	64119	622.52	0.0010%
O75155	CAND2_HUMAN	CAND2	Cullin-associated NEDD8-dissociated protein 2 OS=Homo sapiens OX=9606 GN=CAND2 PE=1 SV=3	135.256	1236			6.7329	2.3%	2.3%	2	2	819;6378	2	73122	1124.9	0.0017%
O75175	CNOT3_HUMAN	CNOT3	CCR4-NOT transcription complex subunit 3 OS=Homo sapiens OX=9606 GN=CNOT3 PE=1 SV=1	81.872	753			1.3366	5%	5%	2	2	27;44	3	182750	3952.7	0.0061%
O75319	DUS11_HUMAN	DUSP11	RNA/RNP complex-1-interacting phosphatase OS=Homo sapiens OX=9606 GN=DUSP11 PE=1 SV=2	43.71	377			1.1606	8.2%	8.2%	2	2	2809;7964	2	99969	2425.2	0.0037%
O75439	MPPB_HUMAN	PMPCB	Mitochondrial-processing peptidase subunit beta OS=Homo sapiens OX=9606 GN=PMPCB PE=1 SV=2	54.366	489			3.3841	5.1%	5.1%	2	2	1098;5940	2	80623	1403.3	0.0022%
O75533	SF3B1_HUMAN	SF3B1	Splicing factor 3B subunit 1 OS=Homo sapiens OX=9606 GN=SF3B1 PE=1 SV=3	145.83	1304			1.91	1.8%	1.8%	2	2	3220;6574	2	49837	241	0.0004%
O75781	PALM_HUMAN	PALM	Paralemmin-1 OS=Homo sapiens OX=9606 GN=PALM PE=1 SV=2	42.076	387			4.8734	6.5%	6.5%	2	2	4089;4758	2	282860	10879	0.0168%
O94776	MTA2_HUMAN	MTA2	Metastasis-associated protein MTA2 OS=Homo sapiens OX=9606 GN=MTA2 PE=1 SV=1	75.023	668			2.4932	4.3%	4.3%	2	2	1097;7225	2	60784	1146.9	0.0018%
O94874	UFL1_HUMAN	UFL1	E3 UFM1-protein ligase 1 OS=Homo sapiens OX=9606 GN=UFL1 PE=1 SV=2	89.595	794			2.2934	2.6%	2.6%	2	2	805;6917	2	54840	1054.6	0.0016%
O94972	TRI37_HUMAN	TRIM37	E3 ubiquitin-protein ligase TRIM37 OS=Homo sapiens OX=9606 GN=TRIM37 PE=1 SV=2	107.906	964			3.9247	3.2%	3.2%	2	2	3717;4318	2	104950	2099	0.0032%
O95573	ACSL3_HUMAN	ACSL3	Fatty acid CoA ligase Acsl3 OS=Homo sapiens OX=9606 GN=ACSL3 PE=1 SV=3	80.42	720	O60488	ACSL4	6.2865	4.7%	4.7%	2	2	192;4503	3	194230	4980.2	0.0077%
O95630	STABP_HUMAN	STAMBP	STAM-binding protein OS=Homo sapiens OX=9606 GN=STAMBP PE=1 SV=1	48.077	424			3.9626	8.7%	8.7%	2	2	5568;6116	2	54771	2106.6	0.0032%
O95714	HERC2_HUMAN	HERC2	E3 ubiquitin-protein ligase HERC2 OS=Homo sapiens OX=9606 GN=HERC2 PE=1 SV=2	527.228	4834			3.7828	0.5%	0.5%	2	2	1630;3921	2	44920	97.405	0.0002%
O95793	STAU1_HUMAN	STAU1	Double-stranded RNA-binding protein Staufen homolog 1 OS=Homo sapiens OX=9606 GN=STAU1 PE=1 SV=2	63.182	577			16.388	5.2%	5.2%	2	2	1555;4206	2	58619	1724.1	0.0027%
O95801	TTC4_HUMAN	TTC4	Tetratricopeptide repeat protein 4 OS=Homo sapiens OX=9606 GN=TTC4 PE=1 SV=3	44.679	387			5.5721	5.7%	5.7%	2	2	14;6403	2	92187	4389.9	0.0068%
P00390	GSHR_HUMAN	GSR	Glutathione reductase, mitochondrial OS=Homo sapiens OX=9606 GN=GSR PE=1 SV=2	56.257	522			4.5293	6.3%	6.3%	2	2	109;450	2	98355	2026.9	0.0031%
P01834	IGKC_HUMAN	IGKC	Immunoglobulin kappa constant OS=Homo sapiens OX=9606 GN=IGKC PE=1 SV=2	11.765	107	P0DOX7		8.1148	29.9%	29.9%	2	2	1190;7009	2	155520	31104	0.0479%
P02647	APOA1_HUMAN	APOA1	Apolipoprotein A-I OS=Homo sapiens OX=9606 GN=APOA1 PE=1 SV=1	30.778	267			2.9798	8.2%	8.2%	2	2	1037;5432	2	115170	5484.4	0.0085%
P04040	CATA_HUMAN	CAT	Catalase OS=Homo sapiens OX=9606 GN=CAT PE=1 SV=3	59.756	527			1.7431	3.6%	3.6%	2	2	2113;2114	2	31815	803.63	0.0012%
P04181	OAT_HUMAN	OAT	Ornithine aminotransferase, mitochondrial OS=Homo sapiens OX=9606 GN=OAT PE=1 SV=1	48.535	439			2.0242	6.2%	6.2%	2	2	202;3234	2	36561	1305.7	0.0020%
P04844	RPN2_HUMAN	RPN2	Dolichyl-diphosphooligosaccharide--protein glycosyltransferase subunit 2 OS=Homo sapiens OX=9606 GN=RPN2 PE=1 SV=3	69.284	631			6.1994	3.5%	3.5%	2	2	4397;4398	2	65424	1225.1	0.0019%
P06702	S10A9_HUMAN	S100A9	Protein S100-A9 OS=Homo sapiens OX=9606 GN=S100A9 PE=1 SV=1	13.242	114			6.9568	28.1%	28.1%	2	2	3872;5063	2	82324	5435.5	0.0084%
P06744	G6PI_HUMAN	GPI	Glucose-6-phosphate isomerase OS=Homo sapiens OX=9606 GN=GPI PE=1 SV=4	63.147	558			2.8035	5.6%	5.6%	2	2	6745;7700	2	38705	1075.1	0.0017%
P07195	LDHB_HUMAN	LDHB	L-lactate dehydrogenase B chain OS=Homo sapiens OX=9606 GN=LDHB PE=1 SV=2	36.638	334			1.4395	7.2%	7.2%	2	2	1912;3941	2	68335	3254	0.0050%
P07199	CENPB_HUMAN	CENPB	Major centromere autoantigen B OS=Homo sapiens OX=9606 GN=CENPB PE=1 SV=2	65.171	599			2.4863	6%	6%	2	2	3591;6857	2	230840	9618.4	0.0148%
P07737	PROF1_HUMAN	PFN1	Profilin-1 OS=Homo sapiens OX=9606 GN=PFN1 PE=1 SV=2	15.054	140			3.8335	21.4%	21.4%	2	2	1178;6620	2	81568	9063.2	0.0140%
P08708	RS17_HUMAN	RPS17	40S ribosomal protein S17 OS=Homo sapiens OX=9606 GN=RPS17 PE=1 SV=2	15.55	135			2.1898	32.6%	32.6%	2	2	1131;4065	2	33509	5584.9	0.0086%
P11766	ADHX_HUMAN	ADH5	Alcohol dehydrogenase class-3 OS=Homo sapiens OX=9606 GN=ADH5 PE=1 SV=4	39.724	374			2.5105	9.4%	9.4%	2	2	86;2887	2	27093	1177.9	0.0018%
P12236	ADT3_HUMAN	SLC25A6	ADP/ATP translocase 3 OS=Homo sapiens OX=9606 GN=SLC25A6 PE=1 SV=4	32.866	298	P05141;P12235;Q9H0C2	SLC25A5;SLC25A4;SLC25A31	1.4832	7%	7%	2	2	1636;7801	2	70761	3216.4	0.0050%
P12532	KCRU_HUMAN	CKMT1A	Creatine kinase U-type, mitochondrial OS=Homo sapiens OX=9606 GN=CKMT1A PE=1 SV=1	47.037	417	P19784;P17540	CSNK2A2;CKMT2	3.5463	5.3%	3.8%	2	1	2972;7688	2	35743	1323.8	0.0020%
P13010	XRCC5_HUMAN	XRCC5	X-ray repair cross-complementing protein 5 OS=Homo sapiens OX=9606 GN=XRCC5 PE=1 SV=3	82.705	732			1.735	2.6%	2.6%	2	2	6763;7816	2	60927	1384.7	0.0021%
P13489	RINI_HUMAN	RNH1	Ribonuclease inhibitor OS=Homo sapiens OX=9606 GN=RNH1 PE=1 SV=2	49.973	461			16.116	5.6%	5.6%	2	2	1588;7492	2	245520	9093.4	0.0140%
P15531	NDKA_HUMAN	NME1	Nucleoside diphosphate kinase A OS=Homo sapiens OX=9606 GN=NME1 PE=1 SV=1	17.149	152	P22392;O60361	NME2;NME2P1	3.859	19.1%	19.1%	2	2	6600;7472	2	103570	8630.6	0.0133%
P16615	AT2A2_HUMAN	ATP2A2	Sarcoplasmic/endoplasmic reticulum calcium ATPase 2 OS=Homo sapiens OX=9606 GN=ATP2A2 PE=1 SV=1	114.757	1042	O14983	ATP2A1	5.9634	2.7%	2.7%	2	2	4871;7145	2	56493	1086.4	0.0017%
P18583	SON_HUMAN	SON	Protein SON OS=Homo sapiens OX=9606 GN=SON PE=1 SV=4	263.83	2426			2.9506	1.1%	1.1%	2	2	757;2962	2	68535	835.8	0.0013%
P19022	CADH2_HUMAN	CDH2	Cadherin-2 OS=Homo sapiens OX=9606 GN=CDH2 PE=1 SV=4	99.809	906			10.881	3.8%	3.8%	2	2	4779;5817	2	163040	425.54	0.0007%
P19174	PLCG1_HUMAN	PLCG1	1-phosphatidylinositol 4,5-bisphosphate phosphodiesterase gamma-1 OS=Homo sapiens OX=9606 GN=PLCG1 PE=1 SV=1	148.532	1290			3.385	2.1%	2.1%	2	2	5964;6827	2	68676	967.26	0.0015%
P21281	VATB2_HUMAN	ATP6V1B2	V-type proton ATPase subunit B, brain isoform OS=Homo sapiens OX=9606 GN=ATP6V1B2 PE=1 SV=3	56.501	511			2.5756	5.1%	5.1%	2	2	5025;7749	2	133300	2249.9	0.0035%
P22223	CADH3_HUMAN	CDH3	Cadherin-3 OS=Homo sapiens OX=9606 GN=CDH3 PE=1 SV=2	91.418	829			2.2988	3.5%	3.5%	2	2	4591;6393	2	116090	3627.9	0.0056%
P23508	CRCM_HUMAN	MCC	Colorectal mutant cancer protein OS=Homo sapiens OX=9606 GN=MCC PE=1 SV=2	93.027	829			2.3722	3.5%	3.5%	2	2	2642;4916	2	30705	316.87	0.0005%
P25311	ZA2G_HUMAN	AZGP1	Zinc-alpha-2-glycoprotein OS=Homo sapiens OX=9606 GN=AZGP1 PE=1 SV=2	34.259	298			3.0244	9.4%	9.4%	2	2	1445;7932	2	75499	3973.6	0.0061%
P26640	SYVC_HUMAN	VARS1	Valine--tRNA ligase OS=Homo sapiens OX=9606 GN=VARS1 PE=1 SV=4	140.476	1264			2.4931	2.1%	2.1%	2	2	3536;6408	2	155300	2250.7	0.0035%
P27824	CALX_HUMAN	CANX	Calnexin OS=Homo sapiens OX=9606 GN=CANX PE=1 SV=2	67.568	592			1.9067	4.1%	4.1%	2	2	2478;3221	2	56399	1053.4	0.0016%
P28482	MK01_HUMAN	MAPK1	Mitogen-activated protein kinase 1 OS=Homo sapiens OX=9606 GN=MAPK1 PE=1 SV=3	41.39	360			4.3644	9.2%	9.2%	2	2	3;7082	2	219810	7043.4	0.0109%
P28838	AMPL_HUMAN	LAP3	Cytosol aminopeptidase OS=Homo sapiens OX=9606 GN=LAP3 PE=1 SV=3	56.166	519			2.8219	5.4%	5.4%	2	2	2278;6481	2	63233	1916.1	0.0030%
P29992	GNA11_HUMAN	GNA11	Guanine nucleotide-binding protein subunit alpha-11 OS=Homo sapiens OX=9606 GN=GNA11 PE=1 SV=2	42.123	359			8.3284	9.5%	9.5%	2	2	1738;2730	2	289560	8133.4	0.0125%
P32119	PRDX2_HUMAN	PRDX2	Peroxiredoxin-2 OS=Homo sapiens OX=9606 GN=PRDX2 PE=1 SV=5	21.892	198			1.9191	10.6%	10.6%	2	2	729;2312	2	50738	3624.2	0.0056%
P33240	CSTF2_HUMAN	CSTF2	Cleavage stimulation factor subunit 2 OS=Homo sapiens OX=9606 GN=CSTF2 PE=1 SV=1	60.959	577			1.6825	6.9%	6.9%	2	2	2404;3223	2	22372	894.88	0.0014%
P34932	HSP74_HUMAN	HSPA4	Heat shock 70 kDa protein 4 OS=Homo sapiens OX=9606 GN=HSPA4 PE=1 SV=4	94.331	840			1.1538	3.1%	2%	2	1	4029;4810	1	36170	634.56	0.0010%
P40926	MDHM_HUMAN	MDH2	Malate dehydrogenase, mitochondrial OS=Homo sapiens OX=9606 GN=MDH2 PE=1 SV=3	35.503	338			3.3202	8%	8%	2	2	207;2796	2	90568	3773.7	0.0058%
P41250	GARS_HUMAN	GARS1	Glycine--tRNA ligase OS=Homo sapiens OX=9606 GN=GARS1 PE=1 SV=3	83.166	739			1.552	2.2%	2.2%	2	2	7033;7034	2	75707	1484.4	0.0023%
P45974	UBP5_HUMAN	USP5	Ubiquitin carboxyl-terminal hydrolase 5 OS=Homo sapiens OX=9606 GN=USP5 PE=1 SV=2	95.786	858			4.3859	4%	4%	2	2	2806;5816	2	242800	5395.6	0.0083%
P46013	KI67_HUMAN	MKI67	Proliferation marker protein Ki-67 OS=Homo sapiens OX=9606 GN=MKI67 PE=1 SV=2	358.694	3256			2.2333	1.1%	1.1%	2	2	3280;6158	2	24001	113.21	0.0002%
P47756	CAPZB_HUMAN	CAPZB	F-actin-capping protein subunit beta OS=Homo sapiens OX=9606 GN=CAPZB PE=1 SV=5	30.629	272			1.3838	8.8%	8.8%	2	2	3445;6404	2	60693	2248.9	0.0035%
P47897	SYQ_HUMAN	QARS1	Glutamine--tRNA ligase OS=Homo sapiens OX=9606 GN=QARS1 PE=1 SV=1	87.799	775			3.4329	3.9%	3.9%	2	2	2182;6076	3	94359	1663.8	0.0026%
P48444	COPD_HUMAN	ARCN1	Coatomer subunit delta OS=Homo sapiens OX=9606 GN=ARCN1 PE=1 SV=1	57.21	511			2.9466	4.7%	4.7%	2	2	5265;5949	2	70101	2261.3	0.0035%
P48634	PRC2A_HUMAN	PRRC2A	Protein PRRC2A OS=Homo sapiens OX=9606 GN=PRRC2A PE=1 SV=3	228.863	2157			2.6144	2.4%	2.4%	2	2	808;2438	2	97731	281.16	0.0004%
P49005	DPOD2_HUMAN	POLD2	DNA polymerase delta subunit 2 OS=Homo sapiens OX=9606 GN=POLD2 PE=1 SV=1	51.289	469			21.997	6.2%	6.2%	2	2	1957;7298	2	73188	3182.1	0.0049%
P49419	AL7A1_HUMAN	ALDH7A1	Alpha-aminoadipic semialdehyde dehydrogenase OS=Homo sapiens OX=9606 GN=ALDH7A1 PE=1 SV=5	58.487	539			2.2981	4.6%	4.6%	2	2	4808;7489	2	81631	2915.4	0.0045%
P50148	GNAQ_HUMAN	GNAQ	Guanine nucleotide-binding protein G(q) subunit alpha OS=Homo sapiens OX=9606 GN=GNAQ PE=1 SV=4	42.142	359			4.8486	9.5%	9.5%	2	2	1737;7081	2	102090	3082.8	0.0048%
P50502	F10A1_HUMAN	ST13	Hsc70-interacting protein OS=Homo sapiens OX=9606 GN=ST13 PE=1 SV=2	41.332	369	Q8IZP2;Q8NFI4	ST13P4;ST13P5	1.6169	7.3%	7.3%	2	2	7073;7920	2	75091	4693.2	0.0072%
P50542	PEX5_HUMAN	PEX5	Peroxisomal targeting signal 1 receptor OS=Homo sapiens OX=9606 GN=PEX5 PE=1 SV=3	70.865	639			4.5624	5.2%	5.2%	2	2	2157;3636	2	93426	2669.3	0.0041%
P50552	VASP_HUMAN	VASP	Vasodilator-stimulated phosphoprotein OS=Homo sapiens OX=9606 GN=VASP PE=1 SV=3	39.83	380			24.151	7.6%	7.6%	2	2	5976;7731	2	72504	4264.9	0.0066%
P50570	DYN2_HUMAN	DNM2	Dynamin-2 OS=Homo sapiens OX=9606 GN=DNM2 PE=1 SV=2	98.064	870	Q05193;Q9UQ16	DNM1;DNM3	1.8652	2.2%	2.2%	2	2	2273;7878	2	124350	2107.6	0.0032%
P51610	HCFC1_HUMAN	HCFC1	Host cell factor 1 OS=Homo sapiens OX=9606 GN=HCFC1 PE=1 SV=2	208.732	2035			3.1856	1.5%	1.5%	2	2	6242;7116	2	82166	989.96	0.0015%
P51617	IRAK1_HUMAN	IRAK1	Interleukin-1 receptor-associated kinase 1 OS=Homo sapiens OX=9606 GN=IRAK1 PE=1 SV=2	76.537	712			1.2755	2.7%	1.5%	2	1	3848;6541	1	6723.4	203.74	0.0003%
P51955	NEK2_HUMAN	NEK2	Serine/threonine-protein kinase Nek2 OS=Homo sapiens OX=9606 GN=NEK2 PE=1 SV=1	51.763	445			3.2102	5.4%	3.6%	2	1	3848;6619	2	92173	3291.9	0.0051%
P52701	MSH6_HUMAN	MSH6	DNA mismatch repair protein Msh6 OS=Homo sapiens OX=9606 GN=MSH6 PE=1 SV=2	152.786	1360			2.7698	2.4%	2.4%	2	2	2377;2468	2	40345	498.08	0.0008%
P52907	CAZA1_HUMAN	CAPZA1	F-actin-capping protein subunit alpha-1 OS=Homo sapiens OX=9606 GN=CAPZA1 PE=1 SV=3	32.923	286	P47755	CAPZA2	2.1106	9.8%	9.8%	2	2	1921;4153	2	147860	4663.5	0.0072%
P53985	MOT1_HUMAN	SLC16A1	Monocarboxylate transporter 1 OS=Homo sapiens OX=9606 GN=SLC16A1 PE=1 SV=3	53.944	500			27.461	3%	3%	2	2	1056;1057	3	209820	4675.7	0.0072%
P55036	PSMD4_HUMAN	PSMD4	26S proteasome non-ATPase regulatory subunit 4 OS=Homo sapiens OX=9606 GN=PSMD4 PE=1 SV=1	40.737	377			3.4293	11.4%	11.4%	2	2	7;2872	2	86107	1560.2	0.0024%
P60174	TPIS_HUMAN	TPI1	Triosephosphate isomerase OS=Homo sapiens OX=9606 GN=TPI1 PE=1 SV=4	26.669	249			4.4028	10.4%	10.4%	2	2	7275;7665	2	218440	12849	0.0198%
P60228	EIF3E_HUMAN	EIF3E	Eukaryotic translation initiation factor 3 subunit E OS=Homo sapiens OX=9606 GN=EIF3E PE=1 SV=1	52.221	445			1.6141	5.8%	5.8%	2	2	4767;7449	2	51280	583.26	0.0009%
P61247	RS3A_HUMAN	RPS3A	40S ribosomal protein S3a OS=Homo sapiens OX=9606 GN=RPS3A PE=1 SV=2	29.945	264			6.4729	11.4%	11.4%	2	2	1761;7193	2	101550	5344.8	0.0082%
P61604	CH10_HUMAN	HSPE1	10 kDa heat shock protein, mitochondrial OS=Homo sapiens OX=9606 GN=HSPE1 PE=1 SV=2	10.932	102			1.6017	18.6%	18.6%	2	2	1966;7666	2	23211	1745.3	0.0027%
P62269	RS18_HUMAN	RPS18	40S ribosomal protein S18 OS=Homo sapiens OX=9606 GN=RPS18 PE=1 SV=3	17.719	152			2.2949	13.8%	13.8%	2	2	3080;6157	2	56435	3015	0.0046%
P63104	1433Z_HUMAN	YWHAZ	14-3-3 protein zeta/delta OS=Homo sapiens OX=9606 GN=YWHAZ PE=1 SV=1	27.745	245			4.2001	11.8%	7.8%	2	1	1189;2281	2	96179	803.88	0.0012%
P98170	XIAP_HUMAN	XIAP	E3 ubiquitin-protein ligase XIAP OS=Homo sapiens OX=9606 GN=XIAP PE=1 SV=2	56.685	497			9.1016	6.4%	6.4%	2	2	977;6646	2	177650	3206.1	0.0049%
Q00536	CDK16_HUMAN	CDK16	Cyclin-dependent kinase 16 OS=Homo sapiens OX=9606 GN=CDK16 PE=1 SV=1	55.716	496	Q00535;P06493;P24941;P11802;Q00526;Q00534;P50750;Q96Q40;O94921;Q07002;Q00537;Q9NYV4;Q14004	CDK5;CDK1;CDK2;CDK4;CDK3;CDK6;CDK9;CDK15;CDK14;CDK18;CDK17;CDK12;CDK13	1.9443	4.4%	4.4%	2	2	3598;4558	2	230800	6340.6	0.0098%
Q01813	PFKAP_HUMAN	PFKP	ATP-dependent 6-phosphofructokinase, platelet type OS=Homo sapiens OX=9606 GN=PFKP PE=1 SV=2	85.596	784			3.4702	4.6%	2.2%	2	1	316;2881	1	10171	274.9	0.0004%
Q02878	RL6_HUMAN	RPL6	60S ribosomal protein L6 OS=Homo sapiens OX=9606 GN=RPL6 PE=1 SV=3	32.728	288			1.276	8%	8%	2	2	327;6445	2	66885	3715.9	0.0057%
Q04637	IF4G1_HUMAN	EIF4G1	Eukaryotic translation initiation factor 4 gamma 1 OS=Homo sapiens OX=9606 GN=EIF4G1 PE=1 SV=4	175.491	1599	O43432	EIF4G3	1.7805	1.3%	1.3%	2	2	1327;4730	2	42592	539.14	0.0008%
Q05048	CSTF1_HUMAN	CSTF1	Cleavage stimulation factor subunit 1 OS=Homo sapiens OX=9606 GN=CSTF1 PE=1 SV=1	48.358	431			4.0824	8.6%	8.6%	2	2	3888;6033	2	50092	1333.2	0.0021%
Q05682	CALD1_HUMAN	CALD1	Caldesmon OS=Homo sapiens OX=9606 GN=CALD1 PE=1 SV=3	93.231	793			9.9438	4.2%	4.2%	2	2	5474;5482	2	85600	1990.7	0.0031%
Q08554	DSC1_HUMAN	DSC1	Desmocollin-1 OS=Homo sapiens OX=9606 GN=DSC1 PE=1 SV=2	99.987	894			7.2889	2.8%	2.8%	2	2	3019;7607	3	214310	3161.2	0.0049%
Q0D2I5	IFFO1_HUMAN	IFFO1	Non-homologous end joining factor IFFO1 OS=Homo sapiens OX=9606 GN=IFFO1 PE=1 SV=2	61.979	559			2.1265	4.7%	4.7%	2	2	1983;2336	2	62909	2169.3	0.0033%
Q12874	SF3A3_HUMAN	SF3A3	Splicing factor 3A subunit 3 OS=Homo sapiens OX=9606 GN=SF3A3 PE=1 SV=1	58.849	501			3.3561	4.4%	4.4%	2	2	4753;6092	2	72084	2574.4	0.0040%
Q13043	STK4_HUMAN	STK4	Serine/threonine-protein kinase 4 OS=Homo sapiens OX=9606 GN=STK4 PE=1 SV=2	55.63	487			1.7917	6%	2.7%	2	1	728;3599	2	52078	445.58	0.0007%
Q13188	STK3_HUMAN	STK3	Serine/threonine-protein kinase 3 OS=Homo sapiens OX=9606 GN=STK3 PE=1 SV=2	56.301	491			6.9249	5.9%	2.6%	2	1	727;3599	2	71096	2293.4	0.0035%
Q13283	G3BP1_HUMAN	G3BP1	Ras GTPase-activating protein-binding protein 1 OS=Homo sapiens OX=9606 GN=G3BP1 PE=1 SV=1	52.164	466			2.8296	7.1%	7.1%	2	2	3071;6609	2	80092	1644.4	0.0025%
Q13330	MTA1_HUMAN	MTA1	Metastasis-associated protein MTA1 OS=Homo sapiens OX=9606 GN=MTA1 PE=1 SV=2	80.786	715	Q9BTC8	MTA3	1.9657	4.3%	4.3%	2	2	1011;7224	2	15667	295.61	0.0005%
Q13362	2A5G_HUMAN	PPP2R5C	Serine/threonine-protein phosphatase 2A 56 kDa regulatory subunit gamma isoform OS=Homo sapiens OX=9606 GN=PPP2R5C PE=1 SV=3	61.061	524			2.2814	5.3%	2.7%	2	1	59;1955	1	45536	1686.5	0.0026%
Q13501	SQSTM_HUMAN	SQSTM1	Sequestosome-1 OS=Homo sapiens OX=9606 GN=SQSTM1 PE=1 SV=1	47.687	440			13.864	9.3%	9.3%	2	2	215;5334	2	104950	2207.6	0.0034%
Q13547	HDAC1_HUMAN	HDAC1	Histone deacetylase 1 OS=Homo sapiens OX=9606 GN=HDAC1 PE=1 SV=1	55.103	482	Q92769	HDAC2	2.0912	6.4%	6.4%	2	2	3926;7806	2	190890	6532.8	0.0101%
Q13573	SNW1_HUMAN	SNW1	SNW domain-containing protein 1 OS=Homo sapiens OX=9606 GN=SNW1 PE=1 SV=1	61.494	536			5.6702	5.2%	5.2%	2	2	2346;7945	2	100100	2859.9	0.0044%
Q13613	MTMR1_HUMAN	MTMR1	Myotubularin-related protein 1 OS=Homo sapiens OX=9606 GN=MTMR1 PE=1 SV=4	74.678	665			2.1063	3.9%	3.9%	2	2	3959;5300	2	17313	225.02	0.0003%
Q13685	AAMP_HUMAN	AAMP	Angio-associated migratory cell protein OS=Homo sapiens OX=9606 GN=AAMP PE=1 SV=2	46.751	434			3.8384	8.1%	8.1%	2	2	572;6853	2	87341	2638.5	0.0041%
Q14157	UBP2L_HUMAN	UBAP2L	Ubiquitin-associated protein 2-like OS=Homo sapiens OX=9606 GN=UBAP2L PE=1 SV=2	114.535	1087			2.5358	2.5%	2.5%	2	2	2754;3656	2	51712	459.83	0.0007%
Q14566	MCM6_HUMAN	MCM6	DNA replication licensing factor MCM6 OS=Homo sapiens OX=9606 GN=MCM6 PE=1 SV=1	92.889	821			13.073	3.9%	3.9%	2	2	2770;6944	2	209660	2556.6	0.0039%
Q14697	GANAB_HUMAN	GANAB	Neutral alpha-glucosidase AB OS=Homo sapiens OX=9606 GN=GANAB PE=1 SV=3	106.874	944			5.2691	3.2%	3.2%	2	2	4471;7926	2	36688	667.05	0.0010%
Q14C86	GAPD1_HUMAN	GAPVD1	GTPase-activating protein and VPS9 domain-containing protein 1 OS=Homo sapiens OX=9606 GN=GAPVD1 PE=1 SV=2	164.98	1478			4.0314	1.9%	1.9%	2	2	2965;4195	2	257270	3573.2	0.0055%
Q15120	PDK3_HUMAN	PDK3	[Pyruvate dehydrogenase (acetyl-transferring)] kinase isozyme 3, mitochondrial OS=Homo sapiens OX=9606 GN=PDK3 PE=1 SV=1	46.939	406			4.3399	6.9%	6.9%	2	2	70;6826	2	58394	2085.5	0.0032%
Q15361	TTF1_HUMAN	TTF1	Transcription termination factor 1 OS=Homo sapiens OX=9606 GN=TTF1 PE=1 SV=3	103.051	905			5.0127	3.1%	3.1%	2	2	1187;1781	2	88551	1807.2	0.0028%
Q15436	SC23A_HUMAN	SEC23A	Protein transport protein Sec23A OS=Homo sapiens OX=9606 GN=SEC23A PE=1 SV=2	86.161	765			2.9635	3%	3%	2	2	1969;2120	2	37436	959.9	0.0015%
Q16543	CDC37_HUMAN	CDC37	Hsp90 co-chaperone Cdc37 OS=Homo sapiens OX=9606 GN=CDC37 PE=1 SV=1	44.468	378			2.0618	5.6%	5.6%	2	2	6185;6479	2	119840	6307.2	0.0097%
Q1ED39	KNOP1_HUMAN	KNOP1	Lysine-rich nucleolar protein 1 OS=Homo sapiens OX=9606 GN=KNOP1 PE=1 SV=1	51.589	458			3.8862	7.6%	7.6%	2	2	2116;7935	2	95091	1702.5	0.0026%
Q1KMD3	HNRL2_HUMAN	HNRNPUL2	Heterogeneous nuclear ribonucleoprotein U-like protein 2 OS=Homo sapiens OX=9606 GN=HNRNPUL2 PE=1 SV=1	85.105	747			3.0499	4.3%	4.3%	2	2	870;7809	2	81550	1896.5	0.0029%
Q2NKX8	ERC6L_HUMAN	ERCC6L	DNA excision repair protein ERCC-6-like OS=Homo sapiens OX=9606 GN=ERCC6L PE=1 SV=1	141.103	1250			1.8776	2.2%	2.2%	2	2	3101;5683	2	38606	528.85	0.0008%
Q2VPK5	CTU2_HUMAN	CTU2	Cytoplasmic tRNA 2-thiolation protein 2 OS=Homo sapiens OX=9606 GN=CTU2 PE=1 SV=1	56.107	515			1.2883	5.6%	5.6%	2	2	3827;4391	2	57817	1993.7	0.0031%
Q4V328	GRAP1_HUMAN	GRIPAP1	GRIP1-associated protein 1 OS=Homo sapiens OX=9606 GN=GRIPAP1 PE=1 SV=2	96.006	841			5.1066	3.7%	3.7%	2	2	5985;6919	2	42238	728.24	0.0011%
Q5BKZ1	ZN326_HUMAN	ZNF326	DBIRD complex subunit ZNF326 OS=Homo sapiens OX=9606 GN=ZNF326 PE=1 SV=2	65.654	582			24.171	5%	5%	2	2	1701;5231	2	128790	3787.8	0.0058%
Q5QJE6	TDIF2_HUMAN	DNTTIP2	Deoxynucleotidyltransferase terminal-interacting protein 2 OS=Homo sapiens OX=9606 GN=DNTTIP2 PE=1 SV=2	84.469	756			10.363	4%	4%	2	2	4580;5166	2	98116	2452.9	0.0038%
Q5T5P2	SKT_HUMAN	KIAA1217	Sickle tail protein homolog OS=Homo sapiens OX=9606 GN=KIAA1217 PE=1 SV=2	214.116	1943			1.7051	1.6%	1.6%	2	2	3179;4880	2	74937	333.73	0.0005%
Q5T5U3	RHG21_HUMAN	ARHGAP21	Rho GTPase-activating protein 21 OS=Homo sapiens OX=9606 GN=ARHGAP21 PE=1 SV=2	217.462	1958			4.2586	1.6%	1.6%	2	2	1554;6706	2	43528	337.43	0.0005%
Q5TEC6	H37_HUMAN	H3-7	Histone H3-7 OS=Homo sapiens OX=9606 GN=H3-7 PE=1 SV=1	15.43	136			2.6785	13.2%	8.1%	2	1	1425;6384	1	104370	13047	0.0201%
Q5VSL9	STRP1_HUMAN	STRIP1	Striatin-interacting protein 1 OS=Homo sapiens OX=9606 GN=STRIP1 PE=1 SV=1	95.576	837	Q9ULQ0	STRIP2	2.283	2.9%	2.9%	2	2	2994;6022	2	87727	2088.7	0.0032%
Q5VV42	CDKAL_HUMAN	CDKAL1	Threonylcarbamoyladenosine tRNA methylthiotransferase OS=Homo sapiens OX=9606 GN=CDKAL1 PE=1 SV=1	65.112	579			2.7865	4.1%	4.1%	2	2	989;4606	2	60590	1683.1	0.0026%
Q68D51	DEN2C_HUMAN	DENND2C	DENN domain-containing protein 2C OS=Homo sapiens OX=9606 GN=DENND2C PE=1 SV=2	106.865	928			6.7755	3.2%	3.2%	2	2	331;1604	2	64467	1092.7	0.0017%
Q6DN90	IQEC1_HUMAN	IQSEC1	IQ motif and SEC7 domain-containing protein 1 OS=Homo sapiens OX=9606 GN=IQSEC1 PE=1 SV=1	108.314	963			3.4741	2.9%	2.9%	2	2	5274;6112	2	69754	1162.6	0.0018%
Q6P158	DHX57_HUMAN	DHX57	Putative ATP-dependent RNA helicase DHX57 OS=Homo sapiens OX=9606 GN=DHX57 PE=1 SV=2	155.604	1386			4.378	2.9%	2.9%	2	2	2367;5731	2	44782	264.55	0.0004%
Q6P1N0	C2D1A_HUMAN	CC2D1A	Coiled-coil and C2 domain-containing protein 1A OS=Homo sapiens OX=9606 GN=CC2D1A PE=1 SV=1	104.062	951			1.5383	2.7%	2.7%	2	2	3126;6755	2	33905	208.74	0.0003%
Q6P2Q9	PRP8_HUMAN	PRPF8	Pre-mRNA-processing-splicing factor 8 OS=Homo sapiens OX=9606 GN=PRPF8 PE=1 SV=2	273.6	2335			1.8534	1.1%	1.1%	2	2	183;2923	2	3108300	21002	0.0324%
Q6P996	PDXD1_HUMAN	PDXDC1	Pyridoxal-dependent decarboxylase domain-containing protein 1 OS=Homo sapiens OX=9606 GN=PDXDC1 PE=1 SV=2	86.707	788			1.5368	3.6%	3.6%	2	2	4103;4267	2	92109	2193.1	0.0034%
Q6PCB5	RSBNL_HUMAN	RSBN1L	Lysine-specific demethylase RSBN1L OS=Homo sapiens OX=9606 GN=RSBN1L PE=1 SV=2	94.87	846			2.1142	2.4%	1.5%	2	1	2263;5163	2	119620	1477.8	0.0023%
Q6ZVH7	ESPNL_HUMAN	ESPNL	Espin-like protein OS=Homo sapiens OX=9606 GN=ESPNL PE=1 SV=3	108.132	1005			3.9695	2.3%	2.3%	2	2	856;6398	3	78175	1233.6	0.0019%
Q6ZVM7	TM1L2_HUMAN	TOM1L2	TOM1-like protein 2 OS=Homo sapiens OX=9606 GN=TOM1L2 PE=1 SV=1	55.556	507			5.1127	6.1%	6.1%	2	2	949;3375	2	64058	1665.9	0.0026%
Q71DI3	H32_HUMAN	H3C15	Histone H3.2 OS=Homo sapiens OX=9606 GN=H3C15 PE=1 SV=3	15.388	136	Q16695;P84243;P68431;Q6NXT2	H3-4;H3-3A;H3C1;H3-5	24.187	13.2%	8.1%	2	1	1424;6384	3	575550	89680	0.1382%
Q71UI9	H2AV_HUMAN	H2AZ2	Histone H2A.V OS=Homo sapiens OX=9606 GN=H2AZ2 PE=1 SV=3	13.509	128	P0C0S5;Q99878;Q96KK5;Q9BTM1;Q16777;Q93077;Q8IUE6;Q7L7L0;Q6FI13;P20671;P0C0S8;P04908;Q96QV6;P16104	H2AZ1;H2AC14;H2AC12;H2AJ;H2AC20;H2AC6;H2AC21;H2AC25;H2AC18;H2AC7;H2AC11;H2AC4;H2AC1;H2AX	4.0167	18%	18%	2	2	242;742	2	506230	79542	0.1226%
Q76I76	SSH2_HUMAN	SSH2	Protein phosphatase Slingshot homolog 2 OS=Homo sapiens OX=9606 GN=SSH2 PE=1 SV=1	158.216	1423			18.417	2.7%	2.7%	2	2	1459;7022	2	70170	899.62	0.0014%
Q7Z434	MAVS_HUMAN	MAVS	Mitochondrial antiviral-signaling protein OS=Homo sapiens OX=9606 GN=MAVS PE=1 SV=2	56.528	540			2.5473	9.3%	9.3%	2	2	246;707	2	109950	4997.7	0.0077%
Q7Z4H7	HAUS6_HUMAN	HAUS6	HAUS augmin-like complex subunit 6 OS=Homo sapiens OX=9606 GN=HAUS6 PE=1 SV=2	108.621	955			2.3096	3.1%	3.1%	2	2	2764;3412	2	55098	647.01	0.0010%
Q86XJ1	GA2L3_HUMAN	GAS2L3	GAS2-like protein 3 OS=Homo sapiens OX=9606 GN=GAS2L3 PE=1 SV=1	75.214	694			1.9503	4.5%	4.5%	2	2	5833;7818	2	42074	604.28	0.0009%
Q8IV63	VRK3_HUMAN	VRK3	Inactive serine/threonine-protein kinase VRK3 OS=Homo sapiens OX=9606 GN=VRK3 PE=1 SV=2	52.881	474			2.6036	5.9%	5.9%	2	2	5202;7638	2	45323	1562.8	0.0024%
Q8IWS0	PHF6_HUMAN	PHF6	PHD finger protein 6 OS=Homo sapiens OX=9606 GN=PHF6 PE=1 SV=1	41.29	365			9.4243	7.1%	7.1%	2	2	2297;7025	3	71401	3104.4	0.0048%
Q8IWZ3	ANKH1_HUMAN	ANKHD1	Ankyrin repeat and KH domain-containing protein 1 OS=Homo sapiens OX=9606 GN=ANKHD1 PE=1 SV=1	269.458	2542			2.776	1.3%	1.3%	2	2	6996;7206	2	110860	1204.9	0.0019%
Q8N1G4	LRC47_HUMAN	LRRC47	Leucine-rich repeat-containing protein 47 OS=Homo sapiens OX=9606 GN=LRRC47 PE=1 SV=1	63.473	583			4.8184	5.1%	5.1%	2	2	1550;4988	2	61615	1760.4	0.0027%
Q8N3E9	PLCD3_HUMAN	PLCD3	1-phosphatidylinositol 4,5-bisphosphate phosphodiesterase delta-3 OS=Homo sapiens OX=9606 GN=PLCD3 PE=1 SV=3	89.258	789			9.1201	3.4%	3.4%	2	2	614;4322	2	57994	1567.4	0.0024%
Q8N5F7	NKAP_HUMAN	NKAP	NF-kappa-B-activating protein OS=Homo sapiens OX=9606 GN=NKAP PE=1 SV=1	47.138	415			5.8831	10.8%	10.8%	2	2	6718;6824	2	121790	3678.4	0.0057%
Q8N9N2	ASCC1_HUMAN	ASCC1	Activating signal cointegrator 1 complex subunit 1 OS=Homo sapiens OX=9606 GN=ASCC1 PE=1 SV=1	45.509	400			5.0641	7.8%	7.8%	2	2	4759;6945	2	60960	2296.3	0.0035%
Q8NB49	AT11C_HUMAN	ATP11C	Phospholipid-transporting ATPase IG OS=Homo sapiens OX=9606 GN=ATP11C PE=1 SV=3	129.477	1132			1.9544	2.4%	2.4%	2	2	3059;3822	2	54807	1014.9	0.0016%
Q8TB52	FBX30_HUMAN	FBXO30	F-box only protein 30 OS=Homo sapiens OX=9606 GN=FBXO30 PE=1 SV=3	82.304	745			5.4875	3.9%	3.9%	2	2	1356;6070	3	29852	904.59	0.0014%
Q8TD10	MIPO1_HUMAN	MIPOL1	Mirror-image polydactyly gene 1 protein OS=Homo sapiens OX=9606 GN=MIPOL1 PE=1 SV=1	51.537	442			2.6092	5%	5%	2	2	3065;3438	2	102040	3001.2	0.0046%
Q8TED0	UTP15_HUMAN	UTP15	U3 small nucleolar RNA-associated protein 15 homolog OS=Homo sapiens OX=9606 GN=UTP15 PE=1 SV=3	58.415	518			2.7995	5.6%	5.6%	2	2	275;3203	2	227800	6700.1	0.0103%
Q8WWI1	LMO7_HUMAN	LMO7	LIM domain only protein 7 OS=Homo sapiens OX=9606 GN=LMO7 PE=1 SV=3	192.696	1683			1.8597	1.3%	1.3%	2	2	388;583	2	130230	1173.3	0.0018%
Q8WWK9	CKAP2_HUMAN	CKAP2	Cytoskeleton-associated protein 2 OS=Homo sapiens OX=9606 GN=CKAP2 PE=1 SV=1	76.987	683			4.9444	3.4%	3.4%	2	2	322;2671	2	152050	2981.4	0.0046%
Q8WXH0	SYNE2_HUMAN	SYNE2	Nesprin-2 OS=Homo sapiens OX=9606 GN=SYNE2 PE=1 SV=3	796.442	6885			1.2823	0.3%	0.3%	2	2	2452;2656	2	123950	59.011	0.0001%
Q8WZ64	ARAP2_HUMAN	ARAP2	Arf-GAP with Rho-GAP domain, ANK repeat and PH domain-containing protein 2 OS=Homo sapiens OX=9606 GN=ARAP2 PE=1 SV=3	193.452	1704			2.5991	1.3%	1.3%	2	2	749;5951	2	460450	4651	0.0072%
Q92614	MY18A_HUMAN	MYO18A	Unconventional myosin-XVIIIa OS=Homo sapiens OX=9606 GN=MYO18A PE=1 SV=3	233.115	2054			2.0428	1.1%	1.1%	2	2	2907;4048	2	28852	168.35	0.0003%
Q92616	GCN1_HUMAN	GCN1	eIF-2-alpha kinase activator GCN1 OS=Homo sapiens OX=9606 GN=GCN1 PE=1 SV=7	292.71	2671			4.7382	0.7%	0.7%	2	2	3431;3432	2	38616	109.39	0.0002%
Q92667	AKAP1_HUMAN	AKAP1	A-kinase anchor protein 1, mitochondrial OS=Homo sapiens OX=9606 GN=AKAP1 PE=1 SV=1	97.342	903			2.335	5.2%	5.2%	2	2	1909;6367	2	75475	1677.2	0.0026%
Q92734	TFG_HUMAN	TFG	Protein TFG OS=Homo sapiens OX=9606 GN=TFG PE=1 SV=2	43.448	400			3.8427	9%	9%	2	2	3086;5251	2	55446	3696.4	0.0057%
Q92947	GCDH_HUMAN	GCDH	Glutaryl-CoA dehydrogenase, mitochondrial OS=Homo sapiens OX=9606 GN=GCDH PE=1 SV=1	48.127	438			8.7517	6.4%	6.4%	2	2	338;1114	2	134870	4650.5	0.0072%
Q93009	UBP7_HUMAN	USP7	Ubiquitin carboxyl-terminal hydrolase 7 OS=Homo sapiens OX=9606 GN=USP7 PE=1 SV=2	128.302	1102			10.35	2.5%	2.5%	2	2	4463;4873	2	101020	330.24	0.0005%
Q93052	LPP_HUMAN	LPP	Lipoma-preferred partner OS=Homo sapiens OX=9606 GN=LPP PE=1 SV=1	65.746	612			7.4661	6.9%	6.9%	2	2	2213;7959	2	68473	1433.2	0.0022%
Q969V3	NCLN_HUMAN	NCLN	BOS complex subunit NCLN OS=Homo sapiens OX=9606 GN=NCLN PE=1 SV=2	62.974	563			4.9706	6.2%	6.2%	2	2	74;4903	2	78858	1057	0.0016%
Q96AE4	FUBP1_HUMAN	FUBP1	Far upstream element-binding protein 1 OS=Homo sapiens OX=9606 GN=FUBP1 PE=1 SV=3	67.56	644			1.7915	3.3%	3.3%	2	2	1606;2839	2	54804	1522.3	0.0023%
Q96D46	NMD3_HUMAN	NMD3	60S ribosomal export protein NMD3 OS=Homo sapiens OX=9606 GN=NMD3 PE=1 SV=1	57.603	503			2.2027	5.8%	5.8%	2	2	2919;4870	2	52509	1875.3	0.0029%
Q96HC4	PDLI5_HUMAN	PDLIM5	PDZ and LIM domain protein 5 OS=Homo sapiens OX=9606 GN=PDLIM5 PE=1 SV=5	63.945	596			1.5608	6.5%	6.5%	2	2	541;2954	2	31047	533.6	0.0008%
Q96L92	SNX27_HUMAN	SNX27	Sorting nexin-27 OS=Homo sapiens OX=9606 GN=SNX27 PE=1 SV=2	61.265	541			16.545	4.8%	4.8%	2	2	1368;4299	2	130830	1959.8	0.0030%
Q96S55	WRIP1_HUMAN	WRNIP1	ATPase WRNIP1 OS=Homo sapiens OX=9606 GN=WRNIP1 PE=1 SV=2	72.133	665			12.575	4.1%	4.1%	2	2	787;4834	2	126910	3626	0.0056%
Q96SN8	CK5P2_HUMAN	CDK5RAP2	CDK5 regulatory subunit-associated protein 2 OS=Homo sapiens OX=9606 GN=CDK5RAP2 PE=1 SV=5	215.038	1893			9.2823	1.7%	1.7%	2	2	634;752	2	59982	499.85	0.0008%
Q99615	DNJC7_HUMAN	DNAJC7	DnaJ homolog subfamily C member 7 OS=Homo sapiens OX=9606 GN=DNAJC7 PE=1 SV=2	56.441	494			7.6098	6.3%	6.3%	2	2	1744;3690	2	119040	3217.2	0.0050%
Q99755	PI51A_HUMAN	PIP5K1A	Phosphatidylinositol 4-phosphate 5-kinase type-1 alpha OS=Homo sapiens OX=9606 GN=PIP5K1A PE=1 SV=1	62.633	562	A2A3N6	PIPSL	7.1682	6.2%	6.2%	2	2	507;2121	2	131300	3676	0.0057%
Q99829	CPNE1_HUMAN	CPNE1	Copine-1 OS=Homo sapiens OX=9606 GN=CPNE1 PE=1 SV=1	59.059	537			2.8609	4.8%	4.8%	2	2	1014;4671	2	189310	3538.8	0.0055%
Q9BPX3	CND3_HUMAN	NCAPG	Condensin complex subunit 3 OS=Homo sapiens OX=9606 GN=NCAPG PE=1 SV=1	114.334	1015			2.3019	3.5%	3.5%	2	2	661;4132	2	48692	918.72	0.0014%
Q9BRT8	ZNG1A_HUMAN	ZNG1A	Zinc-regulated GTPase metalloprotein activator 1A OS=Homo sapiens OX=9606 GN=ZNG1A PE=1 SV=1	44.068	395	Q8IUF1;Q5RIA9;Q5JTY5;Q4V339	ZNG1B;ZNG1E;ZNG1C;ZNG1F	5.1188	7.6%	7.6%	2	2	3092;7124	2	75771	3608.1	0.0056%
Q9BRX2	PELO_HUMAN	PELO	Protein pelota homolog OS=Homo sapiens OX=9606 GN=PELO PE=1 SV=2	43.359	385			4.5326	6%	6%	2	2	3504;4785	2	143220	5508.5	0.0085%
Q9BUJ2	HNRL1_HUMAN	HNRNPUL1	Heterogeneous nuclear ribonucleoprotein U-like protein 1 OS=Homo sapiens OX=9606 GN=HNRNPUL1 PE=1 SV=2	95.739	856			8.8577	3.2%	3.2%	2	2	5338;7888	2	136050	2894.7	0.0045%
Q9BVJ6	UT14A_HUMAN	UTP14A	U3 small nucleolar RNA-associated protein 14 homolog A OS=Homo sapiens OX=9606 GN=UTP14A PE=1 SV=1	87.978	771			2.8384	4.4%	4.4%	2	2	7426;7687	2	59589	695.38	0.0011%
Q9BVL2	NUP58_HUMAN	NUP58	Nucleoporin p58/p45 OS=Homo sapiens OX=9606 GN=NUP58 PE=1 SV=1	60.897	599			5.1641	5.5%	5.5%	2	2	440;4775	2	46555	1701.7	0.0026%
Q9BVS4	RIOK2_HUMAN	RIOK2	Serine/threonine-protein kinase RIO2 OS=Homo sapiens OX=9606 GN=RIOK2 PE=1 SV=2	63.283	552			2.0076	5.4%	5.4%	2	2	1681;2045	2	76443	2730.1	0.0042%
Q9BX40	LS14B_HUMAN	LSM14B	Protein LSM14 homolog B OS=Homo sapiens OX=9606 GN=LSM14B PE=1 SV=1	42.071	385			3.2057	7.8%	7.8%	2	2	5938;6244	2	63599	3741.1	0.0058%
Q9BZF1	OSBL8_HUMAN	OSBPL8	Oxysterol-binding protein-related protein 8 OS=Homo sapiens OX=9606 GN=OSBPL8 PE=1 SV=3	101.196	889			3.7679	3.4%	3.4%	2	2	2153;7668	2	50142	879.68	0.0014%
Q9C035	TRIM5_HUMAN	TRIM5	Tripartite motif-containing protein 5 OS=Homo sapiens OX=9606 GN=TRIM5 PE=1 SV=1	56.338	493			6.6376	5.3%	5.3%	2	2	1531;6153	2	59175	1740.4	0.0027%
Q9GZZ8	LACRT_HUMAN	LACRT	Extracellular glycoprotein lacritin OS=Homo sapiens OX=9606 GN=LACRT PE=1 SV=1	14.246	138			2.6838	14.5%	14.5%	2	2	2035;5417	2	160140	40034	0.0617%
Q9H0A0	NAT10_HUMAN	NAT10	RNA cytidine acetyltransferase OS=Homo sapiens OX=9606 GN=NAT10 PE=1 SV=2	115.73	1025			4.003	2.3%	2.3%	2	2	227;2732	3	92153	1147.4	0.0018%
Q9H2P0	ADNP_HUMAN	ADNP	Activity-dependent neuroprotector homeobox protein OS=Homo sapiens OX=9606 GN=ADNP PE=1 SV=1	123.563	1102			13.824	2.9%	2.9%	2	2	6489;7931	2	20187	217.57	0.0003%
Q9H7D7	WDR26_HUMAN	WDR26	WD repeat-containing protein 26 OS=Homo sapiens OX=9606 GN=WDR26 PE=1 SV=3	72.124	661			2.6469	5.4%	5.4%	2	2	3678;5910	2	46197	1025.1	0.0016%
Q9H8H0	NOL11_HUMAN	NOL11	Nucleolar protein 11 OS=Homo sapiens OX=9606 GN=NOL11 PE=1 SV=1	81.124	719			2.7389	3.9%	3.9%	2	2	3025;3256	3	73349	1245.6	0.0019%
Q9HAV4	XPO5_HUMAN	XPO5	Exportin-5 OS=Homo sapiens OX=9606 GN=XPO5 PE=1 SV=1	136.311	1204			3.8945	2.4%	2.4%	2	2	1006;7435	2	54825	806.25	0.0012%
Q9HCE1	MOV10_HUMAN	MOV10	Helicase MOV-10 OS=Homo sapiens OX=9606 GN=MOV10 PE=1 SV=2	113.671	1003			15.953	2.9%	2.9%	2	2	1712;6094	2	137080	2175.8	0.0034%
Q9NQS7	INCE_HUMAN	INCENP	Inner centromere protein OS=Homo sapiens OX=9606 GN=INCENP PE=1 SV=3	105.429	918			2.352	3.1%	3.1%	2	2	1183;7355	2	140220	2983.3	0.0046%
Q9NRL3	STRN4_HUMAN	STRN4	Striatin-4 OS=Homo sapiens OX=9606 GN=STRN4 PE=1 SV=2	80.596	753			2.6285	4.4%	4.4%	2	2	566;6088	2	135990	5036.7	0.0078%
Q9NSD9	SYFB_HUMAN	FARSB	Phenylalanine--tRNA ligase beta subunit OS=Homo sapiens OX=9606 GN=FARSB PE=1 SV=3	66.116	589			2.4819	3.1%	3.1%	2	2	1070;6987	2	41401	920.03	0.0014%
Q9NVA2	SEP11_HUMAN	SEPTIN11	Septin-11 OS=Homo sapiens OX=9606 GN=SEPTIN11 PE=1 SV=3	49.398	429			3.954	7.5%	7.5%	2	2	12;780	2	89479	3441.5	0.0053%
Q9NVN8	GNL3L_HUMAN	GNL3L	Guanine nucleotide-binding protein-like 3-like protein OS=Homo sapiens OX=9606 GN=GNL3L PE=1 SV=1	65.573	582			2.4091	5%	5%	2	2	3041;7260	2	72945	2026.3	0.0031%
Q9NWQ8	PHAG1_HUMAN	PAG1	Phosphoprotein associated with glycosphingolipid-enriched microdomains 1 OS=Homo sapiens OX=9606 GN=PAG1 PE=1 SV=2	46.981	432			8.4362	11.6%	11.6%	2	2	5993;6302	2	65825	1807.4	0.0028%
Q9NX58	LYAR_HUMAN	LYAR	Cell growth-regulating nucleolar protein OS=Homo sapiens OX=9606 GN=LYAR PE=1 SV=3	43.634	379			31.395	6.9%	6.9%	2	2	1543;5895	2	140480	6689.3	0.0103%
Q9NYZ3	GTSE1_HUMAN	GTSE1	G2 and S phase-expressed protein 1 OS=Homo sapiens OX=9606 GN=GTSE1 PE=1 SV=3	76.645	720			5.5719	4.2%	4.2%	2	2	4060;6334	2	70524	1720.1	0.0027%
Q9NZB2	F120A_HUMAN	FAM120A	Constitutive coactivator of PPAR-gamma-like protein 1 OS=Homo sapiens OX=9606 GN=FAM120A PE=1 SV=2	121.888	1118			2.1487	2%	2%	2	2	4668;5602	2	52325	872.09	0.0013%
Q9P287	BCCIP_HUMAN	BCCIP	BRCA2 and CDKN1A-interacting protein OS=Homo sapiens OX=9606 GN=BCCIP PE=1 SV=1	35.979	314			2.1527	9.9%	9.9%	2	2	573;4196	2	81466	1222.2	0.0019%
Q9P289	STK26_HUMAN	STK26	Serine/threonine-protein kinase 26 OS=Homo sapiens OX=9606 GN=STK26 PE=1 SV=2	46.529	416	O00506	STK25	2.8376	6%	6%	2	2	66;5209	2	145320	6318.4	0.0097%
Q9P2J5	SYLC_HUMAN	LARS1	Leucine--tRNA ligase, cytoplasmic OS=Homo sapiens OX=9606 GN=LARS1 PE=1 SV=2	134.466	1176			1.4697	2.5%	2.5%	2	2	1843;2473	2	69601	1038.8	0.0016%
Q9UBB4	ATX10_HUMAN	ATXN10	Ataxin-10 OS=Homo sapiens OX=9606 GN=ATXN10 PE=1 SV=1	53.489	475			2.3232	5.9%	5.9%	2	2	4743;5169	2	107560	3708.8	0.0057%
Q9UBH6	XPR1_HUMAN	XPR1	Xenotropic and polytropic retrovirus receptor 1 OS=Homo sapiens OX=9606 GN=XPR1 PE=1 SV=1	81.535	696			2.8554	5.7%	5.7%	2	2	1834;5368	2	65755	1826.5	0.0028%
Q9UBT7	CTNL1_HUMAN	CTNNAL1	Alpha-catulin OS=Homo sapiens OX=9606 GN=CTNNAL1 PE=1 SV=2	81.896	734			4.5146	3.5%	3.5%	2	2	1520;7247	2	147540	1843.1	0.0028%
Q9UBU9	NXF1_HUMAN	NXF1	Nuclear RNA export factor 1 OS=Homo sapiens OX=9606 GN=NXF1 PE=1 SV=1	70.182	619			4.6164	4.5%	4.5%	2	2	589;3007	2	140850	3912.5	0.0060%
Q9UH62	ARMX3_HUMAN	ARMCX3	Armadillo repeat-containing X-linked protein 3 OS=Homo sapiens OX=9606 GN=ARMCX3 PE=1 SV=1	42.501	379			3.2618	6.1%	6.1%	2	2	1054;4152	2	52389	2494.7	0.0038%
Q9UHB9	SRP68_HUMAN	SRP68	Signal recognition particle subunit SRP68 OS=Homo sapiens OX=9606 GN=SRP68 PE=1 SV=2	70.73	627			3.3904	2.7%	2.7%	2	2	1082;5260	2	56270	729.41	0.0011%
Q9UHI6	DDX20_HUMAN	DDX20	Probable ATP-dependent RNA helicase DDX20 OS=Homo sapiens OX=9606 GN=DDX20 PE=1 SV=2	92.241	824			4.109	4%	4%	2	2	90;3083	2	88399	1700	0.0026%
Q9UJU6	DBNL_HUMAN	DBNL	Drebrin-like protein OS=Homo sapiens OX=9606 GN=DBNL PE=1 SV=1	48.207	430			3.2702	6.3%	6.3%	2	2	2009;5045	2	102690	4278.7	0.0066%
Q9UJV3	TRIM1_HUMAN	MID2	Probable E3 ubiquitin-protein ligase MID2 OS=Homo sapiens OX=9606 GN=MID2 PE=1 SV=3	83.21	735	O15344	MID1	2.2178	4.4%	4.4%	2	2	5322;6427	2	31829	707.32	0.0011%
Q9UKX7	NUP50_HUMAN	NUP50	Nuclear pore complex protein Nup50 OS=Homo sapiens OX=9606 GN=NUP50 PE=1 SV=2	50.144	468			2.7251	7.1%	7.1%	2	2	4992;7090	2	87859	1433.6	0.0022%
Q9ULL0	K1210_HUMAN	KIAA1210	Acrosomal protein KIAA1210 OS=Homo sapiens OX=9606 GN=KIAA1210 PE=2 SV=3	187.021	1709			1.2042	1.5%	1.5%	2	2	1975;7320	2	80623	660.78	0.0010%
Q9ULL1	PKHG1_HUMAN	PLEKHG1	Pleckstrin homology domain-containing family G member 1 OS=Homo sapiens OX=9606 GN=PLEKHG1 PE=1 SV=2	155.44	1385			3.717	3.2%	3.2%	2	2	4052;6468	2	88741	701.91	0.0011%
Q9ULW0	TPX2_HUMAN	TPX2	Targeting protein for Xklp2 OS=Homo sapiens OX=9606 GN=TPX2 PE=1 SV=2	85.653	747			1.7757	4.3%	4.3%	2	2	2969;6593	2	97759	861.33	0.0013%
Q9ULX6	AKP8L_HUMAN	AKAP8L	A-kinase anchor protein 8-like OS=Homo sapiens OX=9606 GN=AKAP8L PE=1 SV=4	71.64	646			5.5077	4.3%	4.3%	2	2	1141;5603	2	90077	1640.3	0.0025%
Q9UN37	VPS4A_HUMAN	VPS4A	Vacuolar protein sorting-associated protein 4A OS=Homo sapiens OX=9606 GN=VPS4A PE=1 SV=1	48.898	437			5.7205	9.6%	9.6%	2	2	778;3930	2	87309	1379	0.0021%
Q9UNX4	WDR3_HUMAN	WDR3	WD repeat-containing protein 3 OS=Homo sapiens OX=9606 GN=WDR3 PE=1 SV=1	106.099	943			3.7469	3.6%	3.6%	2	2	45;6814	2	38216	694.84	0.0011%
Q9UPQ0	LIMC1_HUMAN	LIMCH1	LIM and calponin homology domains-containing protein 1 OS=Homo sapiens OX=9606 GN=LIMCH1 PE=1 SV=4	121.867	1083			1.3128	2.9%	2.9%	2	2	831;2450	2	54283	798.28	0.0012%
Q9Y262	EIF3L_HUMAN	EIF3L	Eukaryotic translation initiation factor 3 subunit L OS=Homo sapiens OX=9606 GN=EIF3L PE=1 SV=1	66.727	564			6.68	6.4%	6.4%	2	2	5501;7215	2	51897	1621.8	0.0025%
Q9Y2H5	PKHA6_HUMAN	PLEKHA6	Pleckstrin homology domain-containing family A member 6 OS=Homo sapiens OX=9606 GN=PLEKHA6 PE=1 SV=4	117.128	1048			2.3208	2.4%	2.4%	2	2	1179;5707	2	2383200	35571	0.0548%
Q9Y2R4	DDX52_HUMAN	DDX52	Probable ATP-dependent RNA helicase DDX52 OS=Homo sapiens OX=9606 GN=DDX52 PE=1 SV=4	67.466	599			6.4551	3.7%	3.7%	2	2	336;4735	3	181390	3753.4	0.0058%
Q9Y2X9	ZN281_HUMAN	ZNF281	Zinc finger protein 281 OS=Homo sapiens OX=9606 GN=ZNF281 PE=1 SV=1	96.915	895			15.339	5.3%	5.3%	2	2	6146;7008	2	93654	1789.3	0.0028%
Q9Y383	LC7L2_HUMAN	LUC7L2	Putative RNA-binding protein Luc7-like 2 OS=Homo sapiens OX=9606 GN=LUC7L2 PE=1 SV=2	46.514	392			2.4552	8.9%	8.9%	2	2	518;7173	2	186750	6484.1	0.0100%
Q9Y512	SAM50_HUMAN	SAMM50	Sorting and assembly machinery component 50 homolog OS=Homo sapiens OX=9606 GN=SAMM50 PE=1 SV=3	51.976	469			3.0823	4.9%	4.9%	2	2	2373;7617	2	205900	6056	0.0093%
Q9Y5A9	YTHD2_HUMAN	YTHDF2	YTH domain-containing family protein 2 OS=Homo sapiens OX=9606 GN=YTHDF2 PE=1 SV=2	62.334	579			6.3141	4%	4%	2	2	3904;5841	2	103090	4482.3	0.0069%
Q9Y5L0	TNPO3_HUMAN	TNPO3	Transportin-3 OS=Homo sapiens OX=9606 GN=TNPO3 PE=1 SV=3	104.204	923			8.2788	2.7%	2.7%	2	2	670;6451	2	37362	559.97	0.0009%
Q9Y5Q9	TF3C3_HUMAN	GTF3C3	General transcription factor 3C polypeptide 3 OS=Homo sapiens OX=9606 GN=GTF3C3 PE=1 SV=1	101.272	886			13.456	3%	3%	2	2	3165;7646	3	108090	1931.9	0.0030%
Q9Y613	FHOD1_HUMAN	FHOD1	FH1/FH2 domain-containing protein 1 OS=Homo sapiens OX=9606 GN=FHOD1 PE=1 SV=3	126.551	1164			2.0985	2.1%	2.1%	2	2	57;4353	2	23777	99.542	0.0002%
Q9Y678	COPG1_HUMAN	COPG1	Coatomer subunit gamma-1 OS=Homo sapiens OX=9606 GN=COPG1 PE=1 SV=1	97.718	874			3.5317	3.2%	3.2%	2	2	472;2987	3	115400	1784	0.0027%
Q9Y6K9	NEMO_HUMAN	IKBKG	NF-kappa-B essential modulator OS=Homo sapiens OX=9606 GN=IKBKG PE=1 SV=2	48.198	419			12.833	6.4%	6.4%	2	2	637;4888	2	87481	2916	0.0045%
Q9Y6M1	IF2B2_HUMAN	IGF2BP2	Insulin-like growth factor 2 mRNA-binding protein 2 OS=Homo sapiens OX=9606 GN=IGF2BP2 PE=1 SV=2	66.121	599			8.1177	4.8%	2.7%	2	1	4675;4946	1	25020	735.88	0.0011%
A0A0C4DH73	KV112_HUMAN	IGKV1-12	Immunoglobulin kappa variable 1-12 OS=Homo sapiens OX=9606 GN=IGKV1-12 PE=3 SV=1	12.645	117	A0A0C4DH72;P04432;P01611;P01597	IGKV1-6;IGKV1D-39;IGKV1D-12;IGKV1-39	1.4068	13.7%	13.7%	1	1	4142	1	0	0	0
A2NJV5	KV229_HUMAN	IGKV2-29	Immunoglobulin kappa variable 2-29 OS=Homo sapiens OX=9606 GN=IGKV2-29 PE=3 SV=2	13.085	120	A0A0A0MRZ7;A0A075B6S6;A0A075B6S2;A0A075B6P5;A0A087WW87;P06310;P01615;P01614	IGKV2D-26;IGKV2D-30;IGKV2D-29;IGKV2-28;IGKV2-40;IGKV2-30;IGKV2D-28;IGKV2D-40	2.6717	10.8%	10.8%	1	1	2031	1	198210	33035	0.0509%
A5YKK6	CNOT1_HUMAN	CNOT1	CCR4-NOT transcription complex subunit 1 OS=Homo sapiens OX=9606 GN=CNOT1 PE=1 SV=2	266.939	2376			1.6297	0.4%	0.4%	1	1	6259	1	33267	244.61	0.0004%
A6NI28	RHG42_HUMAN	ARHGAP42	Rho GTPase-activating protein 42 OS=Homo sapiens OX=9606 GN=ARHGAP42 PE=1 SV=3	98.569	874			3.0215	1.7%	1.7%	1	1	3980	1	39338	655.63	0.0010%
A6NKD9	CC85C_HUMAN	CCDC85C	Coiled-coil domain-containing protein 85C OS=Homo sapiens OX=9606 GN=CCDC85C PE=1 SV=1	45.21	419			1.4542	4.3%	4.3%	1	1	4093	1	34605	1647.9	0.0025%
A6QL63	ABTB3_HUMAN	ABTB3	Ankyrin repeat and BTB/POZ domain-containing protein 3 OS=Homo sapiens OX=9606 GN=ABTB3 PE=2 SV=3	120.884	1104			1.2369	1.2%	1.2%	1	1	7250	1	25100	448.22	0.0007%
O00178	GTPB1_HUMAN	GTPBP1	GTP-binding protein 1 OS=Homo sapiens OX=9606 GN=GTPBP1 PE=1 SV=3	72.454	669			2.0595	1.8%	1.8%	1	1	7323	1	18114	548.9	0.0008%
O00273	DFFA_HUMAN	DFFA	DNA fragmentation factor subunit alpha OS=Homo sapiens OX=9606 GN=DFFA PE=1 SV=1	36.522	331			1.2798	4.8%	4.8%	1	1	26	1	39328	2069.9	0.0032%
O00308	WWP2_HUMAN	WWP2	NEDD4-like E3 ubiquitin-protein ligase WWP2 OS=Homo sapiens OX=9606 GN=WWP2 PE=1 SV=2	98.912	870			2.006	1.5%	1.5%	1	1	5232	1	51676	939.56	0.0014%
O14513	NCKP5_HUMAN	NCKAP5	Nck-associated protein 5 OS=Homo sapiens OX=9606 GN=NCKAP5 PE=1 SV=2	208.537	1909			1.3204	0.9%	0.9%	1	1	1201	1	489920	4117	0.0063%
O14545	TRAD1_HUMAN	TRAFD1	TRAF-type zinc finger domain-containing protein 1 OS=Homo sapiens OX=9606 GN=TRAFD1 PE=1 SV=1	64.841	582			1.6968	1.7%	1.7%	1	1	182	1	46749	1508	0.0023%
O14646	CHD1_HUMAN	CHD1	Chromodomain-helicase-DNA-binding protein 1 OS=Homo sapiens OX=9606 GN=CHD1 PE=1 SV=2	196.688	1710			1.2675	0.8%	0.8%	1	1	4620	1	38074	366.1	0.0006%
O14964	HGS_HUMAN	HGS	Hepatocyte growth factor-regulated tyrosine kinase substrate OS=Homo sapiens OX=9606 GN=HGS PE=1 SV=1	86.192	777			2.3913	1.5%	1.5%	1	1	470	1	42337	1459.9	0.0022%
O14965	AURKA_HUMAN	AURKA	Aurora kinase A OS=Homo sapiens OX=9606 GN=AURKA PE=1 SV=3	45.823	403			1.777	3.5%	3.5%	1	1	2695	1	22992	821.15	0.0013%
O15061	SYNEM_HUMAN	SYNM	Synemin OS=Homo sapiens OX=9606 GN=SYNM PE=1 SV=3	172.868	1565			1.8124	0.9%	0.9%	1	1	1757	1	53910	579.68	0.0009%
O15143	ARC1B_HUMAN	ARPC1B	Actin-related protein 2/3 complex subunit 1B OS=Homo sapiens OX=9606 GN=ARPC1B PE=1 SV=3	40.95	372			7.3361	4.8%	4.8%	1	1	708	1	32381	1704.2	0.0026%
O15160	RPAC1_HUMAN	POLR1C	DNA-directed RNA polymerases I and III subunit RPAC1 OS=Homo sapiens OX=9606 GN=POLR1C PE=1 SV=1	39.25	346			3.223	5.2%	5.2%	1	1	7451	2	32703	1721.2	0.0027%
O15213	WDR46_HUMAN	WDR46	WD repeat-containing protein 46 OS=Homo sapiens OX=9606 GN=WDR46 PE=1 SV=3	68.071	610			4.0422	3.4%	3.4%	1	1	779	1	21846	682.7	0.0011%
O15226	NKRF_HUMAN	NKRF	NF-kappa-B-repressing factor OS=Homo sapiens OX=9606 GN=NKRF PE=1 SV=2	77.673	690			1.5497	1.9%	1.9%	1	1	915	1	51149	1088.3	0.0017%
O15269	SPTC1_HUMAN	SPTLC1	Serine palmitoyltransferase 1 OS=Homo sapiens OX=9606 GN=SPTLC1 PE=1 SV=1	52.744	473			1.7337	3.6%	3.6%	1	1	978	1	27129	1043.4	0.0016%
O15355	PPM1G_HUMAN	PPM1G	Protein phosphatase 1G OS=Homo sapiens OX=9606 GN=PPM1G PE=1 SV=1	59.272	546			1.9025	3.3%	3.3%	1	1	385	1	51353	1902	0.0029%
O15372	EIF3H_HUMAN	EIF3H	Eukaryotic translation initiation factor 3 subunit H OS=Homo sapiens OX=9606 GN=EIF3H PE=1 SV=1	39.93	352			1.4262	5.7%	5.7%	1	1	5845	1	37650	1568.7	0.0024%
O15381	NVL_HUMAN	NVL	Nuclear valosin-containing protein-like OS=Homo sapiens OX=9606 GN=NVL PE=1 SV=1	95.051	856			1.8196	1.8%	1.8%	1	1	3907	1	60076	1155.3	0.0018%
O43293	DAPK3_HUMAN	DAPK3	Death-associated protein kinase 3 OS=Homo sapiens OX=9606 GN=DAPK3 PE=1 SV=1	52.536	454			1.1614	1.5%	1.5%	1	1	2073	1	18024	720.97	0.0011%
O43719	HTSF1_HUMAN	HTATSF1	HIV Tat-specific factor 1 OS=Homo sapiens OX=9606 GN=HTATSF1 PE=1 SV=1	85.853	755			1.6936	2.5%	2.5%	1	1	4863	1	38642	702.58	0.0011%
O43776	SYNC_HUMAN	NARS1	Asparagine--tRNA ligase, cytoplasmic OS=Homo sapiens OX=9606 GN=NARS1 PE=1 SV=1	62.943	548			2.4324	2.4%	2.4%	1	1	2788	1	37034	1277	0.0020%
O43813	LANC1_HUMAN	LANCL1	Glutathione S-transferase LANCL1 OS=Homo sapiens OX=9606 GN=LANCL1 PE=1 SV=1	45.283	399			1.2495	2.8%	2.8%	1	1	194	1	48667	2317.5	0.0036%
O43824	GTPB6_HUMAN	GTPBP6	Putative GTP-binding protein 6 OS=Homo sapiens OX=9606 GN=GTPBP6 PE=1 SV=4	56.897	516			1.5281	2.3%	2.3%	1	1	4394	1	18661	666.46	0.0010%
O43837	IDH3B_HUMAN	IDH3B	Isocitrate dehydrogenase [NAD] subunit beta, mitochondrial OS=Homo sapiens OX=9606 GN=IDH3B PE=1 SV=2	42.184	385			1.3909	3.4%	3.4%	1	1	1112	1	40122	1744.4	0.0027%
O43865	SAHH2_HUMAN	AHCYL1	S-adenosylhomocysteine hydrolase-like protein 1 OS=Homo sapiens OX=9606 GN=AHCYL1 PE=1 SV=2	58.951	530	Q96HN2	AHCYL2	3.8748	2.3%	2.3%	1	1	2282	1	74515	2258	0.0035%
O60343	TBCD4_HUMAN	TBC1D4	TBC1 domain family member 4 OS=Homo sapiens OX=9606 GN=TBC1D4 PE=1 SV=2	146.563	1298			1.6338	1.1%	1.1%	1	1	3097	1	15719	215.33	0.0003%
O60563	CCNT1_HUMAN	CCNT1	Cyclin-T1 OS=Homo sapiens OX=9606 GN=CCNT1 PE=1 SV=1	80.685	726			2.0316	3.6%	3.6%	1	1	6935	1	23244	726.37	0.0011%
O60658	PDE8A_HUMAN	PDE8A	High affinity cAMP-specific and IBMX-insensitive 3',5'-cyclic phosphodiesterase 8A OS=Homo sapiens OX=9606 GN=PDE8A PE=1 SV=2	93.304	829			2.5958	2.4%	2.4%	1	1	4593	1	27603	563.33	0.0009%
O60890	OPHN1_HUMAN	OPHN1	Oligophrenin-1 OS=Homo sapiens OX=9606 GN=OPHN1 PE=1 SV=1	91.641	802			2.9575	2.4%	2.4%	1	1	4662	1	31435	523.92	0.0008%
O75052	CAPON_HUMAN	NOS1AP	Carboxyl-terminal PDZ ligand of neuronal nitric oxide synthase protein OS=Homo sapiens OX=9606 GN=NOS1AP PE=1 SV=3	56.15	506			1.8908	2%	2%	1	1	4853	1	53429	1619.1	0.0025%
O75306	NDUS2_HUMAN	NDUFS2	NADH dehydrogenase [ubiquinone] iron-sulfur protein 2, mitochondrial OS=Homo sapiens OX=9606 GN=NDUFS2 PE=1 SV=2	52.546	463			2.3318	3.9%	3.9%	1	1	5079	1	53163	1833.2	0.0028%
O75419	CDC45_HUMAN	CDC45	Cell division control protein 45 homolog OS=Homo sapiens OX=9606 GN=CDC45 PE=1 SV=1	65.569	566			1.4048	1.8%	1.8%	1	1	1382	1	41602	1600.1	0.0025%
O75556	SG2A1_HUMAN	SCGB2A1	Mammaglobin-B OS=Homo sapiens OX=9606 GN=SCGB2A1 PE=1 SV=1	10.884	95			2.2697	12.6%	12.6%	1	1	6699	1	81071	13512	0.0208%
O75821	EIF3G_HUMAN	EIF3G	Eukaryotic translation initiation factor 3 subunit G OS=Homo sapiens OX=9606 GN=EIF3G PE=1 SV=2	35.611	320			2.0935	5%	5%	1	1	1706	1	13775	626.14	0.0010%
O76039	CDKL5_HUMAN	CDKL5	Cyclin-dependent kinase-like 5 OS=Homo sapiens OX=9606 GN=CDKL5 PE=1 SV=2	107.519	960			1.3948	1.4%	1.4%	1	1	6851	1	0	0	0
O94887	FARP2_HUMAN	FARP2	FERM, ARHGEF and pleckstrin domain-containing protein 2 OS=Homo sapiens OX=9606 GN=FARP2 PE=1 SV=3	119.888	1054			3.2826	1.7%	1.7%	1	1	2678	2	64615	994.08	0.0015%
O94906	PRP6_HUMAN	PRPF6	Pre-mRNA-processing factor 6 OS=Homo sapiens OX=9606 GN=PRPF6 PE=1 SV=1	106.925	941			20.562	1.8%	1.8%	1	1	4512	1	38906	617.56	0.0010%
O94927	HAUS5_HUMAN	HAUS5	HAUS augmin-like complex subunit 5 OS=Homo sapiens OX=9606 GN=HAUS5 PE=1 SV=2	71.682	633			1.254	2.1%	2.1%	1	1	590	1	10647	266.18	0.0004%
O94967	WDR47_HUMAN	WDR47	WD repeat-containing protein 47 OS=Homo sapiens OX=9606 GN=WDR47 PE=1 SV=1	101.949	919			3.099	1.4%	1.4%	1	1	96	1	16462	357.86	0.0006%
O94992	HEXI1_HUMAN	HEXIM1	Protein HEXIM1 OS=Homo sapiens OX=9606 GN=HEXIM1 PE=1 SV=1	40.623	359			1.2754	4.7%	4.7%	1	1	3842	1	24293	1518.3	0.0023%
O95202	LETM1_HUMAN	LETM1	Mitochondrial proton/calcium exchanger protein OS=Homo sapiens OX=9606 GN=LETM1 PE=1 SV=1	83.354	739			1.61	2%	2%	1	1	528	1	98942	2061.3	0.0032%
O95239	KIF4A_HUMAN	KIF4A	Chromosome-associated kinesin KIF4A OS=Homo sapiens OX=9606 GN=KIF4A PE=1 SV=3	139.881	1232			2.609	1.2%	1.2%	1	1	2348	1	27592	377.98	0.0006%
O95399	UTS2_HUMAN	UTS2	Urotensin-2 OS=Homo sapiens OX=9606 GN=UTS2 PE=1 SV=1	14.296	124			2.1414	6.5%	6.5%	1	1	4568	1	647850	92550	0.1426%
O95453	PARN_HUMAN	PARN	Poly(A)-specific ribonuclease PARN OS=Homo sapiens OX=9606 GN=PARN PE=1 SV=1	73.451	639			2.0744	2.7%	2.7%	1	1	7462	1	20044	572.67	0.0009%
O96008	TOM40_HUMAN	TOMM40	Mitochondrial import receptor subunit TOM40 homolog OS=Homo sapiens OX=9606 GN=TOMM40 PE=1 SV=1	37.893	361			1.8445	3%	3%	1	1	2069	1	51263	4660.3	0.0072%
P00558	PGK1_HUMAN	PGK1	Phosphoglycerate kinase 1 OS=Homo sapiens OX=9606 GN=PGK1 PE=1 SV=3	44.615	417			1.7742	4.1%	4.1%	1	1	417	1	38716	1209.9	0.0019%
P00739	HPTR_HUMAN	HPR	Haptoglobin-related protein OS=Homo sapiens OX=9606 GN=HPR PE=2 SV=2	39.03	348	P00738	HP	1.7175	3.4%	3.4%	1	1	982	1	62941	2861	0.0044%
P01009	A1AT_HUMAN	SERPINA1	Alpha-1-antitrypsin OS=Homo sapiens OX=9606 GN=SERPINA1 PE=1 SV=3	46.737	418			1.1153	2.4%	2.4%	1	1	4484	1	35968	1498.6	0.0023%
P01859	IGHG2_HUMAN	IGHG2	Immunoglobulin heavy constant gamma 2 OS=Homo sapiens OX=9606 GN=IGHG2 PE=1 SV=3	43.806	395			2.1259	2.3%	2.3%	1	1	1365	1	116480	8319.6	0.0128%
P01889	HLAB_HUMAN	HLA-B	HLA class I histocompatibility antigen, B alpha chain OS=Homo sapiens OX=9606 GN=HLA-B PE=1 SV=3	40.46	362	P10321	HLA-C	4.5894	3.9%	3.9%	1	1	6487	1	33023	1651.2	0.0025%
P02786	TFR1_HUMAN	TFRC	Transferrin receptor protein 1 OS=Homo sapiens OX=9606 GN=TFRC PE=1 SV=2	84.871	760			1.0999	1.8%	1.8%	1	1	6333	1	32768	697.2	0.0011%
P04626	ERBB2_HUMAN	ERBB2	Receptor tyrosine-protein kinase erbB-2 OS=Homo sapiens OX=9606 GN=ERBB2 PE=1 SV=1	137.911	1255			2.8591	1.7%	1.7%	1	1	2081	1	40635	712.89	0.0011%
P05387	RLA2_HUMAN	RPLP2	60S acidic ribosomal protein P2 OS=Homo sapiens OX=9606 GN=RPLP2 PE=1 SV=1	11.665	115			1.9958	10.4%	10.4%	1	1	5061	1	83986	16797	0.0259%
P05771	KPCB_HUMAN	PRKCB	Protein kinase C beta type OS=Homo sapiens OX=9606 GN=PRKCB PE=1 SV=4	76.869	671	P17252	PRKCA	1.2839	2.4%	2.4%	1	1	1066	1	31430	766.6	0.0012%
P06454	PTMA_HUMAN	PTMA	Prothymosin alpha OS=Homo sapiens OX=9606 GN=PTMA PE=1 SV=2	12.203	111			7.3549	12.6%	12.6%	1	1	5857	1	58562	19521	0.0301%
P06748	NPM_HUMAN	NPM1	Nucleophosmin OS=Homo sapiens OX=9606 GN=NPM1 PE=1 SV=2	32.575	294			9.404	4.8%	4.8%	1	1	4931	1	29898	1758.7	0.0027%
P07305	H10_HUMAN	H1-0	Histone H1.0 OS=Homo sapiens OX=9606 GN=H1-0 PE=1 SV=3	20.863	194			1.3632	7.7%	7.7%	1	1	7927	1	13876	1982.3	0.0031%
P08133	ANXA6_HUMAN	ANXA6	Annexin A6 OS=Homo sapiens OX=9606 GN=ANXA6 PE=1 SV=3	75.873	673			1.1585	2.4%	2.4%	1	1	1046	1	20984	419.69	0.0006%
P08582	TRFM_HUMAN	MELTF	Melanotransferrin OS=Homo sapiens OX=9606 GN=MELTF PE=1 SV=2	80.215	738			3.292	2.7%	2.7%	1	1	3825	1	24484	544.09	0.0008%
P09211	GSTP1_HUMAN	GSTP1	Glutathione S-transferase P OS=Homo sapiens OX=9606 GN=GSTP1 PE=1 SV=2	23.356	210			2.6158	7.6%	7.6%	1	1	2006	1	77829	7075.4	0.0109%
P09651	ROA1_HUMAN	HNRNPA1	Heterogeneous nuclear ribonucleoprotein A1 OS=Homo sapiens OX=9606 GN=HNRNPA1 PE=1 SV=5	38.747	372			1.6344	4.3%	4.3%	1	1	6336	1	113750	5987	0.0092%
P0DOY3	IGLC3_HUMAN	IGLC3	Immunoglobulin lambda constant 3 OS=Homo sapiens OX=9606 GN=IGLC3 PE=1 SV=1	11.266	106	P0DOY2;P0DOX8;P0CG04;P0CF74;A0M8Q6;B9A064	IGLC2;;IGLC1;IGLC6;IGLC7;IGLL5	2.0031	14.2%	14.2%	1	1	7746	1	40873	5839	0.0090%
P0DPA2	VSIG8_HUMAN	VSIG8	V-set and immunoglobulin domain-containing protein 8 OS=Homo sapiens OX=9606 GN=VSIG8 PE=2 SV=1	43.891	414			2.3398	2.7%	2.7%	1	1	1621	1	78362	5224.2	0.0080%
P11166	GTR1_HUMAN	SLC2A1	Solute carrier family 2, facilitated glucose transporter member 1 OS=Homo sapiens OX=9606 GN=SLC2A1 PE=1 SV=2	54.084	492			1.0942	2%	2%	1	1	6592	1	54891	3659.4	0.0056%
P11413	G6PD_HUMAN	G6PD	Glucose-6-phosphate 1-dehydrogenase OS=Homo sapiens OX=9606 GN=G6PD PE=1 SV=4	59.257	515			3.2903	3.1%	3.1%	1	1	5276	1	33294	853.7	0.0013%
P12273	PIP_HUMAN	PIP	Prolactin-inducible protein OS=Homo sapiens OX=9606 GN=PIP PE=1 SV=1	16.572	146			1.3028	6.8%	6.8%	1	1	2095	1	39816	3318	0.0051%
P13807	GYS1_HUMAN	GYS1	Glycogen [starch] synthase, muscle OS=Homo sapiens OX=9606 GN=GYS1 PE=1 SV=2	83.786	737			1.5441	2%	2%	1	1	6923	1	49096	1227.4	0.0019%
P14174	MIF_HUMAN	MIF	Macrophage migration inhibitory factor OS=Homo sapiens OX=9606 GN=MIF PE=1 SV=4	12.476	115			2.6423	9.6%	9.6%	1	1	5353	1	62973	12595	0.0194%
P14373	TRI27_HUMAN	TRIM27	Zinc finger protein RFP OS=Homo sapiens OX=9606 GN=TRIM27 PE=1 SV=1	58.49	513			3.2474	2.3%	2.3%	1	1	1551	1	56754	2182.8	0.0034%
P15259	PGAM2_HUMAN	PGAM2	Phosphoglycerate mutase 2 OS=Homo sapiens OX=9606 GN=PGAM2 PE=1 SV=3	28.766	253	P18669	PGAM1	1.6955	4.3%	4.3%	1	1	7400	1	26212	1638.3	0.0025%
P15880	RS2_HUMAN	RPS2	40S ribosomal protein S2 OS=Homo sapiens OX=9606 GN=RPS2 PE=1 SV=2	31.324	293			1.6005	4.1%	4.1%	1	1	6260	1	101370	4607.6	0.0071%
P17302	CXA1_HUMAN	GJA1	Gap junction alpha-1 protein OS=Homo sapiens OX=9606 GN=GJA1 PE=1 SV=2	43.008	382			1.5219	5.2%	5.2%	1	1	3585	1	44165	2007.5	0.0031%
P17480	UBF1_HUMAN	UBTF	Nucleolar transcription factor 1 OS=Homo sapiens OX=9606 GN=UBTF PE=1 SV=1	89.406	764			1.3534	2.4%	2.4%	1	1	1257	1	25320	538.73	0.0008%
P19525	E2AK2_HUMAN	EIF2AK2	Interferon-induced, double-stranded RNA-activated protein kinase OS=Homo sapiens OX=9606 GN=EIF2AK2 PE=1 SV=2	62.094	551			1.5744	2.9%	2.9%	1	1	2817	1	28841	1153.6	0.0018%
P22830	HEMH_HUMAN	FECH	Ferrochelatase, mitochondrial OS=Homo sapiens OX=9606 GN=FECH PE=1 SV=2	47.862	423			3.0679	3.5%	3.5%	1	1	3810	1	17394	561.09	0.0009%
P23588	IF4B_HUMAN	EIF4B	Eukaryotic translation initiation factor 4B OS=Homo sapiens OX=9606 GN=EIF4B PE=1 SV=2	69.151	611			3.099	2.6%	2.6%	1	1	78	1	28980	805	0.0012%
P24752	THIL_HUMAN	ACAT1	Acetyl-CoA acetyltransferase, mitochondrial OS=Homo sapiens OX=9606 GN=ACAT1 PE=1 SV=1	45.2	427			2.2862	4.2%	4.2%	1	1	1333	1	80185	3207.4	0.0049%
P27448	MARK3_HUMAN	MARK3	MAP/microtubule affinity-regulating kinase 3 OS=Homo sapiens OX=9606 GN=MARK3 PE=1 SV=5	84.429	753			1.1254	2.5%	2.5%	1	1	6327	1	0	0	0
P27816	MAP4_HUMAN	MAP4	Microtubule-associated protein 4 OS=Homo sapiens OX=9606 GN=MAP4 PE=1 SV=3	121.005	1152			5.1316	1.5%	1.5%	1	1	7002	1	36778	518.01	0.0008%
P28347	TEAD1_HUMAN	TEAD1	Transcriptional enhancer factor TEF-1 OS=Homo sapiens OX=9606 GN=TEAD1 PE=1 SV=2	47.946	426			2.4079	5.2%	5.2%	1	1	468	1	22103	1163.3	0.0018%
P29320	EPHA3_HUMAN	EPHA3	Ephrin type-A receptor 3 OS=Homo sapiens OX=9606 GN=EPHA3 PE=1 SV=2	110.131	983	P54756	EPHA5	2.138	1.1%	1.1%	1	1	5068	1	0	0	0
P29401	TKT_HUMAN	TKT	Transketolase OS=Homo sapiens OX=9606 GN=TKT PE=1 SV=3	67.878	623			2.5601	2.9%	2.9%	1	1	6465	1	68236	2067.8	0.0032%
P29590	PML_HUMAN	PML	Protein PML OS=Homo sapiens OX=9606 GN=PML PE=1 SV=3	97.551	882			1.1968	1.1%	1.1%	1	1	6552	1	38690	758.63	0.0012%
P30260	CDC27_HUMAN	CDC27	Cell division cycle protein 27 homolog OS=Homo sapiens OX=9606 GN=CDC27 PE=1 SV=2	91.867	824			1.7927	1.8%	1.8%	1	1	3184	1	49951	1218.3	0.0019%
P30419	NMT1_HUMAN	NMT1	Glycylpeptide N-tetradecanoyltransferase 1 OS=Homo sapiens OX=9606 GN=NMT1 PE=1 SV=2	56.806	496			1.4348	2.4%	2.4%	1	1	6497	1	15449	572.17	0.0009%
P30520	PURA2_HUMAN	ADSS2	Adenylosuccinate synthetase isozyme 2 OS=Homo sapiens OX=9606 GN=ADSS2 PE=1 SV=3	50.097	456			2.6706	2.9%	2.9%	1	1	6800	1	36221	1393.1	0.0021%
P35030	TRY3_HUMAN	PRSS3	Trypsin-3 OS=Homo sapiens OX=9606 GN=PRSS3 PE=1 SV=2	32.529	304			1.4337	4.3%	4.3%	1	1	7380	1	68584	4286.5	0.0066%
P36873	PP1G_HUMAN	PPP1CC	Serine/threonine-protein phosphatase PP1-gamma catalytic subunit OS=Homo sapiens OX=9606 GN=PPP1CC PE=1 SV=1	36.984	323			1.4752	4.3%	4.3%	1	1	115	1	42071	2337.3	0.0036%
P39656	OST48_HUMAN	DDOST	Dolichyl-diphosphooligosaccharide--protein glycosyltransferase 48 kDa subunit OS=Homo sapiens OX=9606 GN=DDOST PE=1 SV=4	50.801	456			1.4243	2%	2%	1	1	6353	1	67965	2517.2	0.0039%
P41214	EIF2D_HUMAN	EIF2D	Eukaryotic translation initiation factor 2D OS=Homo sapiens OX=9606 GN=EIF2D PE=1 SV=3	64.706	584			1.3831	2.4%	2.4%	1	1	2499	1	15016	455.03	0.0007%
P42766	RL35_HUMAN	RPL35	60S ribosomal protein L35 OS=Homo sapiens OX=9606 GN=RPL35 PE=1 SV=2	14.551	123			1.7387	10.6%	10.6%	1	1	5491	1	27385	5477.1	0.0084%
P46379	BAG6_HUMAN	BAG6	Large proline-rich protein BAG6 OS=Homo sapiens OX=9606 GN=BAG6 PE=1 SV=2	119.409	1132			1.4745	0.9%	0.9%	1	1	3970	1	29178	748.17	0.0012%
P46781	RS9_HUMAN	RPS9	40S ribosomal protein S9 OS=Homo sapiens OX=9606 GN=RPS9 PE=1 SV=3	22.591	194			1.4049	5.7%	5.7%	1	1	1553	1	47057	3361.2	0.0052%
P46821	MAP1B_HUMAN	MAP1B	Microtubule-associated protein 1B OS=Homo sapiens OX=9606 GN=MAP1B PE=1 SV=2	270.634	2468			1.5185	0.6%	0.6%	1	1	718	1	30516	265.35	0.0004%
P46976	GLYG_HUMAN	GYG1	Glycogenin-1 OS=Homo sapiens OX=9606 GN=GYG1 PE=1 SV=4	39.384	350			1.645	4.6%	4.6%	1	1	6562	1	11771	784.74	0.0012%
P47929	LEG7_HUMAN	LGALS7	Galectin-7 OS=Homo sapiens OX=9606 GN=LGALS7 PE=1 SV=2	15.075	136			1.1331	8.1%	8.1%	1	1	3729	1	8149.3	740.84	0.0011%
P49023	PAXI_HUMAN	PXN	Paxillin OS=Homo sapiens OX=9606 GN=PXN PE=1 SV=3	64.505	591			2.3218	3%	3%	1	1	1910	1	19037	594.9	0.0009%
P49189	AL9A1_HUMAN	ALDH9A1	4-trimethylaminobutyraldehyde dehydrogenase OS=Homo sapiens OX=9606 GN=ALDH9A1 PE=1 SV=3	53.802	494			1.224	2.4%	2.4%	1	1	1440	1	21104	753.72	0.0012%
P49736	MCM2_HUMAN	MCM2	DNA replication licensing factor MCM2 OS=Homo sapiens OX=9606 GN=MCM2 PE=1 SV=4	101.896	904			1.5083	1.9%	1.9%	1	1	2785	1	40199	773.06	0.0012%
P50395	GDIB_HUMAN	GDI2	Rab GDP dissociation inhibitor beta OS=Homo sapiens OX=9606 GN=GDI2 PE=1 SV=2	50.663	445			1.8555	2.5%	2.5%	1	1	2078	1	27082	902.74	0.0014%
P50454	SERPH_HUMAN	SERPINH1	Serpin H1 OS=Homo sapiens OX=9606 GN=SERPINH1 PE=1 SV=2	46.441	418			1.5306	5.3%	5.3%	1	1	822	1	54836	2109.1	0.0032%
P50914	RL14_HUMAN	RPL14	60S ribosomal protein L14 OS=Homo sapiens OX=9606 GN=RPL14 PE=1 SV=4	23.432	215			1.1511	5.6%	5.6%	1	1	4594	1	50416	4201.3	0.0065%
P52294	IMA5_HUMAN	KPNA1	Importin subunit alpha-5 OS=Homo sapiens OX=9606 GN=KPNA1 PE=1 SV=3	60.222	538			1.4225	3.5%	3.5%	1	1	1271	1	55546	2415.1	0.0037%
P52594	AGFG1_HUMAN	AGFG1	Arf-GAP domain and FG repeat-containing protein 1 OS=Homo sapiens OX=9606 GN=AGFG1 PE=1 SV=2	58.26	562			6.6645	2.5%	2.5%	1	1	6121	1	47518	2500.9	0.0039%
P53041	PPP5_HUMAN	PPP5C	Serine/threonine-protein phosphatase 5 OS=Homo sapiens OX=9606 GN=PPP5C PE=1 SV=1	56.879	499			2.4121	3.8%	3.8%	1	1	2094	1	74287	2396.4	0.0037%
P55786	PSA_HUMAN	NPEPPS	Puromycin-sensitive aminopeptidase OS=Homo sapiens OX=9606 GN=NPEPPS PE=1 SV=2	103.276	919			2.0977	1.3%	1.3%	1	1	3884	1	19696	345.54	0.0005%
P55884	EIF3B_HUMAN	EIF3B	Eukaryotic translation initiation factor 3 subunit B OS=Homo sapiens OX=9606 GN=EIF3B PE=1 SV=3	92.482	814			1.176	1.6%	1.6%	1	1	2480	1	42741	1095.9	0.0017%
P56182	RRP1_HUMAN	RRP1	Ribosomal RNA processing protein 1 homolog A OS=Homo sapiens OX=9606 GN=RRP1 PE=1 SV=1	52.839	461			2.7168	2.6%	2.6%	1	1	6720	1	88479	3277	0.0050%
P57737	CORO7_HUMAN	CORO7	Coronin-7 OS=Homo sapiens OX=9606 GN=CORO7 PE=1 SV=2	100.605	925			1.2804	1.4%	1.4%	1	1	5988	1	28516	792.11	0.0012%
P61221	ABCE1_HUMAN	ABCE1	ATP-binding cassette sub-family E member 1 OS=Homo sapiens OX=9606 GN=ABCE1 PE=1 SV=1	67.314	599			1.8163	3.3%	3.3%	1	1	4043	1	33299	924.98	0.0014%
P61626	LYSC_HUMAN	LYZ	Lysozyme C OS=Homo sapiens OX=9606 GN=LYZ PE=1 SV=1	16.537	148			3.129	8.1%	8.1%	1	1	6382	1	229670	20879	0.0322%
P62191	PRS4_HUMAN	PSMC1	26S proteasome regulatory subunit 4 OS=Homo sapiens OX=9606 GN=PSMC1 PE=1 SV=1	49.185	440			2.5303	4.8%	4.8%	1	1	7084	1	34658	1283.6	0.0020%
P62195	PRS8_HUMAN	PSMC5	26S proteasome regulatory subunit 8 OS=Homo sapiens OX=9606 GN=PSMC5 PE=1 SV=1	45.626	406			5.5425	4.7%	4.7%	1	1	1417	1	41809	1493.2	0.0023%
P62241	RS8_HUMAN	RPS8	40S ribosomal protein S8 OS=Homo sapiens OX=9606 GN=RPS8 PE=1 SV=2	24.205	208			1.8328	7.2%	7.2%	1	1	2879	1	57433	5221.2	0.0080%
P62249	RS16_HUMAN	RPS16	40S ribosomal protein S16 OS=Homo sapiens OX=9606 GN=RPS16 PE=1 SV=2	16.445	146			1.7188	6.8%	6.8%	1	1	4106	1	35722	2976.8	0.0046%
P62750	RL23A_HUMAN	RPL23A	60S ribosomal protein L23a OS=Homo sapiens OX=9606 GN=RPL23A PE=1 SV=1	17.695	156			1.8005	8.3%	8.3%	1	1	3640	1	54407	6045.2	0.0093%
P62826	RAN_HUMAN	RAN	GTP-binding nuclear protein Ran OS=Homo sapiens OX=9606 GN=RAN PE=1 SV=3	24.423	216			1.983	6.5%	6.5%	1	1	6223	1	16359	1363.2	0.0021%
P62847	RS24_HUMAN	RPS24	40S ribosomal protein S24 OS=Homo sapiens OX=9606 GN=RPS24 PE=1 SV=1	15.423	133			1.3363	11.3%	11.3%	1	1	6977	1	23695	3384.9	0.0052%
P62854	RS26_HUMAN	RPS26	40S ribosomal protein S26 OS=Homo sapiens OX=9606 GN=RPS26 PE=1 SV=3	13.015	115			2.8361	13%	13%	1	1	1009	1	39366	6560.9	0.0101%
P62899	RL31_HUMAN	RPL31	60S ribosomal protein L31 OS=Homo sapiens OX=9606 GN=RPL31 PE=1 SV=1	14.463	125			1.4403	11.2%	11.2%	1	1	4689	1	20603	2943.4	0.0045%
P62917	RL8_HUMAN	RPL8	60S ribosomal protein L8 OS=Homo sapiens OX=9606 GN=RPL8 PE=1 SV=2	28.025	257			4.5474	6.2%	6.2%	1	1	672	1	35829	2756.1	0.0042%
P78344	IF4G2_HUMAN	EIF4G2	Eukaryotic translation initiation factor 4 gamma 2 OS=Homo sapiens OX=9606 GN=EIF4G2 PE=1 SV=1	102.362	907			2.3184	1.7%	1.7%	1	1	1055	1	17475	312.05	0.0005%
P78524	DEN2B_HUMAN	DENND2B	DENN domain-containing protein 2B OS=Homo sapiens OX=9606 GN=DENND2B PE=1 SV=3	126.485	1137			1.1366	1.1%	1.1%	1	1	2268	1	19255	320.92	0.0005%
P82914	RT15_HUMAN	MRPS15	28S ribosomal protein S15, mitochondrial OS=Homo sapiens OX=9606 GN=MRPS15 PE=1 SV=1	29.842	257			1.1712	3.9%	3.9%	1	1	4209	2	0	0	0
P82932	RT06_HUMAN	MRPS6	28S ribosomal protein S6, mitochondrial OS=Homo sapiens OX=9606 GN=MRPS6 PE=1 SV=3	14.227	125			1.2187	10.4%	10.4%	1	1	6677	1	156590	17399	0.0268%
P84022	SMAD3_HUMAN	SMAD3	Mothers against decapentaplegic homolog 3 OS=Homo sapiens OX=9606 GN=SMAD3 PE=1 SV=1	48.081	425	Q15796;O15198	SMAD2;SMAD9	2.4448	3.1%	3.1%	1	1	7181	1	46525	2215.5	0.0034%
Q00587	BORG5_HUMAN	CDC42EP1	Cdc42 effector protein 1 OS=Homo sapiens OX=9606 GN=CDC42EP1 PE=1 SV=1	40.295	391			2.3797	5.1%	5.1%	1	1	4985	1	48259	2539.9	0.0039%
Q01518	CAP1_HUMAN	CAP1	Adenylyl cyclase-associated protein 1 OS=Homo sapiens OX=9606 GN=CAP1 PE=1 SV=5	51.901	475			1.1369	3.8%	3.8%	1	1	7171	1	77002	2264.8	0.0035%
Q01780	EXOSX_HUMAN	EXOSC10	Exosome component 10 OS=Homo sapiens OX=9606 GN=EXOSC10 PE=1 SV=2	100.831	885			1.1096	1.6%	1.6%	1	1	3304	1	0	0	0
Q01844	EWS_HUMAN	EWSR1	RNA-binding protein EWS OS=Homo sapiens OX=9606 GN=EWSR1 PE=1 SV=1	68.478	656			1.4181	2.3%	2.3%	1	1	88	1	223920	9735.6	0.0150%
Q02224	CENPE_HUMAN	CENPE	Centromere-associated protein E OS=Homo sapiens OX=9606 GN=CENPE PE=1 SV=2	316.415	2701			1.127	0.3%	0.3%	1	1	3413	1	0	0	0
Q03001	DYST_HUMAN	DST	Dystonin OS=Homo sapiens OX=9606 GN=DST PE=1 SV=4	860.662	7570			1.2088	0.2%	0.2%	1	1	6349	1	22782	47.168	0.0001%
Q03701	CEBPZ_HUMAN	CEBPZ	CCAAT/enhancer-binding protein zeta OS=Homo sapiens OX=9606 GN=CEBPZ PE=1 SV=3	120.974	1054			1.2668	1.1%	1.1%	1	1	91	1	36945	671.73	0.0010%
Q03924	ZN117_HUMAN	ZNF117	Zinc finger protein 117 OS=Homo sapiens OX=9606 GN=ZNF117 PE=2 SV=5	56.376	483			1.6961	2.1%	2.1%	1	1	5714	1	0	0	0
Q07020	RL18_HUMAN	RPL18	60S ribosomal protein L18 OS=Homo sapiens OX=9606 GN=RPL18 PE=1 SV=2	21.634	188			3.4729	6.9%	6.9%	1	1	6549	1	35938	3993.1	0.0062%
Q07065	CKAP4_HUMAN	CKAP4	Cytoskeleton-associated protein 4 OS=Homo sapiens OX=9606 GN=CKAP4 PE=1 SV=2	66.022	602			3.282	3.2%	3.2%	1	1	3758	1	35136	780.81	0.0012%
Q08188	TGM3_HUMAN	TGM3	Protein-glutamine gamma-glutamyltransferase E OS=Homo sapiens OX=9606 GN=TGM3 PE=1 SV=4	76.632	693			4.3751	2.9%	2.9%	1	1	5873	1	107100	2490.6	0.0038%
Q08431	MFGM_HUMAN	MFGE8	Lactadherin OS=Homo sapiens OX=9606 GN=MFGE8 PE=1 SV=3	43.105	387			2.5306	4.7%	4.7%	1	1	4994	1	25374	1015	0.0016%
Q0P651	ABD18_HUMAN	ABHD18	Protein ABHD18 OS=Homo sapiens OX=9606 GN=ABHD18 PE=2 SV=1	46.954	414			1.5333	4.1%	4.1%	1	1	6970	1	15193	633.04	0.0010%
Q10713	MPPA_HUMAN	PMPCA	Mitochondrial-processing peptidase subunit alpha OS=Homo sapiens OX=9606 GN=PMPCA PE=1 SV=2	58.253	525			1.1048	2.1%	2.1%	1	1	7864	1	16253	492.51	0.0008%
Q12766	HMGX3_HUMAN	HMGXB3	HMG domain-containing protein 3 OS=Homo sapiens OX=9606 GN=HMGXB3 PE=2 SV=3	141.106	1292			1.1749	1.4%	1.4%	1	1	5236	1	0	0	0
Q12815	TROAP_HUMAN	TROAP	Tastin OS=Homo sapiens OX=9606 GN=TROAP PE=1 SV=3	83.857	778			1.3078	1.2%	1.2%	1	1	2841	1	16369	363.75	0.0006%
Q12860	CNTN1_HUMAN	CNTN1	Contactin-1 OS=Homo sapiens OX=9606 GN=CNTN1 PE=1 SV=1	113.32	1018			1.2434	1%	1%	1	1	1917	1	39104	651.73	0.0010%
Q12899	TRI26_HUMAN	TRIM26	Tripartite motif-containing protein 26 OS=Homo sapiens OX=9606 GN=TRIM26 PE=1 SV=1	62.166	539			1.0926	4.3%	4.3%	1	1	4520	1	31308	948.73	0.0015%
Q13049	TRI32_HUMAN	TRIM32	E3 ubiquitin-protein ligase TRIM32 OS=Homo sapiens OX=9606 GN=TRIM32 PE=1 SV=2	71.989	653			6.6851	2.1%	2.1%	1	1	6	2	14847	371.18	0.0006%
Q13123	RED_HUMAN	IK	Protein Red OS=Homo sapiens OX=9606 GN=IK PE=1 SV=3	65.602	557			1.1414	1.6%	1.6%	1	1	4575	1	26893	927.35	0.0014%
Q13148	TADBP_HUMAN	TARDBP	TAR DNA-binding protein 43 OS=Homo sapiens OX=9606 GN=TARDBP PE=1 SV=1	44.74	414			5.3058	4.3%	4.3%	1	1	1881	1	120310	7077.2	0.0109%
Q13219	PAPP1_HUMAN	PAPPA	Pappalysin-1 OS=Homo sapiens OX=9606 GN=PAPPA PE=1 SV=3	180.973	1627			1.1165	0.6%	0.6%	1	1	3962	2	1224000	17739	0.0273%
Q13367	AP3B2_HUMAN	AP3B2	AP-3 complex subunit beta-2 OS=Homo sapiens OX=9606 GN=AP3B2 PE=1 SV=2	119.059	1082			1.3568	1.5%	1.5%	1	1	4990	1	0	0	0
Q13409	DC1I2_HUMAN	DYNC1I2	Cytoplasmic dynein 1 intermediate chain 2 OS=Homo sapiens OX=9606 GN=DYNC1I2 PE=1 SV=3	71.457	638			5.5236	3.4%	3.4%	1	1	6744	1	51245	2228	0.0034%
Q13428	TCOF_HUMAN	TCOF1	Treacle protein OS=Homo sapiens OX=9606 GN=TCOF1 PE=1 SV=3	152.106	1488			1.4634	1.3%	1.3%	1	1	3670	1	58232	693.24	0.0011%
Q13439	GOGA4_HUMAN	GOLGA4	Golgin subfamily A member 4 OS=Homo sapiens OX=9606 GN=GOLGA4 PE=1 SV=1	261.14	2230			1.185	0.6%	0.6%	1	1	2999	1	0	0	0
Q13459	MYO9B_HUMAN	MYO9B	Unconventional myosin-IXb OS=Homo sapiens OX=9606 GN=MYO9B PE=1 SV=3	243.401	2157			3.1287	0.7%	0.7%	1	1	6692	1	43470	310.5	0.0005%
Q13492	PICAL_HUMAN	PICALM	Phosphatidylinositol-binding clathrin assembly protein OS=Homo sapiens OX=9606 GN=PICALM PE=1 SV=2	70.755	652			1.1472	3.1%	3.1%	1	1	764	1	11225	415.73	0.0006%
Q13576	IQGA2_HUMAN	IQGAP2	Ras GTPase-activating-like protein IQGAP2 OS=Homo sapiens OX=9606 GN=IQGAP2 PE=1 SV=4	180.578	1575			5.083	2%	2%	1	1	6759	2	0	0	0
Q13608	PEX6_HUMAN	PEX6	Peroxisomal ATPase PEX6 OS=Homo sapiens OX=9606 GN=PEX6 PE=1 SV=2	104.061	980			1.9474	1.7%	1.7%	1	1	7387	1	19998	454.5	0.0007%
Q13616	CUL1_HUMAN	CUL1	Cullin-1 OS=Homo sapiens OX=9606 GN=CUL1 PE=1 SV=2	89.679	776			5.0569	2.1%	2.1%	1	1	1695	1	57292	1101.8	0.0017%
Q13867	BLMH_HUMAN	BLMH	Bleomycin hydrolase OS=Homo sapiens OX=9606 GN=BLMH PE=1 SV=1	52.562	455			4.8135	3.5%	3.5%	1	1	6366	1	37857	1305.4	0.0020%
Q13895	BYST_HUMAN	BYSL	Bystin OS=Homo sapiens OX=9606 GN=BYSL PE=1 SV=3	49.601	437			1.4831	2.1%	2.1%	1	1	2092	1	20950	722.43	0.0011%
Q14151	SAFB2_HUMAN	SAFB2	Scaffold attachment factor B2 OS=Homo sapiens OX=9606 GN=SAFB2 PE=1 SV=1	107.473	953			1.9448	1.3%	1.3%	1	1	1000	1	4660.1	91.374	0.0001%
Q14152	EIF3A_HUMAN	EIF3A	Eukaryotic translation initiation factor 3 subunit A OS=Homo sapiens OX=9606 GN=EIF3A PE=1 SV=1	166.569	1382			1.425	1%	1%	1	1	7412	1	14899	163.73	0.0003%
Q14204	DYHC1_HUMAN	DYNC1H1	Cytoplasmic dynein 1 heavy chain 1 OS=Homo sapiens OX=9606 GN=DYNC1H1 PE=1 SV=5	532.408	4646			1.1314	0.3%	0.3%	1	1	6890	1	16943	59.448	0.0001%
Q14527	HLTF_HUMAN	HLTF	Helicase-like transcription factor OS=Homo sapiens OX=9606 GN=HLTF PE=1 SV=2	113.929	1009			8.4169	1.6%	1.6%	1	1	7970	1	41442	657.81	0.0010%
Q14642	I5P1_HUMAN	INPP5A	Inositol polyphosphate-5-phosphatase A OS=Homo sapiens OX=9606 GN=INPP5A PE=1 SV=1	47.82	412			1.2584	3.6%	3.6%	1	1	1461	1	46000	1586.2	0.0024%
Q14671	PUM1_HUMAN	PUM1	Pumilio homolog 1 OS=Homo sapiens OX=9606 GN=PUM1 PE=1 SV=3	126.473	1186			3.2695	1.4%	1.4%	1	1	1422	2	49887	405.68	0.0006%
Q14694	UBP10_HUMAN	USP10	Ubiquitin carboxyl-terminal hydrolase 10 OS=Homo sapiens OX=9606 GN=USP10 PE=1 SV=2	87.134	798			1.2931	1.9%	1.9%	1	1	1007	1	26641	649.78	0.0010%
Q14914	PTGR1_HUMAN	PTGR1	Prostaglandin reductase 1 OS=Homo sapiens OX=9606 GN=PTGR1 PE=1 SV=2	35.87	329			1.236	3.3%	3.3%	1	1	7017	1	23006	1210.8	0.0019%
Q15050	RRS1_HUMAN	RRS1	Ribosome biogenesis regulatory protein homolog OS=Homo sapiens OX=9606 GN=RRS1 PE=1 SV=2	41.193	365			1.8956	3.3%	3.3%	1	1	4745	1	24068	1094	0.0017%
Q15051	IQCB1_HUMAN	IQCB1	IQ calmodulin-binding motif-containing protein 1 OS=Homo sapiens OX=9606 GN=IQCB1 PE=1 SV=1	68.929	598			1.7931	2%	2%	1	1	6232	1	46190	1358.5	0.0021%
Q15070	OXA1L_HUMAN	OXA1L	Mitochondrial inner membrane protein OXA1L OS=Homo sapiens OX=9606 GN=OXA1L PE=1 SV=3	48.548	435			1.1153	2.3%	2.3%	1	1	3619	1	45957	2703.3	0.0042%
Q15118	PDK1_HUMAN	PDK1	[Pyruvate dehydrogenase (acetyl-transferring)] kinase isozyme 1, mitochondrial OS=Homo sapiens OX=9606 GN=PDK1 PE=1 SV=1	49.244	436			1.464	3.4%	3.4%	1	1	830	1	20176	630.5	0.0010%
Q15262	PTPRK_HUMAN	PTPRK	Receptor-type tyrosine-protein phosphatase kappa OS=Homo sapiens OX=9606 GN=PTPRK PE=1 SV=2	162.102	1439			1.5695	0.8%	0.8%	1	1	7080	1	29327	396.3	0.0006%
Q15397	PUM3_HUMAN	PUM3	Pumilio homolog 3 OS=Homo sapiens OX=9606 GN=PUM3 PE=1 SV=3	73.584	648			16.693	2.5%	2.5%	1	1	5184	1	76890	1971.6	0.0030%
Q15493	RGN_HUMAN	RGN	Regucalcin OS=Homo sapiens OX=9606 GN=RGN PE=1 SV=1	33.253	299			8.5143	5.7%	5.7%	1	1	7792	1	33350	1588.1	0.0024%
Q15517	CDSN_HUMAN	CDSN	Corneodesmosin OS=Homo sapiens OX=9606 GN=CDSN PE=1 SV=3	51.522	529			3.0644	4.5%	4.5%	1	1	6493	2	169970	10623	0.0164%
Q15750	TAB1_HUMAN	TAB1	TGF-beta-activated kinase 1 and MAP3K7-binding protein 1 OS=Homo sapiens OX=9606 GN=TAB1 PE=1 SV=1	54.644	504			1.5685	2.2%	2.2%	1	1	7417	1	25588	1023.5	0.0016%
Q16204	CCDC6_HUMAN	CCDC6	Coiled-coil domain-containing protein 6 OS=Homo sapiens OX=9606 GN=CCDC6 PE=1 SV=2	53.291	474			2.8348	3%	3%	1	1	162	1	31855	1274.2	0.0020%
Q16513	PKN2_HUMAN	PKN2	Serine/threonine-protein kinase N2 OS=Homo sapiens OX=9606 GN=PKN2 PE=1 SV=1	112.035	984			2.7805	1.9%	1.9%	1	1	699	1	21633	327.77	0.0005%
Q17RY0	CPEB4_HUMAN	CPEB4	Cytoplasmic polyadenylation element-binding protein 4 OS=Homo sapiens OX=9606 GN=CPEB4 PE=1 SV=1	80.152	729			1.2254	1.6%	1.6%	1	1	2076	2	276270	9208.9	0.0142%
Q2TAL8	QRIC1_HUMAN	QRICH1	Transcriptional regulator QRICH1 OS=Homo sapiens OX=9606 GN=QRICH1 PE=1 SV=1	86.436	776			6.1031	1.9%	1.9%	1	1	1448	1	19796	791.82	0.0012%
Q38SD2	LRRK1_HUMAN	LRRK1	Leucine-rich repeat serine/threonine-protein kinase 1 OS=Homo sapiens OX=9606 GN=LRRK1 PE=1 SV=3	225.393	2015			1.1173	0.5%	0.5%	1	1	5052	1	366260	3360.2	0.0052%
Q3KQU3	MA7D1_HUMAN	MAP7D1	MAP7 domain-containing protein 1 OS=Homo sapiens OX=9606 GN=MAP7D1 PE=1 SV=1	92.82	841			2.2113	1.3%	1.3%	1	1	4255	1	72193	1415.5	0.0022%
Q49A26	GLYR1_HUMAN	GLYR1	Cytokine-like nuclear factor N-PAC OS=Homo sapiens OX=9606 GN=GLYR1 PE=1 SV=4	60.547	553			1.8784	3.1%	3.1%	1	1	1101	1	23941	725.5	0.0011%
Q5JTW2	CEP78_HUMAN	CEP78	Centrosomal protein of 78 kDa OS=Homo sapiens OX=9606 GN=CEP78 PE=1 SV=1	76.396	689			20.696	2%	2%	1	1	5544	1	27725	770.15	0.0012%
Q5SNT2	TM201_HUMAN	TMEM201	Transmembrane protein 201 OS=Homo sapiens OX=9606 GN=TMEM201 PE=1 SV=1	72.236	666			1.7317	1.5%	1.5%	1	1	4746	1	24004	857.3	0.0013%
Q5T3I0	GPTC4_HUMAN	GPATCH4	G patch domain-containing protein 4 OS=Homo sapiens OX=9606 GN=GPATCH4 PE=1 SV=2	50.381	446			8.5604	3.8%	3.8%	1	1	6514	1	73139	2438	0.0038%
Q5TAQ9	DCAF8_HUMAN	DCAF8	DDB1- and CUL4-associated factor 8 OS=Homo sapiens OX=9606 GN=DCAF8 PE=1 SV=1	66.852	597			1.6144	3.5%	3.5%	1	1	3253	1	16479	514.95	0.0008%
Q5VTR2	BRE1A_HUMAN	RNF20	E3 ubiquitin-protein ligase BRE1A OS=Homo sapiens OX=9606 GN=RNF20 PE=1 SV=2	113.662	975	O75150	RNF40	1.3057	1.4%	1.4%	1	1	6588	1	82631	1252	0.0019%
Q5VWG9	TAF3_HUMAN	TAF3	Transcription initiation factor TFIID subunit 3 OS=Homo sapiens OX=9606 GN=TAF3 PE=1 SV=1	103.582	929			1.6384	1.7%	1.7%	1	1	2939	1	50456	1401.6	0.0022%
Q66K41	Z385C_HUMAN	ZNF385C	Zinc finger protein 385C OS=Homo sapiens OX=9606 GN=ZNF385C PE=1 SV=4	44.149	422			1.095	6.2%	6.2%	1	1	2221	1	0	0	0
Q68CQ7	GL8D1_HUMAN	GLT8D1	Glycosyltransferase 8 domain-containing protein 1 OS=Homo sapiens OX=9606 GN=GLT8D1 PE=1 SV=2	41.935	371			1.293	5.9%	5.9%	1	1	5546	3	0	0	0
Q68CZ6	HAUS3_HUMAN	HAUS3	HAUS augmin-like complex subunit 3 OS=Homo sapiens OX=9606 GN=HAUS3 PE=1 SV=1	69.65	603			5.0953	2.8%	2.8%	1	1	1514	1	16549	413.73	0.0006%
Q6IBS0	TWF2_HUMAN	TWF2	Twinfilin-2 OS=Homo sapiens OX=9606 GN=TWF2 PE=1 SV=2	39.548	349			5.7193	5.2%	5.2%	1	1	291	1	100470	4566.9	0.0070%
Q6IQ23	PKHA7_HUMAN	PLEKHA7	Pleckstrin homology domain-containing family A member 7 OS=Homo sapiens OX=9606 GN=PLEKHA7 PE=1 SV=2	127.135	1121			1.4753	1.6%	1.6%	1	1	443	2	45751	346.66	0.0005%
Q6L8Q7	PDE12_HUMAN	PDE12	2',5'-phosphodiesterase 12 OS=Homo sapiens OX=9606 GN=PDE12 PE=1 SV=2	67.352	609			1.3369	3%	3%	1	1	7044	1	30332	1166.6	0.0018%
Q6NXE6	ARMC6_HUMAN	ARMC6	Armadillo repeat-containing protein 6 OS=Homo sapiens OX=9606 GN=ARMC6 PE=1 SV=2	54.142	501			6.3087	2.8%	2.8%	1	1	300	1	36346	1346.2	0.0021%
Q6NYC8	PPR18_HUMAN	PPP1R18	Phostensin OS=Homo sapiens OX=9606 GN=PPP1R18 PE=1 SV=1	67.943	613			2.9454	2.6%	2.6%	1	1	1693	1	34360	1041.2	0.0016%
Q6NZY4	ZCHC8_HUMAN	ZCCHC8	Zinc finger CCHC domain-containing protein 8 OS=Homo sapiens OX=9606 GN=ZCCHC8 PE=1 SV=2	78.577	707			2.0457	3.1%	3.1%	1	1	6538	1	12970	350.54	0.0005%
Q6P047	CH074_HUMAN	C8orf74	Uncharacterized protein C8orf74 OS=Homo sapiens OX=9606 GN=C8orf74 PE=1 SV=3	33.735	294			1.4563	6.5%	6.5%	1	1	1103	1	0	0	0
Q6P1M0	S27A4_HUMAN	SLC27A4	Long-chain fatty acid transport protein 4 OS=Homo sapiens OX=9606 GN=SLC27A4 PE=1 SV=1	72.064	643			3.3289	3%	3%	1	1	1392	1	10698	289.14	0.0004%
Q6PD62	CTR9_HUMAN	CTR9	RNA polymerase-associated protein CTR9 homolog OS=Homo sapiens OX=9606 GN=CTR9 PE=1 SV=1	133.502	1173			4.3862	1.3%	1.3%	1	1	2984	1	27755	414.25	0.0006%
Q6PGP7	SKI3_HUMAN	SKIC3	SKI3 subunit of superkiller complex protein OS=Homo sapiens OX=9606 GN=SKIC3 PE=1 SV=1	175.486	1564			2.3227	1.1%	1.1%	1	1	809	1	10496	114.09	0.0002%
Q6PJ69	TRI65_HUMAN	TRIM65	E3 ubiquitin-protein ligase TRIM65 OS=Homo sapiens OX=9606 GN=TRIM65 PE=1 SV=3	57.353	517			1.5725	4.1%	4.1%	1	1	690	1	29544	1094.2	0.0017%
Q6PJI9	WDR59_HUMAN	WDR59	GATOR complex protein WDR59 OS=Homo sapiens OX=9606 GN=WDR59 PE=1 SV=2	109.793	974			1.1185	1.7%	1.7%	1	1	7637	1	0	0	0
Q6WKZ4	RFIP1_HUMAN	RAB11FIP1	Rab11 family-interacting protein 1 OS=Homo sapiens OX=9606 GN=RAB11FIP1 PE=1 SV=3	137.167	1283			1.116	0.6%	0.6%	1	1	7761	2	23692000	376070	0.5795%
Q6YN16	HSDL2_HUMAN	HSDL2	Hydroxysteroid dehydrogenase-like protein 2 OS=Homo sapiens OX=9606 GN=HSDL2 PE=1 SV=1	45.395	418			1.3479	2.9%	2.9%	1	1	3764	1	0	0	0
Q6ZN55	ZN574_HUMAN	ZNF574	Zinc finger protein 574 OS=Homo sapiens OX=9606 GN=ZNF574 PE=1 SV=2	98.9	896			5.6284	1.6%	1.6%	1	1	6572	1	19796	460.38	0.0007%
Q6ZU80	CE128_HUMAN	CEP128	Centrosomal protein of 128 kDa OS=Homo sapiens OX=9606 GN=CEP128 PE=1 SV=2	128.015	1094			2.0754	1.1%	1.1%	1	1	282	1	12928	161.59	0.0002%
Q6ZUT1	NKAP1_HUMAN	NKAPD1	Uncharacterized protein NKAPD1 OS=Homo sapiens OX=9606 GN=NKAPD1 PE=1 SV=2	34.11	292			1.4958	4.5%	4.5%	1	1	5014	1	42853	2678.3	0.0041%
Q7Z2E3	APTX_HUMAN	APTX	Aprataxin OS=Homo sapiens OX=9606 GN=APTX PE=1 SV=2	40.74	356			1.1588	3.7%	3.7%	1	1	4917	2	0	0	0
Q7Z2K6	ERMP1_HUMAN	ERMP1	Endoplasmic reticulum metallopeptidase 1 OS=Homo sapiens OX=9606 GN=ERMP1 PE=1 SV=2	100.231	904			1.1502	1.2%	1.2%	1	1	1774	1	92897	2510.7	0.0039%
Q7Z4Q2	HEAT3_HUMAN	HEATR3	HEAT repeat-containing protein 3 OS=Homo sapiens OX=9606 GN=HEATR3 PE=1 SV=2	74.583	680			1.7676	1.9%	1.9%	1	1	3894	1	30184	862.41	0.0013%
Q7Z4V5	HDGR2_HUMAN	HDGFL2	Hepatoma-derived growth factor-related protein 2 OS=Homo sapiens OX=9606 GN=HDGFL2 PE=1 SV=1	74.317	671			1.1297	2.2%	2.2%	1	1	3620	1	268880	7075.8	0.0109%
Q7Z7N9	T179B_HUMAN	TMEM179B	Transmembrane protein 179B OS=Homo sapiens OX=9606 GN=TMEM179B PE=1 SV=1	23.55	219			1.9749	9.1%	9.1%	1	1	6073	1	0	0	0
Q86SG5	S1A7A_HUMAN	S100A7A	Protein S100-A7A OS=Homo sapiens OX=9606 GN=S100A7A PE=1 SV=3	11.305	101	P31151	S100A7	1.5892	10.9%	10.9%	1	1	6018	1	53116	7588	0.0117%
Q86U42	PABP2_HUMAN	PABPN1	Polyadenylate-binding protein 2 OS=Homo sapiens OX=9606 GN=PABPN1 PE=1 SV=3	32.749	306			1.1703	3.6%	3.6%	1	1	6947	1	31035	2069	0.0032%
Q86UW6	N4BP2_HUMAN	N4BP2	NEDD4-binding protein 2 OS=Homo sapiens OX=9606 GN=N4BP2 PE=1 SV=2	198.801	1770			1.4937	1%	1%	1	1	5206	1	12484	156.05	0.0002%
Q86VF7	NRAP_HUMAN	NRAP	Nebulin-related-anchoring protein OS=Homo sapiens OX=9606 GN=NRAP PE=1 SV=2	197.074	1730			3.8856	0.8%	0.8%	1	1	4295	1	0	0	0
Q86VI3	IQGA3_HUMAN	IQGAP3	Ras GTPase-activating-like protein IQGAP3 OS=Homo sapiens OX=9606 GN=IQGAP3 PE=1 SV=2	184.699	1631			1.9855	1%	1%	1	1	4702	1	23177	229.47	0.0004%
Q86VP1	TAXB1_HUMAN	TAX1BP1	Tax1-binding protein 1 OS=Homo sapiens OX=9606 GN=TAX1BP1 PE=1 SV=2	90.877	789			4.3715	1.8%	1.8%	1	1	290	1	17282	332.34	0.0005%
Q86VP6	CAND1_HUMAN	CAND1	Cullin-associated NEDD8-dissociated protein 1 OS=Homo sapiens OX=9606 GN=CAND1 PE=1 SV=2	136.376	1230			3.4619	1.1%	1.1%	1	1	1976	1	31201	465.69	0.0007%
Q86XI2	CNDG2_HUMAN	NCAPG2	Condensin-2 complex subunit G2 OS=Homo sapiens OX=9606 GN=NCAPG2 PE=1 SV=1	130.96	1143			1.6475	1.8%	1.8%	1	1	421	1	14412	189.63	0.0003%
Q86Y56	DAAF5_HUMAN	DNAAF5	Dynein axonemal assembly factor 5 OS=Homo sapiens OX=9606 GN=DNAAF5 PE=1 SV=4	93.521	855			1.2445	1.5%	1.5%	1	1	375	1	6131.7	130.46	0.0002%
Q86Y91	KI18B_HUMAN	KIF18B	Kinesin-like protein KIF18B OS=Homo sapiens OX=9606 GN=KIF18B PE=1 SV=4	93.011	852			2.0343	1.8%	1.8%	1	1	466	1	26955	550.1	0.0008%
Q86YR5	GPSM1_HUMAN	GPSM1	G-protein-signaling modulator 1 OS=Homo sapiens OX=9606 GN=GPSM1 PE=1 SV=2	74.51	675			1.4048	1.5%	1.5%	1	1	4438	1	23651	576.86	0.0009%
Q8IU81	I2BP1_HUMAN	IRF2BP1	Interferon regulatory factor 2-binding protein 1 OS=Homo sapiens OX=9606 GN=IRF2BP1 PE=1 SV=1	61.688	584			2.845	3.6%	3.6%	1	1	763	1	36848	969.68	0.0015%
Q8IUR7	ARMC8_HUMAN	ARMC8	Armadillo repeat-containing protein 8 OS=Homo sapiens OX=9606 GN=ARMC8 PE=1 SV=2	75.509	673			1.0942	1.6%	1.6%	1	1	538	1	29832	677.99	0.0010%
Q8IWA0	WDR75_HUMAN	WDR75	WD repeat-containing protein 75 OS=Homo sapiens OX=9606 GN=WDR75 PE=1 SV=1	94.499	830			1.9828	1.3%	1.3%	1	1	6015	1	31428	628.56	0.0010%
Q8IWX8	CHERP_HUMAN	CHERP	Calcium homeostasis endoplasmic reticulum protein OS=Homo sapiens OX=9606 GN=CHERP PE=1 SV=3	103.702	916			1.2799	1.3%	1.3%	1	1	5304	1	28923	781.69	0.0012%
Q8IXS6	PALM2_HUMAN	PALM2	Paralemmin-2 OS=Homo sapiens OX=9606 GN=PALM2 PE=1 SV=3	42.185	379			1.691	4.7%	4.7%	1	1	3776	1	13462	517.75	0.0008%
Q8IYB5	SMAP1_HUMAN	SMAP1	Stromal membrane-associated protein 1 OS=Homo sapiens OX=9606 GN=SMAP1 PE=1 SV=2	50.386	467			3.1907	2.6%	2.6%	1	1	4234	1	34912	2909.4	0.0045%
Q8N1P7	CRBG2_HUMAN	CRYBG2	Beta/gamma crystallin domain-containing protein 2 OS=Homo sapiens OX=9606 GN=CRYBG2 PE=2 SV=2	177.913	1661			1.1486	0.8%	0.8%	1	1	4543	2	3510300	37745	0.0582%
Q8N2S1	LTBP4_HUMAN	LTBP4	Latent-transforming growth factor beta-binding protein 4 OS=Homo sapiens OX=9606 GN=LTBP4 PE=1 SV=2	173.435	1624			3.0539	1%	1%	1	1	131	1	56791	728.09	0.0011%
Q8N5C6	SRBD1_HUMAN	SRBD1	S1 RNA-binding domain-containing protein 1 OS=Homo sapiens OX=9606 GN=SRBD1 PE=1 SV=2	111.776	995			3.2248	2%	2%	1	1	445	1	27518	423.35	0.0007%
Q8N6T3	ARFG1_HUMAN	ARFGAP1	ADP-ribosylation factor GTPase-activating protein 1 OS=Homo sapiens OX=9606 GN=ARFGAP1 PE=1 SV=2	44.668	406			3.2422	3.7%	3.7%	1	1	2786	1	45080	1960	0.0030%
Q8N8A6	DDX51_HUMAN	DDX51	ATP-dependent RNA helicase DDX51 OS=Homo sapiens OX=9606 GN=DDX51 PE=1 SV=3	72.457	666			1.4993	1.8%	1.8%	1	1	4846	1	41945	1048.6	0.0016%
Q8N9T8	KRI1_HUMAN	KRI1	Protein KRI1 homolog OS=Homo sapiens OX=9606 GN=KRI1 PE=1 SV=3	82.598	703			1.5915	1.7%	1.7%	1	1	582	1	30040	910.32	0.0014%
Q8NCM8	DYHC2_HUMAN	DYNC2H1	Cytoplasmic dynein 2 heavy chain 1 OS=Homo sapiens OX=9606 GN=DYNC2H1 PE=1 SV=4	492.622	4307			1.7912	0.1%	0.1%	1	1	3814	1	580980	2082.4	0.0032%
Q8NDF8	PAPD5_HUMAN	TENT4B	Terminal nucleotidyltransferase 4B OS=Homo sapiens OX=9606 GN=TENT4B PE=1 SV=2	63.267	572			2.0016	2.8%	2.8%	1	1	7253	1	56688	1619.7	0.0025%
Q8NE71	ABCF1_HUMAN	ABCF1	ATP-binding cassette sub-family F member 1 OS=Homo sapiens OX=9606 GN=ABCF1 PE=1 SV=2	95.926	845			1.3672	2.2%	2.2%	1	1	64	1	25208	572.92	0.0009%
Q8NEU8	DP13B_HUMAN	APPL2	DCC-interacting protein 13-beta OS=Homo sapiens OX=9606 GN=APPL2 PE=1 SV=3	74.493	664			2.5485	2.9%	2.9%	1	1	5346	1	48138	1119.5	0.0017%
Q8NEZ5	FBX22_HUMAN	FBXO22	F-box only protein 22 OS=Homo sapiens OX=9606 GN=FBXO22 PE=1 SV=1	44.508	403			2.3185	3.5%	3.5%	1	1	6388	1	15458	644.08	0.0010%
Q8NHQ9	DDX55_HUMAN	DDX55	ATP-dependent RNA helicase DDX55 OS=Homo sapiens OX=9606 GN=DDX55 PE=1 SV=3	68.547	600			13.921	2.8%	2.8%	1	1	6638	1	61492	1618.2	0.0025%
Q8NHV4	NEDD1_HUMAN	NEDD1	Protein NEDD1 OS=Homo sapiens OX=9606 GN=NEDD1 PE=1 SV=1	71.966	660			5.5267	2.7%	2.7%	1	1	6460	1	31903	911.52	0.0014%
Q8TDT2	GP152_HUMAN	GPR152	Probable G-protein coupled receptor 152 OS=Homo sapiens OX=9606 GN=GPR152 PE=1 SV=1	50.962	470			1.8294	3.4%	3.4%	1	1	1208	1	390920	39092	0.0602%
Q8WWY3	PRP31_HUMAN	PRPF31	U4/U6 small nuclear ribonucleoprotein Prp31 OS=Homo sapiens OX=9606 GN=PRPF31 PE=1 SV=2	55.456	499			1.9695	3%	3%	1	1	664	1	122320	5096.9	0.0079%
Q8WXE0	CSKI2_HUMAN	CASKIN2	Caskin-2 OS=Homo sapiens OX=9606 GN=CASKIN2 PE=1 SV=2	126.783	1202			1.1093	1.2%	1.2%	1	1	214	1	28442	557.69	0.0009%
Q8WZ79	DNS2B_HUMAN	DNASE2B	Deoxyribonuclease-2-beta OS=Homo sapiens OX=9606 GN=DNASE2B PE=2 SV=1	41.713	361			2.1046	3.3%	3.3%	1	1	4223	1	2039100	97099	0.1496%
Q92736	RYR2_HUMAN	RYR2	Ryanodine receptor 2 OS=Homo sapiens OX=9606 GN=RYR2 PE=1 SV=3	564.567	4967			1.5261	0.4%	0.4%	1	1	1377	1	0	0	0
Q92817	EVPL_HUMAN	EVPL	Envoplakin OS=Homo sapiens OX=9606 GN=EVPL PE=1 SV=3	231.604	2033			1.3263	0.6%	0.6%	1	1	5652	1	0	0	0
Q92828	COR2A_HUMAN	CORO2A	Coronin-2A OS=Homo sapiens OX=9606 GN=CORO2A PE=1 SV=2	59.763	525			1.4689	3.4%	3.4%	1	1	7960	1	28070	802	0.0012%
Q92990	GLMN_HUMAN	GLMN	Glomulin OS=Homo sapiens OX=9606 GN=GLMN PE=1 SV=2	68.208	594			4.187	1.9%	1.9%	1	1	791	1	24989	713.96	0.0011%
Q969G3	SMCE1_HUMAN	SMARCE1	SWI/SNF-related matrix-associated actin-dependent regulator of chromatin subfamily E member 1 OS=Homo sapiens OX=9606 GN=SMARCE1 PE=1 SV=2	46.649	411			1.6301	3.6%	3.6%	1	1	3986	1	16979	738.24	0.0011%
Q969H0	FBXW7_HUMAN	FBXW7	F-box/WD repeat-containing protein 7 OS=Homo sapiens OX=9606 GN=FBXW7 PE=1 SV=1	79.663	707			2.4079	2.1%	2.1%	1	1	3208	1	25925	576.11	0.0009%
Q96A33	CCD47_HUMAN	CCDC47	PAT complex subunit CCDC47 OS=Homo sapiens OX=9606 GN=CCDC47 PE=1 SV=1	55.874	483			1.857	2.1%	2.1%	1	1	3647	1	56618	2573.5	0.0040%
Q96CB9	NSUN4_HUMAN	NSUN4	5-methylcytosine rRNA methyltransferase NSUN4 OS=Homo sapiens OX=9606 GN=NSUN4 PE=1 SV=2	43.089	384			1.3855	4.4%	4.4%	1	1	2988	1	53322	3136.6	0.0048%
Q96D09	GASP2_HUMAN	GPRASP2	G-protein coupled receptor-associated sorting protein 2 OS=Homo sapiens OX=9606 GN=GPRASP2 PE=1 SV=1	93.773	838			1.1592	2.4%	2.4%	1	1	6419	1	35028	834	0.0013%
Q96EK5	KBP_HUMAN	KIFBP	KIF-binding protein OS=Homo sapiens OX=9606 GN=KIFBP PE=1 SV=1	71.814	621			1.4986	2.1%	2.1%	1	1	1964	1	30954	836.6	0.0013%
Q96EP5	DAZP1_HUMAN	DAZAP1	DAZ-associated protein 1 OS=Homo sapiens OX=9606 GN=DAZAP1 PE=1 SV=1	43.383	407			1.2515	3.9%	3.9%	1	1	3834	1	46107	3546.7	0.0055%
Q96EY7	PTCD3_HUMAN	PTCD3	Pentatricopeptide repeat domain-containing protein 3, mitochondrial OS=Homo sapiens OX=9606 GN=PTCD3 PE=1 SV=3	78.55	689			1.6136	2.3%	2.3%	1	1	314	1	50632	1125.1	0.0017%
Q96IF1	AJUBA_HUMAN	AJUBA	LIM domain-containing protein ajuba OS=Homo sapiens OX=9606 GN=AJUBA PE=1 SV=1	56.934	538			2.2231	1.9%	1.9%	1	1	7906	1	77357	2495.4	0.0038%
Q96IZ0	PAWR_HUMAN	PAWR	PRKC apoptosis WT1 regulator protein OS=Homo sapiens OX=9606 GN=PAWR PE=1 SV=1	36.568	340			4.8977	4.7%	4.7%	1	1	912	1	33453	2230.2	0.0034%
Q96JH8	RADIL_HUMAN	RADIL	Ras-associating and dilute domain-containing protein OS=Homo sapiens OX=9606 GN=RADIL PE=1 SV=5	117.455	1075			2.0669	2%	2%	1	1	2100	1	13922	267.74	0.0004%
Q96JQ2	CLMN_HUMAN	CLMN	Calmin OS=Homo sapiens OX=9606 GN=CLMN PE=1 SV=1	111.651	1002			2.1972	1.7%	1.7%	1	1	6931	1	85577	1711.5	0.0026%
Q96KP6	TNIP3_HUMAN	TNIP3	TNFAIP3-interacting protein 3 OS=Homo sapiens OX=9606 GN=TNIP3 PE=1 SV=2	38.943	325			1.2331	3.7%	3.7%	1	1	4287	1	106760	5338.2	0.0082%
Q96MX3	ZNF48_HUMAN	ZNF48	Zinc finger protein 48 OS=Homo sapiens OX=9606 GN=ZNF48 PE=1 SV=2	67.82	618			1.3934	2.3%	2.3%	1	1	2233	1	6726.6	146.23	0.0002%
Q96PY6	NEK1_HUMAN	NEK1	Serine/threonine-protein kinase Nek1 OS=Homo sapiens OX=9606 GN=NEK1 PE=1 SV=2	142.828	1258			1.2382	1%	1%	1	1	837	1	0	0	0
Q96S97	MYADM_HUMAN	MYADM	Myeloid-associated differentiation marker OS=Homo sapiens OX=9606 GN=MYADM PE=1 SV=2	35.274	322			9.6533	7.1%	7.1%	1	1	6985	1	93407	9340.7	0.0144%
Q96TC7	RMD3_HUMAN	RMDN3	Regulator of microtubule dynamics protein 3 OS=Homo sapiens OX=9606 GN=RMDN3 PE=1 SV=2	52.118	470			1.5421	3.6%	3.6%	1	1	829	1	65283	2510.9	0.0039%
Q99848	EBP2_HUMAN	EBNA1BP2	Probable rRNA-processing protein EBP2 OS=Homo sapiens OX=9606 GN=EBNA1BP2 PE=1 SV=2	34.852	306			1.1538	5.2%	5.2%	1	1	784	1	20125	1118	0.0017%
Q99962	SH3G2_HUMAN	SH3GL2	Endophilin-A1 OS=Homo sapiens OX=9606 GN=SH3GL2 PE=1 SV=1	39.962	352	Q99961	SH3GL1	4.6331	3.4%	3.4%	1	1	6680	1	49627	2481.3	0.0038%
Q9BQ04	RBM4B_HUMAN	RBM4B	RNA-binding protein 4B OS=Homo sapiens OX=9606 GN=RBM4B PE=1 SV=1	40.15	359			3.3066	4.5%	4.5%	1	1	7078	1	30326	1318.5	0.0020%
Q9BRP1	PDD2L_HUMAN	PDCD2L	Programmed cell death protein 2-like OS=Homo sapiens OX=9606 GN=PDCD2L PE=1 SV=1	39.417	358			3.3299	5%	5%	1	1	913	1	40766	2398	0.0037%
Q9BRS2	RIOK1_HUMAN	RIOK1	Serine/threonine-protein kinase RIO1 OS=Homo sapiens OX=9606 GN=RIOK1 PE=1 SV=2	65.583	568			2.8501	4.4%	4.4%	1	1	4010	1	71648	2470.6	0.0038%
Q9BSA4	TTYH2_HUMAN	TTYH2	Protein tweety homolog 2 OS=Homo sapiens OX=9606 GN=TTYH2 PE=1 SV=3	58.772	534			1.1457	1.5%	1.5%	1	1	1763	3	1616100	101000	0.1556%
Q9BSC4	NOL10_HUMAN	NOL10	Nucleolar protein 10 OS=Homo sapiens OX=9606 GN=NOL10 PE=1 SV=1	80.302	688			1.442	2%	2%	1	1	4791	1	26280	710.26	0.0011%
Q9BTX1	NDC1_HUMAN	NDC1	Nucleoporin NDC1 OS=Homo sapiens OX=9606 GN=NDC1 PE=1 SV=2	76.305	674			3.6422	3.1%	3.1%	1	1	4525	1	113810	4064.7	0.0063%
Q9BWE0	REPI1_HUMAN	REPIN1	Replication initiator 1 OS=Homo sapiens OX=9606 GN=REPIN1 PE=1 SV=1	63.575	567			4.8502	2.6%	2.6%	1	1	4207	1	30170	754.26	0.0012%
Q9C026	TRIM9_HUMAN	TRIM9	E3 ubiquitin-protein ligase TRIM9 OS=Homo sapiens OX=9606 GN=TRIM9 PE=1 SV=1	79.177	710			1.1556	1.8%	1.8%	1	1	7381	1	22282	543.46	0.0008%
Q9C0D4	Z518B_HUMAN	ZNF518B	Zinc finger protein 518B OS=Homo sapiens OX=9606 GN=ZNF518B PE=1 SV=2	119.531	1074			1.144	1.4%	1.4%	1	1	4938	1	0	0	0
Q9C0F1	CEP44_HUMAN	CEP44	Centrosomal protein of 44 kDa OS=Homo sapiens OX=9606 GN=CEP44 PE=1 SV=2	44.14	390			1.6629	3.3%	3.3%	1	1	3136	1	20552	934.2	0.0014%
Q9GZL7	WDR12_HUMAN	WDR12	Ribosome biogenesis protein WDR12 OS=Homo sapiens OX=9606 GN=WDR12 PE=1 SV=2	47.708	423			1.9471	3.1%	3.1%	1	1	2107	1	27077	1083.1	0.0017%
Q9GZR7	DDX24_HUMAN	DDX24	ATP-dependent RNA helicase DDX24 OS=Homo sapiens OX=9606 GN=DDX24 PE=1 SV=1	96.332	859			2.0972	1.3%	1.3%	1	1	7523	1	18624	365.18	0.0006%
Q9H0W5	CCDC8_HUMAN	CCDC8	Coiled-coil domain-containing protein 8 OS=Homo sapiens OX=9606 GN=CCDC8 PE=1 SV=2	59.374	538			3.5089	4.3%	4.3%	1	1	3667	1	34119	947.75	0.0015%
Q9H329	E41LB_HUMAN	EPB41L4B	Band 4.1-like protein 4B OS=Homo sapiens OX=9606 GN=EPB41L4B PE=2 SV=2	99.713	900			1.2798	1.8%	1.8%	1	1	1918	1	50669	1178.4	0.0018%
Q9H3Q1	BORG4_HUMAN	CDC42EP4	Cdc42 effector protein 4 OS=Homo sapiens OX=9606 GN=CDC42EP4 PE=1 SV=1	37.98	356			1.1455	4.5%	4.5%	1	1	4876	1	0	0	0
Q9H553	ALG2_HUMAN	ALG2	Alpha-1,3/1,6-mannosyltransferase ALG2 OS=Homo sapiens OX=9606 GN=ALG2 PE=1 SV=1	47.092	416			3.4631	3.6%	3.6%	1	1	4960	1	27727	1459.3	0.0022%
Q9H6S0	YTDC2_HUMAN	YTHDC2	3'-5' RNA helicase YTHDC2 OS=Homo sapiens OX=9606 GN=YTHDC2 PE=1 SV=2	160.248	1430			2.7406	0.9%	0.9%	1	1	3666	1	15661	172.1	0.0003%
Q9H6T3	RPAP3_HUMAN	RPAP3	RNA polymerase II-associated protein 3 OS=Homo sapiens OX=9606 GN=RPAP3 PE=1 SV=2	75.719	665			1.2789	2.6%	2.6%	1	1	7384	1	21160	503.82	0.0008%
Q9H8M7	MINY3_HUMAN	MINDY3	Ubiquitin carboxyl-terminal hydrolase MINDY-3 OS=Homo sapiens OX=9606 GN=MINDY3 PE=1 SV=1	49.725	445			1.6775	3.4%	3.4%	1	1	383	1	20753	988.23	0.0015%
Q9HCC0	MCCB_HUMAN	MCCC2	Methylcrotonoyl-CoA carboxylase beta chain, mitochondrial OS=Homo sapiens OX=9606 GN=MCCC2 PE=1 SV=1	61.333	563			1.7024	3.2%	3.2%	1	1	3185	1	29336	888.96	0.0014%
Q9HCU5	PREB_HUMAN	PREB	Prolactin regulatory element-binding protein OS=Homo sapiens OX=9606 GN=PREB PE=1 SV=2	45.468	417			3.3354	4.3%	4.3%	1	1	7169	1	58002	2636.4	0.0041%
Q9NP61	ARFG3_HUMAN	ARFGAP3	ADP-ribosylation factor GTPase-activating protein 3 OS=Homo sapiens OX=9606 GN=ARFGAP3 PE=1 SV=1	56.928	516			1.1908	2.7%	2.7%	1	1	2148	1	29522	894.61	0.0014%
Q9NRF8	PYRG2_HUMAN	CTPS2	CTP synthase 2 OS=Homo sapiens OX=9606 GN=CTPS2 PE=1 SV=1	65.678	586			1.1682	2%	2%	1	1	3470	1	7235.1	195.54	0.0003%
Q9NT62	ATG3_HUMAN	ATG3	Ubiquitin-like-conjugating enzyme ATG3 OS=Homo sapiens OX=9606 GN=ATG3 PE=1 SV=1	35.864	314			2.1012	4.1%	4.1%	1	1	422	1	14479	904.95	0.0014%
Q9NTK5	OLA1_HUMAN	OLA1	Obg-like ATPase 1 OS=Homo sapiens OX=9606 GN=OLA1 PE=1 SV=2	44.744	396			1.2438	3.3%	3.3%	1	1	5340	1	22236	794.14	0.0012%
Q9NV70	EXOC1_HUMAN	EXOC1	Exocyst complex component 1 OS=Homo sapiens OX=9606 GN=EXOC1 PE=1 SV=4	101.982	894			3.4316	2%	2%	1	1	1575	1	93035	1824.2	0.0028%
Q9NVH0	EXD2_HUMAN	EXD2	Exonuclease 3'-5' domain-containing protein 2 OS=Homo sapiens OX=9606 GN=EXD2 PE=1 SV=2	70.353	621			1.7379	2.1%	2.1%	1	1	1376	1	39365	960.12	0.0015%
Q9NVH6	TMLH_HUMAN	TMLHE	Trimethyllysine dioxygenase, mitochondrial OS=Homo sapiens OX=9606 GN=TMLHE PE=1 SV=1	49.518	421			2.4162	3.1%	3.1%	1	1	811	1	17092	517.95	0.0008%
Q9NY15	STAB1_HUMAN	STAB1	Stabilin-1 OS=Homo sapiens OX=9606 GN=STAB1 PE=1 SV=3	275.482	2570			1.1231	0.5%	0.5%	1	1	3871	1	0	0	0
Q9P0M6	H2AW_HUMAN	MACROH2A2	Core histone macro-H2A.2 OS=Homo sapiens OX=9606 GN=MACROH2A2 PE=1 SV=3	40.058	372			2.0701	4%	4%	1	1	4496	1	51335	2701.9	0.0042%
Q9P227	RHG23_HUMAN	ARHGAP23	Rho GTPase-activating protein 23 OS=Homo sapiens OX=9606 GN=ARHGAP23 PE=1 SV=2	162.192	1491			2.8381	0.8%	0.8%	1	1	5110	1	37503	378.82	0.0006%
Q9P2S5	WRP73_HUMAN	WRAP73	WD repeat-containing protein WRAP73 OS=Homo sapiens OX=9606 GN=WRAP73 PE=1 SV=1	51.588	460			2.2254	2.6%	2.6%	1	1	3793	1	27790	1029.2	0.0016%
Q9UBS4	DJB11_HUMAN	DNAJB11	DnaJ homolog subfamily B member 11 OS=Homo sapiens OX=9606 GN=DNAJB11 PE=1 SV=1	40.514	358			4.9222	4.5%	4.5%	1	1	2008	1	29205	1460.2	0.0022%
Q9UER7	DAXX_HUMAN	DAXX	Death domain-associated protein 6 OS=Homo sapiens OX=9606 GN=DAXX PE=1 SV=2	81.373	740			2.2993	2.4%	2.4%	1	1	3969	1	124980	4807	0.0074%
Q9UET6	TRM7_HUMAN	FTSJ1	Putative tRNA (cytidine(32)/guanosine(34)-2'-O)-methyltransferase OS=Homo sapiens OX=9606 GN=FTSJ1 PE=1 SV=2	36.079	329			2.1083	4.9%	4.9%	1	1	4191	1	19306	1485.1	0.0023%
Q9UGJ1	GCP4_HUMAN	TUBGCP4	Gamma-tubulin complex component 4 OS=Homo sapiens OX=9606 GN=TUBGCP4 PE=1 SV=1	76.089	667			2.3484	3.1%	3.1%	1	1	6875	1	28389	788.57	0.0012%
Q9UI12	VATH_HUMAN	ATP6V1H	V-type proton ATPase subunit H OS=Homo sapiens OX=9606 GN=ATP6V1H PE=1 SV=1	55.883	483			1.7692	3.9%	3.9%	1	1	3861	1	45141	1671.9	0.0026%
Q9UJX3	APC7_HUMAN	ANAPC7	Anaphase-promoting complex subunit 7 OS=Homo sapiens OX=9606 GN=ANAPC7 PE=1 SV=5	63.133	565			1.2733	1.4%	1.4%	1	1	4872	1	29883	1030.5	0.0016%
Q9UKF6	CPSF3_HUMAN	CPSF3	Cleavage and polyadenylation specificity factor subunit 3 OS=Homo sapiens OX=9606 GN=CPSF3 PE=1 SV=1	77.486	684			1.3552	1.5%	1.5%	1	1	2325	1	18471	486.08	0.0007%
Q9ULJ3	ZBT21_HUMAN	ZBTB21	Zinc finger and BTB domain-containing protein 21 OS=Homo sapiens OX=9606 GN=ZBTB21 PE=1 SV=2	118.87	1066			2.3534	1.8%	1.8%	1	1	7641	1	18802	284.88	0.0004%
Q9ULJ7	ANR50_HUMAN	ANKRD50	Ankyrin repeat domain-containing protein 50 OS=Homo sapiens OX=9606 GN=ANKRD50 PE=1 SV=4	155.859	1429			3.0397	1.1%	1.1%	1	1	7027	1	11969	157.49	0.0002%
Q9ULK5	VANG2_HUMAN	VANGL2	Vang-like protein 2 OS=Homo sapiens OX=9606 GN=VANGL2 PE=1 SV=2	59.715	521			1.3916	2.7%	2.7%	1	1	4653	1	6539.3	233.55	0.0004%
Q9UMY1	NOL7_HUMAN	NOL7	Nucleolar protein 7 OS=Homo sapiens OX=9606 GN=NOL7 PE=1 SV=2	29.426	257			1.1773	3.9%	3.9%	1	1	3457	1	37746	3774.6	0.0058%
Q9UNS2	CSN3_HUMAN	COPS3	COP9 signalosome complex subunit 3 OS=Homo sapiens OX=9606 GN=COPS3 PE=1 SV=3	47.873	423			1.9892	5.9%	5.9%	1	1	1914	1	32376	1199.1	0.0018%
Q9UPN4	CP131_HUMAN	CEP131	Centrosomal protein of 131 kDa OS=Homo sapiens OX=9606 GN=CEP131 PE=1 SV=3	122.149	1083			1.3195	1.7%	1.7%	1	1	4439	1	148150	2086.7	0.0032%
Q9UPQ3	AGAP1_HUMAN	AGAP1	Arf-GAP with GTPase, ANK repeat and PH domain-containing protein 1 OS=Homo sapiens OX=9606 GN=AGAP1 PE=1 SV=4	94.47	857	Q96P47	AGAP3	1.5976	1.9%	1.9%	1	1	7866	1	47468	1103.9	0.0017%
Q9Y243	AKT3_HUMAN	AKT3	RAC-gamma serine/threonine-protein kinase OS=Homo sapiens OX=9606 GN=AKT3 PE=1 SV=1	55.775	479			1.0976	2.9%	2.9%	1	1	6123	1	4229.5	128.17	0.0002%
Q9Y285	SYFA_HUMAN	FARSA	Phenylalanine--tRNA ligase alpha subunit OS=Homo sapiens OX=9606 GN=FARSA PE=1 SV=3	57.564	508			3.7126	2.2%	2.2%	1	1	112	1	64701	2231.1	0.0034%
Q9Y295	DRG1_HUMAN	DRG1	Developmentally-regulated GTP-binding protein 1 OS=Homo sapiens OX=9606 GN=DRG1 PE=1 SV=1	40.542	367			1.1703	3%	3%	1	1	2833	1	104400	4175.8	0.0064%
Q9Y2H6	FND3A_HUMAN	FNDC3A	Fibronectin type-III domain-containing protein 3A OS=Homo sapiens OX=9606 GN=FNDC3A PE=1 SV=4	131.852	1198			1.4067	1.3%	1.3%	1	1	7636	1	0	0	0
Q9Y2K2	SIK3_HUMAN	SIK3	Serine/threonine-protein kinase SIK3 OS=Homo sapiens OX=9606 GN=SIK3 PE=1 SV=4	144.851	1321			2.5714	1.8%	1.8%	1	1	5	1	9918.5	177.12	0.0003%
Q9Y2X7	GIT1_HUMAN	GIT1	ARF GTPase-activating protein GIT1 OS=Homo sapiens OX=9606 GN=GIT1 PE=1 SV=2	84.341	761			1.2393	2.1%	2.1%	1	1	5849	1	35334	736.13	0.0011%
Q9Y305	ACOT9_HUMAN	ACOT9	Acyl-coenzyme A thioesterase 9, mitochondrial OS=Homo sapiens OX=9606 GN=ACOT9 PE=1 SV=2	49.902	439			3.5102	3%	3%	1	1	7061	1	20615	644.22	0.0010%
Q9Y3B9	RRP15_HUMAN	RRP15	RRP15-like protein OS=Homo sapiens OX=9606 GN=RRP15 PE=1 SV=2	31.484	282			2.1239	3.9%	3.9%	1	1	2518	1	55587	3269.9	0.0050%
Q9Y3Z3	SAMH1_HUMAN	SAMHD1	Deoxynucleoside triphosphate triphosphohydrolase SAMHD1 OS=Homo sapiens OX=9606 GN=SAMHD1 PE=1 SV=2	72.201	626			1.2162	2.1%	2.1%	1	1	1776	1	112330	2739.8	0.0042%
Q9Y4B6	DCAF1_HUMAN	DCAF1	DDB1- and CUL4-associated factor 1 OS=Homo sapiens OX=9606 GN=DCAF1 PE=1 SV=3	169.007	1507			1.3873	1.9%	1.9%	1	1	1274	1	55569	686.04	0.0011%
Q9Y4D1	DAAM1_HUMAN	DAAM1	Disheveled-associated activator of morphogenesis 1 OS=Homo sapiens OX=9606 GN=DAAM1 PE=1 SV=2	123.473	1078			1.4438	1.3%	1.3%	1	1	7490	1	15577	225.76	0.0003%
Q9Y4P1	ATG4B_HUMAN	ATG4B	Cysteine protease ATG4B OS=Homo sapiens OX=9606 GN=ATG4B PE=1 SV=2	44.294	393			3.4731	3.1%	3.1%	1	1	4715	1	33117	1743	0.0027%
Q9Y4P3	TBL2_HUMAN	TBL2	Transducin beta-like protein 2 OS=Homo sapiens OX=9606 GN=TBL2 PE=1 SV=1	49.798	447			8.4186	2.9%	2.9%	1	1	4378	1	56445	1881.5	0.0029%
Q9Y5B9	SP16H_HUMAN	SUPT16H	FACT complex subunit SPT16 OS=Homo sapiens OX=9606 GN=SUPT16H PE=1 SV=1	119.914	1047			1.8095	1.1%	1.1%	1	1	7467	1	36053	572.28	0.0009%
Q9Y5T5	UBP16_HUMAN	USP16	Ubiquitin carboxyl-terminal hydrolase 16 OS=Homo sapiens OX=9606 GN=USP16 PE=1 SV=1	93.57	823			2.4976	1.9%	1.9%	1	1	7457	1	24394	508.21	0.0008%
Q9Y5X1	SNX9_HUMAN	SNX9	Sorting nexin-9 OS=Homo sapiens OX=9606 GN=SNX9 PE=1 SV=1	66.592	595			1.8605	3%	3%	1	1	511	1	18129	647.46	0.0010%
Q9Y6E2	5MP1_HUMAN	BZW2	eIF5-mimic protein 1 OS=Homo sapiens OX=9606 GN=BZW2 PE=1 SV=1	48.162	419			1.1496	2.1%	2.1%	1	1	4101	1	26976	870.18	0.0013%
Q9Y6G9	DC1L1_HUMAN	DYNC1LI1	Cytoplasmic dynein 1 light intermediate chain 1 OS=Homo sapiens OX=9606 GN=DYNC1LI1 PE=1 SV=3	56.579	523			1.4165	3.6%	3.6%	1	1	3488	1	28875	875	0.0013%
Q9Y6Y8	S23IP_HUMAN	SEC23IP	SEC23-interacting protein OS=Homo sapiens OX=9606 GN=SEC23IP PE=1 SV=1	111.076	1000			1.4804	1.6%	1.6%	1	1	5730	1	64342	1340.5	0.0021%

## Sheet: peptide
Sequence	Peptide length	Missed cleavages	Mass	Proteins	Accession	Gene	Fasta description	Mw (kDa)	Length	Protein ID	Position	Unique (Groups)	Unique (Proteins)	Charges	PEP	Score	Intensity	Experiment
AALLELWELRR	11	1	1368.79	Q13813	Q13813	SPTAN1	Spectrin alpha chain, non-erythrocytic 1 OS=Homo sapiens OX=9606 GN=SPTAN1 PE=1 SV=3	284.539	2472	SPTN1_HUMAN	[450-460]	yes	yes	2;3	1.6247e-11	227.27	826890	2
ADLEKAWVQR	10	1	1214.64	Q13813	Q13813	SPTAN1	Spectrin alpha chain, non-erythrocytic 1 OS=Homo sapiens OX=9606 GN=SPTAN1 PE=1 SV=3	284.539	2472	SPTN1_HUMAN	[1428-1437]	yes	yes	2	0.0078878	101.11	31559	1
ADLEKAWVQRR	11	2	1370.74	Q13813	Q13813	SPTAN1	Spectrin alpha chain, non-erythrocytic 1 OS=Homo sapiens OX=9606 GN=SPTAN1 PE=1 SV=3	284.539	2472	SPTN1_HUMAN	[1428-1438]	yes	yes	3	0.046004	48.981	19132	1
ADVVESWIGEKENSLK	16	1	1802.9	Q13813	Q13813	SPTAN1	Spectrin alpha chain, non-erythrocytic 1 OS=Homo sapiens OX=9606 GN=SPTAN1 PE=1 SV=3	284.539	2472	SPTN1_HUMAN	[1985-2000]	yes	yes	2;3	3.017e-32	239.19	666920	2
ADVVESWIGEKENSLKTDDYGR	22	2	2510.19	Q13813	Q13813	SPTAN1	Spectrin alpha chain, non-erythrocytic 1 OS=Homo sapiens OX=9606 GN=SPTAN1 PE=1 SV=3	284.539	2472	SPTN1_HUMAN	[1985-2006]	yes	yes	3	1.7486e-67	256.11	796390	1
AGTFQAFEQFGQQLLAHGHYASPEIK	26	0	2874.41	Q13813	Q13813	SPTAN1	Spectrin alpha chain, non-erythrocytic 1 OS=Homo sapiens OX=9606 GN=SPTAN1 PE=1 SV=3	284.539	2472	SPTN1_HUMAN	[1392-1417]	yes	yes	3	7.3662e-12	149.97	441860	1
AKLDENSAFLQFNWK	15	1	1809.9	Q13813	Q13813	SPTAN1	Spectrin alpha chain, non-erythrocytic 1 OS=Homo sapiens OX=9606 GN=SPTAN1 PE=1 SV=3	284.539	2472	SPTN1_HUMAN	[1970-1984]	yes	yes	2;3	2.1802e-13	159.52	303910	2
ALCAEADRLQQSHPLSATQIQVK	23	1	2563.32	Q13813	Q13813	SPTAN1	Spectrin alpha chain, non-erythrocytic 1 OS=Homo sapiens OX=9606 GN=SPTAN1 PE=1 SV=3	284.539	2472	SPTN1_HUMAN	[313-335]	yes	yes	3;4	0.011242	55.734	200690	2
ALINADELASDVAGAEALLDRHQEHK	26	1	2785.4	Q13813	Q13813	SPTAN1	Spectrin alpha chain, non-erythrocytic 1 OS=Homo sapiens OX=9606 GN=SPTAN1 PE=1 SV=3	284.539	2472	SPTN1_HUMAN	[382-407]	yes	yes	3	0.00032071	87.659	28626	1
ALSSEGKPYVTK	12	1	1278.68	Q13813	Q13813	SPTAN1	Spectrin alpha chain, non-erythrocytic 1 OS=Homo sapiens OX=9606 GN=SPTAN1 PE=1 SV=3	284.539	2472	SPTN1_HUMAN	[2415-2426]	yes	yes	2	0.00033187	128.67	126910	1
ALSSEGKPYVTKEELYQNLTR	21	2	2425.25	Q13813	Q13813	SPTAN1	Spectrin alpha chain, non-erythrocytic 1 OS=Homo sapiens OX=9606 GN=SPTAN1 PE=1 SV=3	284.539	2472	SPTN1_HUMAN	[2415-2435]	yes	yes	3;4	1.0466e-110	302.84	904150	2
AQLADSFHLQQFFR	14	0	1706.85	Q13813	Q13813	SPTAN1	Spectrin alpha chain, non-erythrocytic 1 OS=Homo sapiens OX=9606 GN=SPTAN1 PE=1 SV=3	284.539	2472	SPTN1_HUMAN	[567-580]	yes	yes	3	0.0039632	76.262	67880	1
ARLAALADQWQFLVQK	16	1	1857.03	Q13813	Q13813	SPTAN1	Spectrin alpha chain, non-erythrocytic 1 OS=Homo sapiens OX=9606 GN=SPTAN1 PE=1 SV=3	284.539	2472	SPTN1_HUMAN	[1631-1646]	yes	yes	3	0.0022496	79.022	7434.1	1
DAEELEKWIQEK	12	1	1516.74	Q13813	Q13813	SPTAN1	Spectrin alpha chain, non-erythrocytic 1 OS=Homo sapiens OX=9606 GN=SPTAN1 PE=1 SV=3	284.539	2472	SPTN1_HUMAN	[52-63]	yes	yes	2	0.0043242	100.09	1811300	1
DLAALEDKVK	10	1	1100.61	Q13813	Q13813	SPTAN1	Spectrin alpha chain, non-erythrocytic 1 OS=Homo sapiens OX=9606 GN=SPTAN1 PE=1 SV=3	284.539	2472	SPTN1_HUMAN	[303-312]	yes	yes	2	0.00049534	144.65	523490	1
DLAALGDKVNSLGETAER	18	1	1857.94	Q13813	Q13813	SPTAN1	Spectrin alpha chain, non-erythrocytic 1 OS=Homo sapiens OX=9606 GN=SPTAN1 PE=1 SV=3	284.539	2472	SPTN1_HUMAN	[1281-1298]	yes	yes	2;3	0.00020044	110.35	159570	2
DLASVNNLLK	10	0	1085.61	Q13813	Q13813	SPTAN1	Spectrin alpha chain, non-erythrocytic 1 OS=Homo sapiens OX=9606 GN=SPTAN1 PE=1 SV=3	284.539	2472	SPTN1_HUMAN	[1689-1698]	yes	yes	2	0.013524	69.812	99348	1
DLASVNNLLKK	11	1	1213.7	Q13813	Q13813	SPTAN1	Spectrin alpha chain, non-erythrocytic 1 OS=Homo sapiens OX=9606 GN=SPTAN1 PE=1 SV=3	284.539	2472	SPTN1_HUMAN	[1689-1699]	yes	yes	2	0.014743	78.934	50183	1
DLASVQALLR	10	0	1084.62	Q13813	Q13813	SPTAN1	Spectrin alpha chain, non-erythrocytic 1 OS=Homo sapiens OX=9606 GN=SPTAN1 PE=1 SV=3	284.539	2472	SPTN1_HUMAN	[286-295]	yes	yes	2	4.1471e-07	173.37	411420	1
DLIGVQNLLK	10	0	1111.66	Q13813	Q13813	SPTAN1	Spectrin alpha chain, non-erythrocytic 1 OS=Homo sapiens OX=9606 GN=SPTAN1 PE=1 SV=3	284.539	2472	SPTN1_HUMAN	[815-824]	yes	yes	2	0.0053788	84.498	47553	1
DLMSWINGIR	10	0	1203.61	Q13813	Q13813	SPTAN1	Spectrin alpha chain, non-erythrocytic 1 OS=Homo sapiens OX=9606 GN=SPTAN1 PE=1 SV=3	284.539	2472	SPTN1_HUMAN	[1350-1359]	yes	yes	2	0.0059185	113.5	0	1
DLNSQADSLMTSSAFDTSQVK	21	0	2244.02	Q13813	Q13813	SPTAN1	Spectrin alpha chain, non-erythrocytic 1 OS=Homo sapiens OX=9606 GN=SPTAN1 PE=1 SV=3	284.539	2472	SPTN1_HUMAN	[1716-1736]	yes	yes	2;3	3.8695e-43	291.06	561920	3
DLNSQADSLMTSSAFDTSQVKDKR	24	2	2643.24	Q13813	Q13813	SPTAN1	Spectrin alpha chain, non-erythrocytic 1 OS=Homo sapiens OX=9606 GN=SPTAN1 PE=1 SV=3	284.539	2472	SPTN1_HUMAN	[1716-1739]	yes	yes	3	1.7798e-24	154.13	144750	1
DLSSVQTLLTK	11	0	1203.67	Q13813	Q13813	SPTAN1	Spectrin alpha chain, non-erythrocytic 1 OS=Homo sapiens OX=9606 GN=SPTAN1 PE=1 SV=3	284.539	2472	SPTN1_HUMAN	[2007-2017]	yes	yes	2	4.8572e-12	198.21	1272300	1
DLTGVQNLR	9	0	1014.55	Q13813	Q13813	SPTAN1	Spectrin alpha chain, non-erythrocytic 1 OS=Homo sapiens OX=9606 GN=SPTAN1 PE=1 SV=3	284.539	2472	SPTN1_HUMAN	[1795-1803]	yes	yes	2	7.5366e-05	162.5	631660	1
DLTGVQNLRK	10	1	1142.64	Q13813	Q13813	SPTAN1	Spectrin alpha chain, non-erythrocytic 1 OS=Homo sapiens OX=9606 GN=SPTAN1 PE=1 SV=3	284.539	2472	SPTN1_HUMAN	[1795-1804]	yes	yes	2	0.00017929	156.92	162140	1
DLTSWVTEMK	10	0	1208.57	Q13813	Q13813	SPTAN1	Spectrin alpha chain, non-erythrocytic 1 OS=Homo sapiens OX=9606 GN=SPTAN1 PE=1 SV=3	284.539	2472	SPTN1_HUMAN	[372-381]	yes	yes	2	9.1205e-05	152.34	426300	1
DMDDEESWIK	10	0	1266.51	Q13813	Q13813	SPTAN1	Spectrin alpha chain, non-erythrocytic 1 OS=Homo sapiens OX=9606 GN=SPTAN1 PE=1 SV=3	284.539	2472	SPTN1_HUMAN	[1772-1781]	yes	yes	2	0.032141	53.756	118430	1
DMDDEESWIKEK	12	1	1523.64	Q13813	Q13813	SPTAN1	Spectrin alpha chain, non-erythrocytic 1 OS=Homo sapiens OX=9606 GN=SPTAN1 PE=1 SV=3	284.539	2472	SPTN1_HUMAN	[1772-1783]	yes	yes	2	0.0033925	101.93	114640	1
DMDDEESWIKEKK	13	2	1651.74	Q13813	Q13813	SPTAN1	Spectrin alpha chain, non-erythrocytic 1 OS=Homo sapiens OX=9606 GN=SPTAN1 PE=1 SV=3	284.539	2472	SPTN1_HUMAN	[1772-1784]	yes	yes	3	0.0088353	72.958	31019	1
DSDELKSWVNEK	12	1	1448.68	Q13813	Q13813	SPTAN1	Spectrin alpha chain, non-erythrocytic 1 OS=Homo sapiens OX=9606 GN=SPTAN1 PE=1 SV=3	284.539	2472	SPTN1_HUMAN	[581-592]	yes	yes	2	6.9432e-46	286.45	784560	1
DTEQVDNWMSK	11	0	1351.57	Q13813	Q13813	SPTAN1	Spectrin alpha chain, non-erythrocytic 1 OS=Homo sapiens OX=9606 GN=SPTAN1 PE=1 SV=3	284.539	2472	SPTN1_HUMAN	[475-485]	yes	yes	2	8.1786e-12	189.58	248320	1
DVDEIEAWISEK	12	0	1432.67	Q13813	Q13813	SPTAN1	Spectrin alpha chain, non-erythrocytic 1 OS=Homo sapiens OX=9606 GN=SPTAN1 PE=1 SV=3	284.539	2472	SPTN1_HUMAN	[1559-1570]	yes	yes	2	1.092e-18	218.11	203610	1
DVDETISWIK	10	0	1204.6	Q13813	Q13813	SPTAN1	Spectrin alpha chain, non-erythrocytic 1 OS=Homo sapiens OX=9606 GN=SPTAN1 PE=1 SV=3	284.539	2472	SPTN1_HUMAN	[263-272]	yes	yes	2	0.015666	66.692	164700	1
DVDETISWIKEK	12	1	1461.74	Q13813	Q13813	SPTAN1	Spectrin alpha chain, non-erythrocytic 1 OS=Homo sapiens OX=9606 GN=SPTAN1 PE=1 SV=3	284.539	2472	SPTN1_HUMAN	[263-274]	yes	yes	2	1.1096e-05	151.15	60078	1
DVEDEETWIR	10	0	1290.57	Q13813	Q13813	SPTAN1	Spectrin alpha chain, non-erythrocytic 1 OS=Homo sapiens OX=9606 GN=SPTAN1 PE=1 SV=3	284.539	2472	SPTN1_HUMAN	[792-801]	yes	yes	2	0.00040504	138.98	203540	1
DVEDEETWIREKEPIAASTNR	21	2	2487.19	Q13813	Q13813	SPTAN1	Spectrin alpha chain, non-erythrocytic 1 OS=Homo sapiens OX=9606 GN=SPTAN1 PE=1 SV=3	284.539	2472	SPTN1_HUMAN	[792-812]	yes	yes	3	3.92e-33	222.72	271910	1
DVTGAEALLER	11	0	1172.6	Q13813	Q13813	SPTAN1	Spectrin alpha chain, non-erythrocytic 1 OS=Homo sapiens OX=9606 GN=SPTAN1 PE=1 SV=3	284.539	2472	SPTN1_HUMAN	[1370-1380]	yes	yes	2	5.6798e-08	176.33	730950	1
EAALTSEEVGADLEQVEVLQK	21	0	2257.13	Q13813	Q13813	SPTAN1	Spectrin alpha chain, non-erythrocytic 1 OS=Homo sapiens OX=9606 GN=SPTAN1 PE=1 SV=3	284.539	2472	SPTN1_HUMAN	[1111-1131]	yes	yes	2	1.2683e-17	230.97	144540	1
EAALTSEEVGADLEQVEVLQKK	22	1	2385.23	Q13813	Q13813	SPTAN1	Spectrin alpha chain, non-erythrocytic 1 OS=Homo sapiens OX=9606 GN=SPTAN1 PE=1 SV=3	284.539	2472	SPTN1_HUMAN	[1111-1132]	yes	yes	3	3.8396e-34	227.47	149760	1
EAFLNTEDKGDSLDSVEALIK	21	1	2293.13	Q13813	Q13813	SPTAN1	Spectrin alpha chain, non-erythrocytic 1 OS=Homo sapiens OX=9606 GN=SPTAN1 PE=1 SV=3	284.539	2472	SPTN1_HUMAN	[1465-1485]	yes	yes	3	6.9093e-33	211.17	281900	1
EANELQQWINEK	12	0	1500.72	Q13813	Q13813	SPTAN1	Spectrin alpha chain, non-erythrocytic 1 OS=Homo sapiens OX=9606 GN=SPTAN1 PE=1 SV=3	284.539	2472	SPTN1_HUMAN	[1099-1110]	yes	yes	2	1.3768e-58	301.11	262200	1
EELITNWEQIR	11	0	1429.72	Q13813	Q13813	SPTAN1	Spectrin alpha chain, non-erythrocytic 1 OS=Homo sapiens OX=9606 GN=SPTAN1 PE=1 SV=3	284.539	2472	SPTN1_HUMAN	[337-347]	yes	yes	2	0.0029639	95.523	144670	1
EELYQNLTR	9	0	1164.58	Q13813	Q13813	SPTAN1	Spectrin alpha chain, non-erythrocytic 1 OS=Homo sapiens OX=9606 GN=SPTAN1 PE=1 SV=3	284.539	2472	SPTN1_HUMAN	[2427-2435]	yes	yes	2	0.0026694	111.17	121050	1
EKEPIVGSTDYGKDEDSAEALLK	23	2	2493.21	Q13813	Q13813	SPTAN1	Spectrin alpha chain, non-erythrocytic 1 OS=Homo sapiens OX=9606 GN=SPTAN1 PE=1 SV=3	284.539	2472	SPTN1_HUMAN	[908-930]	yes	yes	3;4	4.1068e-12	165.85	707890	2
EKLTVLSEER	10	1	1202.65	Q13813	Q13813	SPTAN1	Spectrin alpha chain, non-erythrocytic 1 OS=Homo sapiens OX=9606 GN=SPTAN1 PE=1 SV=3	284.539	2472	SPTN1_HUMAN	[440-449]	yes	yes	2	3.6355e-11	206.73	174110	1
ELPTAFDYVEFTR	13	0	1586.76	Q13813	Q13813	SPTAN1	Spectrin alpha chain, non-erythrocytic 1 OS=Homo sapiens OX=9606 GN=SPTAN1 PE=1 SV=3	284.539	2472	SPTN1_HUMAN	[2455-2467]	yes	yes	2	1.4436e-48	286.86	1792300	1
ENLLEEQGSIALR	13	0	1470.77	Q13813	Q13813	SPTAN1	Spectrin alpha chain, non-erythrocytic 1 OS=Homo sapiens OX=9606 GN=SPTAN1 PE=1 SV=3	284.539	2472	SPTN1_HUMAN	[1033-1045]	yes	yes	2	2.522e-15	208.72	363000	1
ENLLEEQGSIALRQEQIDNQTR	22	1	2583.29	Q13813	Q13813	SPTAN1	Spectrin alpha chain, non-erythrocytic 1 OS=Homo sapiens OX=9606 GN=SPTAN1 PE=1 SV=3	284.539	2472	SPTN1_HUMAN	[1033-1054]	yes	yes	3	4.9441e-07	127.8	46138	1
EQADYCVSHMKPYVDGK	17	1	2025.89	Q13813	Q13813	SPTAN1	Spectrin alpha chain, non-erythrocytic 1 OS=Homo sapiens OX=9606 GN=SPTAN1 PE=1 SV=3	284.539	2472	SPTN1_HUMAN	[2436-2452]	yes	yes	3	6.9433e-11	160.81	104770	1
ETENVKSSEEIESAFR	16	1	1853.86	Q13813	Q13813	SPTAN1	Spectrin alpha chain, non-erythrocytic 1 OS=Homo sapiens OX=9606 GN=SPTAN1 PE=1 SV=3	284.539	2472	SPTN1_HUMAN	[2399-2414]	yes	yes	2;3	1.0856e-32	206.97	493360	2
EWIEEKNQALNTDNYGHDLASVQALQR	27	1	3141.51	Q13813	Q13813	SPTAN1	Spectrin alpha chain, non-erythrocytic 1 OS=Homo sapiens OX=9606 GN=SPTAN1 PE=1 SV=3	284.539	2472	SPTN1_HUMAN	[1247-1273]	yes	yes	4	0.0023822	71.678	66327	1
FDDFQKDLK	9	1	1154.56	Q13813	Q13813	SPTAN1	Spectrin alpha chain, non-erythrocytic 1 OS=Homo sapiens OX=9606 GN=SPTAN1 PE=1 SV=3	284.539	2472	SPTN1_HUMAN	[1133-1141]	yes	yes	2	0.00064127	151.97	49193	1
FEEFQTDMAAHEER	14	0	1738.73	Q13813	Q13813	SPTAN1	Spectrin alpha chain, non-erythrocytic 1 OS=Homo sapiens OX=9606 GN=SPTAN1 PE=1 SV=3	284.539	2472	SPTN1_HUMAN	[191-204]	yes	yes	2	0.010665	69.979	23620	1
FEEFQTDMAAHEERVNEVNQFAAK	24	1	2839.29	Q13813	Q13813	SPTAN1	Spectrin alpha chain, non-erythrocytic 1 OS=Homo sapiens OX=9606 GN=SPTAN1 PE=1 SV=3	284.539	2472	SPTN1_HUMAN	[191-214]	yes	yes	4	0.00048286	85.945	29846	1
FHRDADETKEWIEEK	15	2	1931.9	Q13813	Q13813	SPTAN1	Spectrin alpha chain, non-erythrocytic 1 OS=Homo sapiens OX=9606 GN=SPTAN1 PE=1 SV=3	284.539	2472	SPTN1_HUMAN	[1238-1252]	yes	yes	3	2.8115e-05	111.43	72107	1
FKELSTLR	8	1	992.565	Q13813	Q13813	SPTAN1	Spectrin alpha chain, non-erythrocytic 1 OS=Homo sapiens OX=9606 GN=SPTAN1 PE=1 SV=3	284.539	2472	SPTN1_HUMAN	[29-36]	yes	yes	2	0.0004102	153.73	147810	1
FKELSTLRR	9	2	1148.67	Q13813	Q13813	SPTAN1	Spectrin alpha chain, non-erythrocytic 1 OS=Homo sapiens OX=9606 GN=SPTAN1 PE=1 SV=3	284.539	2472	SPTN1_HUMAN	[29-37]	yes	yes	2	0.0088646	142.56	416650	1
FNRDVDETISWIK	13	1	1621.81	Q13813	Q13813	SPTAN1	Spectrin alpha chain, non-erythrocytic 1 OS=Homo sapiens OX=9606 GN=SPTAN1 PE=1 SV=3	284.539	2472	SPTN1_HUMAN	[260-272]	yes	yes	2;3	4.2412e-10	156.6	1130500	2
FNRDVDETISWIKEK	15	2	1878.95	Q13813	Q13813	SPTAN1	Spectrin alpha chain, non-erythrocytic 1 OS=Homo sapiens OX=9606 GN=SPTAN1 PE=1 SV=3	284.539	2472	SPTN1_HUMAN	[260-274]	yes	yes	3	3.2867e-07	143.97	124240	1
FQFFQR	6	0	871.434	Q13813	Q13813	SPTAN1	Spectrin alpha chain, non-erythrocytic 1 OS=Homo sapiens OX=9606 GN=SPTAN1 PE=1 SV=3	284.539	2472	SPTN1_HUMAN	[46-51]	yes	yes	2	0.013559	92.279	1158000	1
GKDLIGVQNLLK	12	1	1296.78	Q13813	Q13813	SPTAN1	Spectrin alpha chain, non-erythrocytic 1 OS=Homo sapiens OX=9606 GN=SPTAN1 PE=1 SV=3	284.539	2472	SPTN1_HUMAN	[813-824]	yes	yes	2	3.2694e-18	217.02	925240	1
GKDLIGVQNLLKK	13	2	1424.87	Q13813	Q13813	SPTAN1	Spectrin alpha chain, non-erythrocytic 1 OS=Homo sapiens OX=9606 GN=SPTAN1 PE=1 SV=3	284.539	2472	SPTN1_HUMAN	[813-825]	yes	yes	2;3	1.1845e-08	201.46	505370	2
GLNGKVSDLEK	11	1	1158.62	Q13813	Q13813	SPTAN1	Spectrin alpha chain, non-erythrocytic 1 OS=Homo sapiens OX=9606 GN=SPTAN1 PE=1 SV=3	284.539	2472	SPTN1_HUMAN	[1953-1963]	yes	yes	2	0.00039425	152.7	0	1
GLVSSDELAK	10	0	1017.53	Q13813	Q13813	SPTAN1	Spectrin alpha chain, non-erythrocytic 1 OS=Homo sapiens OX=9606 GN=SPTAN1 PE=1 SV=3	284.539	2472	SPTN1_HUMAN	[1360-1369]	yes	yes	2	0.0087082	76.827	146930	1
GLVSSDELAKDVTGAEALLER	21	1	2172.13	Q13813	Q13813	SPTAN1	Spectrin alpha chain, non-erythrocytic 1 OS=Homo sapiens OX=9606 GN=SPTAN1 PE=1 SV=3	284.539	2472	SPTN1_HUMAN	[1360-1380]	yes	yes	2;3	3.2329e-43	233.56	1234700	2
GNAMVEEGHFAAEDVK	16	0	1702.76	Q13813	Q13813	SPTAN1	Spectrin alpha chain, non-erythrocytic 1 OS=Homo sapiens OX=9606 GN=SPTAN1 PE=1 SV=3	284.539	2472	SPTN1_HUMAN	[847-862]	yes	yes	2;3	2.3768e-13	200.55	861330	2
GNAMVEEGHFAAEDVKAK	18	1	1901.89	Q13813	Q13813	SPTAN1	Spectrin alpha chain, non-erythrocytic 1 OS=Homo sapiens OX=9606 GN=SPTAN1 PE=1 SV=3	284.539	2472	SPTN1_HUMAN	[847-864]	yes	yes	2	1.2366e-06	154.6	150750	1
GQRLEESLEYQQFVANVEEEEAWINEK	27	1	3266.54	Q13813	Q13813	SPTAN1	Spectrin alpha chain, non-erythrocytic 1 OS=Homo sapiens OX=9606 GN=SPTAN1 PE=1 SV=3	284.539	2472	SPTN1_HUMAN	[1863-1889]	yes	yes	3	4.1913e-18	175.76	174180	1
GRELPTAFDYVEFTR	15	1	1799.88	Q13813	Q13813	SPTAN1	Spectrin alpha chain, non-erythrocytic 1 OS=Homo sapiens OX=9606 GN=SPTAN1 PE=1 SV=3	284.539	2472	SPTN1_HUMAN	[2453-2467]	yes	yes	3	1.3439e-13	152.17	428240	1
GVIDMGNSLIER	12	0	1302.66	Q13813	Q13813	SPTAN1	Spectrin alpha chain, non-erythrocytic 1 OS=Homo sapiens OX=9606 GN=SPTAN1 PE=1 SV=3	284.539	2472	SPTN1_HUMAN	[1608-1619]	yes	yes	2	4.7913e-13	199.68	1494500	1
HALLEADVAAHQDRIDGITIQAR	23	1	2512.31	Q13813	Q13813	SPTAN1	Spectrin alpha chain, non-erythrocytic 1 OS=Homo sapiens OX=9606 GN=SPTAN1 PE=1 SV=3	284.539	2472	SPTN1_HUMAN	[720-742]	yes	yes	4	0.0044648	63.225	154990	1
HASLMKRWSQLLANSAAR	18	2	2039.08	Q13813	Q13813	SPTAN1	Spectrin alpha chain, non-erythrocytic 1 OS=Homo sapiens OX=9606 GN=SPTAN1 PE=1 SV=3	284.539	2472	SPTN1_HUMAN	[2058-2075]	yes	yes	3	0.0087559	61.648	36009	1
HEAFETDFTVHK	12	0	1459.67	Q13813	Q13813	SPTAN1	Spectrin alpha chain, non-erythrocytic 1 OS=Homo sapiens OX=9606 GN=SPTAN1 PE=1 SV=3	284.539	2472	SPTN1_HUMAN	[1912-1923]	yes	yes	3	0.0020536	82.362	12180	1
HEALMSDLSAYGSSIQALR	19	0	2048	Q13813	Q13813	SPTAN1	Spectrin alpha chain, non-erythrocytic 1 OS=Homo sapiens OX=9606 GN=SPTAN1 PE=1 SV=3	284.539	2472	SPTN1_HUMAN	[932-950]	yes	yes	3	0.01323	61.962	0	1
HQAFEAELHANADR	14	0	1607.74	Q13813	Q13813	SPTAN1	Spectrin alpha chain, non-erythrocytic 1 OS=Homo sapiens OX=9606 GN=SPTAN1 PE=1 SV=3	284.539	2472	SPTN1_HUMAN	[1592-1605]	yes	yes	2	8.7317e-06	125.53	115100	1
HQAFEAELHANADRIR	16	1	1876.93	Q13813	Q13813	SPTAN1	Spectrin alpha chain, non-erythrocytic 1 OS=Homo sapiens OX=9606 GN=SPTAN1 PE=1 SV=3	284.539	2472	SPTN1_HUMAN	[1592-1607]	yes	yes	4	7.7598e-11	166.35	96354	1
HQAFEAELSANQSR	14	0	1586.74	Q13813	Q13813	SPTAN1	Spectrin alpha chain, non-erythrocytic 1 OS=Homo sapiens OX=9606 GN=SPTAN1 PE=1 SV=3	284.539	2472	SPTN1_HUMAN	[614-627]	yes	yes	2;3	6.7469e-08	150.16	681470	2
HQAFEAEVQANSGAIVK	17	0	1797.9	Q13813	Q13813	SPTAN1	Spectrin alpha chain, non-erythrocytic 1 OS=Homo sapiens OX=9606 GN=SPTAN1 PE=1 SV=3	284.539	2472	SPTN1_HUMAN	[85-101]	yes	yes	2	1.1409e-22	207.72	70526	1
HQALQAEIAGHEPR	14	0	1555.79	Q13813	Q13813	SPTAN1	Spectrin alpha chain, non-erythrocytic 1 OS=Homo sapiens OX=9606 GN=SPTAN1 PE=1 SV=3	284.539	2472	SPTN1_HUMAN	[826-839]	yes	yes	2;3	1.3361e-15	161.46	532260	2
HQLLEADISAHEDR	14	0	1632.79	Q13813	Q13813	SPTAN1	Spectrin alpha chain, non-erythrocytic 1 OS=Homo sapiens OX=9606 GN=SPTAN1 PE=1 SV=3	284.539	2472	SPTN1_HUMAN	[1700-1713]	yes	yes	3	0.0044773	77.324	46960	1
HQLLEADISAHEDRLK	16	1	1873.96	Q13813	Q13813	SPTAN1	Spectrin alpha chain, non-erythrocytic 1 OS=Homo sapiens OX=9606 GN=SPTAN1 PE=1 SV=3	284.539	2472	SPTN1_HUMAN	[1700-1715]	yes	yes	3;4	1.2887e-07	118.47	143290	2
IEDLGAAMEEALILDNK	17	0	1843.92	Q13813	Q13813	SPTAN1	Spectrin alpha chain, non-erythrocytic 1 OS=Homo sapiens OX=9606 GN=SPTAN1 PE=1 SV=3	284.539	2472	SPTN1_HUMAN	[2265-2281]	yes	yes	2	2.031e-15	214.23	27010	1
IRGVIDMGNSLIER	14	1	1571.85	Q13813	Q13813	SPTAN1	Spectrin alpha chain, non-erythrocytic 1 OS=Homo sapiens OX=9606 GN=SPTAN1 PE=1 SV=3	284.539	2472	SPTN1_HUMAN	[1606-1619]	yes	yes	3	0.0061167	75.02	66367	1
ITALDEFATK	10	0	1107.58	Q13813	Q13813	SPTAN1	Spectrin alpha chain, non-erythrocytic 1 OS=Homo sapiens OX=9606 GN=SPTAN1 PE=1 SV=3	284.539	2472	SPTN1_HUMAN	[523-532]	yes	yes	1;2	0.00080985	128.86	1305000	2
KAKLDENSAFLQFNWK	16	2	1938	Q13813	Q13813	SPTAN1	Spectrin alpha chain, non-erythrocytic 1 OS=Homo sapiens OX=9606 GN=SPTAN1 PE=1 SV=3	284.539	2472	SPTN1_HUMAN	[1969-1984]	yes	yes	3	0.0014399	86.39	81933	1
KFDDFQKDLK	10	2	1282.66	Q13813	Q13813	SPTAN1	Spectrin alpha chain, non-erythrocytic 1 OS=Homo sapiens OX=9606 GN=SPTAN1 PE=1 SV=3	284.539	2472	SPTN1_HUMAN	[1132-1141]	yes	yes	2;3	2.591e-06	217.59	246940	2
KFEEFQTDMAAHEER	15	1	1866.82	Q13813	Q13813	SPTAN1	Spectrin alpha chain, non-erythrocytic 1 OS=Homo sapiens OX=9606 GN=SPTAN1 PE=1 SV=3	284.539	2472	SPTN1_HUMAN	[190-204]	yes	yes	3	4.2187e-18	199.08	139630	1
KFEEFQTDMAAHEERVNEVNQFAAK	25	2	2967.38	Q13813	Q13813	SPTAN1	Spectrin alpha chain, non-erythrocytic 1 OS=Homo sapiens OX=9606 GN=SPTAN1 PE=1 SV=3	284.539	2472	SPTN1_HUMAN	[190-214]	yes	yes	4	5.831e-58	256.88	286940	1
KGDILTLLNSTNKDWWK	17	2	2031.08	Q13813	Q13813	SPTAN1	Spectrin alpha chain, non-erythrocytic 1 OS=Homo sapiens OX=9606 GN=SPTAN1 PE=1 SV=3	284.539	2472	SPTN1_HUMAN	[990-1006]	yes	yes	3	4.8351e-86	282.06	714810	2
KHEAFETDFTVHK	13	1	1587.77	Q13813	Q13813	SPTAN1	Spectrin alpha chain, non-erythrocytic 1 OS=Homo sapiens OX=9606 GN=SPTAN1 PE=1 SV=3	284.539	2472	SPTN1_HUMAN	[1911-1923]	yes	yes	2;3	4.4949e-15	209.84	220970	2
KHEAFETDFTVHKDR	15	2	1858.9	Q13813	Q13813	SPTAN1	Spectrin alpha chain, non-erythrocytic 1 OS=Homo sapiens OX=9606 GN=SPTAN1 PE=1 SV=3	284.539	2472	SPTN1_HUMAN	[1911-1925]	yes	yes	2;4	2.2986e-09	131.13	236820	2
KHEALMSDLSAYGSSIQALR	20	1	2176.09	Q13813	Q13813	SPTAN1	Spectrin alpha chain, non-erythrocytic 1 OS=Homo sapiens OX=9606 GN=SPTAN1 PE=1 SV=3	284.539	2472	SPTN1_HUMAN	[931-950]	yes	yes	4	1.9532e-07	138.3	216890	1
KHEALMSDLSAYGSSIQALREQAQSCR	27	2	3035.46	Q13813	Q13813	SPTAN1	Spectrin alpha chain, non-erythrocytic 1 OS=Homo sapiens OX=9606 GN=SPTAN1 PE=1 SV=3	284.539	2472	SPTN1_HUMAN	[931-957]	yes	yes	4	0.0029228	62.284	34730	1
KHEDFDKAINVQEEK	15	2	1828.9	Q13813	Q13813	SPTAN1	Spectrin alpha chain, non-erythrocytic 1 OS=Homo sapiens OX=9606 GN=SPTAN1 PE=1 SV=3	284.539	2472	SPTN1_HUMAN	[1486-1500]	yes	yes	2;4	0.0012279	99.941	156250	2
KHQALQAEIAGHEPR	15	1	1683.88	Q13813	Q13813	SPTAN1	Spectrin alpha chain, non-erythrocytic 1 OS=Homo sapiens OX=9606 GN=SPTAN1 PE=1 SV=3	284.539	2472	SPTN1_HUMAN	[825-839]	yes	yes	3;4	2.0898e-42	246.34	749660	2
KHQLLEADISAHEDRLK	17	2	2002.06	Q13813	Q13813	SPTAN1	Spectrin alpha chain, non-erythrocytic 1 OS=Homo sapiens OX=9606 GN=SPTAN1 PE=1 SV=3	284.539	2472	SPTN1_HUMAN	[1699-1715]	yes	yes	3	2.3906e-15	158.98	109200	1
KIEDLGAAMEEALILDNK	18	1	1972.02	Q13813	Q13813	SPTAN1	Spectrin alpha chain, non-erythrocytic 1 OS=Homo sapiens OX=9606 GN=SPTAN1 PE=1 SV=3	284.539	2472	SPTN1_HUMAN	[2264-2281]	yes	yes	3	5.0772e-16	151.23	164170	2
KLDPAQSASRENLLEEQGSIALR	23	2	2524.32	Q13813	Q13813	SPTAN1	Spectrin alpha chain, non-erythrocytic 1 OS=Homo sapiens OX=9606 GN=SPTAN1 PE=1 SV=3	284.539	2472	SPTN1_HUMAN	[1023-1045]	yes	yes	4	5.4183e-05	108.4	91843	1
KLLEATELKGIK	12	2	1341.82	Q13813	Q13813	SPTAN1	Spectrin alpha chain, non-erythrocytic 1 OS=Homo sapiens OX=9606 GN=SPTAN1 PE=1 SV=3	284.539	2472	SPTN1_HUMAN	[662-673]	yes	yes	2;3	3.7874e-09	205.56	260690	2
KLLVGSEDYGR	11	1	1235.65	Q13813	Q13813	SPTAN1	Spectrin alpha chain, non-erythrocytic 1 OS=Homo sapiens OX=9606 GN=SPTAN1 PE=1 SV=3	284.539	2472	SPTN1_HUMAN	[1784-1794]	yes	yes	2	0.0013606	125.76	495400	1
KLLVGSEDYGRDLTGVQNLR	20	2	2232.19	Q13813	Q13813	SPTAN1	Spectrin alpha chain, non-erythrocytic 1 OS=Homo sapiens OX=9606 GN=SPTAN1 PE=1 SV=3	284.539	2472	SPTN1_HUMAN	[1784-1803]	yes	yes	3;4	2.1738e-05	116.65	649340	2
KLSDDNTIGKEEIQQR	16	2	1872.95	Q13813	Q13813	SPTAN1	Spectrin alpha chain, non-erythrocytic 1 OS=Homo sapiens OX=9606 GN=SPTAN1 PE=1 SV=3	284.539	2472	SPTN1_HUMAN	[1829-1844]	yes	yes	3	4.0279e-33	248.97	411810	1
KVEDLFLTFAK	11	1	1309.73	Q13813	Q13813	SPTAN1	Spectrin alpha chain, non-erythrocytic 1 OS=Homo sapiens OX=9606 GN=SPTAN1 PE=1 SV=3	284.539	2472	SPTN1_HUMAN	[2088-2098]	yes	yes	2;3	2.4234e-05	186.74	1032600	2
KVEDLFLTFAKK	12	2	1437.82	Q13813	Q13813	SPTAN1	Spectrin alpha chain, non-erythrocytic 1 OS=Homo sapiens OX=9606 GN=SPTAN1 PE=1 SV=3	284.539	2472	SPTN1_HUMAN	[2088-2099]	yes	yes	2;3	1.0257e-18	236.57	812220	2
LAALADQWQFLVQK	14	0	1629.89	Q13813	Q13813	SPTAN1	Spectrin alpha chain, non-erythrocytic 1 OS=Homo sapiens OX=9606 GN=SPTAN1 PE=1 SV=3	284.539	2472	SPTN1_HUMAN	[1633-1646]	yes	yes	2	2.5831e-29	273.8	1849100	1
LAQFVEHWK	9	0	1156.6	Q13813	Q13813	SPTAN1	Spectrin alpha chain, non-erythrocytic 1 OS=Homo sapiens OX=9606 GN=SPTAN1 PE=1 SV=3	284.539	2472	SPTN1_HUMAN	[1845-1853]	yes	yes	2	0.0020476	126.82	558860	1
LAQFVEHWKELK	12	1	1526.82	Q13813	Q13813	SPTAN1	Spectrin alpha chain, non-erythrocytic 1 OS=Homo sapiens OX=9606 GN=SPTAN1 PE=1 SV=3	284.539	2472	SPTN1_HUMAN	[1845-1856]	yes	yes	3	0.00557	78.964	443590	1
LDENSAFLQFNWK	13	0	1610.77	Q13813	Q13813	SPTAN1	Spectrin alpha chain, non-erythrocytic 1 OS=Homo sapiens OX=9606 GN=SPTAN1 PE=1 SV=3	284.539	2472	SPTN1_HUMAN	[1972-1984]	yes	yes	2	8.256e-92	356.24	276180	1
LDETGNLMISEGHFASETIR	20	0	2219.05	Q13813	Q13813	SPTAN1	Spectrin alpha chain, non-erythrocytic 1 OS=Homo sapiens OX=9606 GN=SPTAN1 PE=1 SV=3	284.539	2472	SPTN1_HUMAN	[102-121]	yes	yes	3	1.1797e-16	138.04	287840	1
LDILDQER	8	0	1000.52	Q13813	Q13813	SPTAN1	Spectrin alpha chain, non-erythrocytic 1 OS=Homo sapiens OX=9606 GN=SPTAN1 PE=1 SV=3	284.539	2472	SPTN1_HUMAN	[1420-1427]	yes	yes	2	0.0080063	95.909	105840	1
LEAELAAHEPAIQGVLDTGKK	21	1	2189.17	Q13813	Q13813	SPTAN1	Spectrin alpha chain, non-erythrocytic 1 OS=Homo sapiens OX=9606 GN=SPTAN1 PE=1 SV=3	284.539	2472	SPTN1_HUMAN	[1809-1829]	yes	yes	3	0.024934	28.202	36294	1
LEDSYRFQFFQR	12	1	1634.78	Q13813	Q13813	SPTAN1	Spectrin alpha chain, non-erythrocytic 1 OS=Homo sapiens OX=9606 GN=SPTAN1 PE=1 SV=3	284.539	2472	SPTN1_HUMAN	[40-51]	yes	yes	3	0.009569	56.087	39515	1
LFGAAEVQR	9	0	989.529	Q13813	Q13813	SPTAN1	Spectrin alpha chain, non-erythrocytic 1 OS=Homo sapiens OX=9606 GN=SPTAN1 PE=1 SV=3	284.539	2472	SPTN1_HUMAN	[251-259]	yes	yes	2	0.00081205	137.68	1124900	1
LGESQTLQQFSR	12	0	1392.7	Q13813	Q13813	SPTAN1	Spectrin alpha chain, non-erythrocytic 1 OS=Homo sapiens OX=9606 GN=SPTAN1 PE=1 SV=3	284.539	2472	SPTN1_HUMAN	[1547-1558]	yes	yes	2	1.2175e-58	303.2	929290	1
LHELNQKWEALK	12	1	1507.81	Q13813	Q13813	SPTAN1	Spectrin alpha chain, non-erythrocytic 1 OS=Homo sapiens OX=9606 GN=SPTAN1 PE=1 SV=3	284.539	2472	SPTN1_HUMAN	[865-876]	yes	yes	2;3	7.3648e-09	211.46	962030	2
LHELNQKWEALKAK	14	2	1706.95	Q13813	Q13813	SPTAN1	Spectrin alpha chain, non-erythrocytic 1 OS=Homo sapiens OX=9606 GN=SPTAN1 PE=1 SV=3	284.539	2472	SPTN1_HUMAN	[865-878]	yes	yes	3	6.057e-08	152.99	90280	1
LHQFFR	6	0	846.45	Q13813	Q13813	SPTAN1	Spectrin alpha chain, non-erythrocytic 1 OS=Homo sapiens OX=9606 GN=SPTAN1 PE=1 SV=3	284.539	2472	SPTN1_HUMAN	[1766-1771]	yes	yes	2	0.0053488	107.73	260620	1
LHQFFRDMDDEESWIK	16	1	2094.95	Q13813	Q13813	SPTAN1	Spectrin alpha chain, non-erythrocytic 1 OS=Homo sapiens OX=9606 GN=SPTAN1 PE=1 SV=3	284.539	2472	SPTN1_HUMAN	[1766-1781]	yes	yes	3	0.0086496	63.128	62930	1
LIDVNHYAK	9	0	1071.57	Q13813	Q13813	SPTAN1	Spectrin alpha chain, non-erythrocytic 1 OS=Homo sapiens OX=9606 GN=SPTAN1 PE=1 SV=3	284.539	2472	SPTN1_HUMAN	[638-646]	yes	yes	2	0.0013576	128.61	89624	1
LIDVNHYAKDEVAAR	15	1	1712.88	Q13813	Q13813	SPTAN1	Spectrin alpha chain, non-erythrocytic 1 OS=Homo sapiens OX=9606 GN=SPTAN1 PE=1 SV=3	284.539	2472	SPTN1_HUMAN	[638-652]	yes	yes	3	1.4523e-06	135.47	391700	1
LIQEQHPEEELIK	13	0	1604.84	Q13813	Q13813	SPTAN1	Spectrin alpha chain, non-erythrocytic 1 OS=Homo sapiens OX=9606 GN=SPTAN1 PE=1 SV=3	284.539	2472	SPTN1_HUMAN	[215-227]	yes	yes	2;3	6.6052e-07	180.24	1287500	2
LIQEQHPEEELIKTK	15	1	1833.98	Q13813	Q13813	SPTAN1	Spectrin alpha chain, non-erythrocytic 1 OS=Homo sapiens OX=9606 GN=SPTAN1 PE=1 SV=3	284.539	2472	SPTN1_HUMAN	[215-229]	yes	yes	2;3;4	8.4252e-10	133.86	493790	3
LIQEQHPEEELIKTKQDEVNAAWQR	25	2	3031.54	Q13813	Q13813	SPTAN1	Spectrin alpha chain, non-erythrocytic 1 OS=Homo sapiens OX=9606 GN=SPTAN1 PE=1 SV=3	284.539	2472	SPTN1_HUMAN	[215-239]	yes	yes	4	3.0232e-58	266	374770	1
LIQNNHYAMEDVATR	15	0	1773.85	Q13813	Q13813	SPTAN1	Spectrin alpha chain, non-erythrocytic 1 OS=Homo sapiens OX=9606 GN=SPTAN1 PE=1 SV=3	284.539	2472	SPTN1_HUMAN	[533-547]	yes	yes	2;3	8.6201e-10	139.65	160170	2
LIQNNHYAMEDVATRR	16	1	1929.95	Q13813	Q13813	SPTAN1	Spectrin alpha chain, non-erythrocytic 1 OS=Homo sapiens OX=9606 GN=SPTAN1 PE=1 SV=3	284.539	2472	SPTN1_HUMAN	[533-548]	yes	yes	3;4	4.1342e-11	166.9	737100	3
LIQSHPESAEDLQEK	15	0	1722.84	Q13813	Q13813	SPTAN1	Spectrin alpha chain, non-erythrocytic 1 OS=Homo sapiens OX=9606 GN=SPTAN1 PE=1 SV=3	284.539	2472	SPTN1_HUMAN	[1299-1313]	yes	yes	2	8.4842e-10	163.33	101780	1
LKDLNSQADSLMTSSAFDTSQVK	23	1	2485.2	Q13813	Q13813	SPTAN1	Spectrin alpha chain, non-erythrocytic 1 OS=Homo sapiens OX=9606 GN=SPTAN1 PE=1 SV=3	284.539	2472	SPTN1_HUMAN	[1714-1736]	yes	yes	3	3.2732e-07	131.43	446140	1
LKGLALQR	8	1	897.576	Q13813	Q13813	SPTAN1	Spectrin alpha chain, non-erythrocytic 1 OS=Homo sapiens OX=9606 GN=SPTAN1 PE=1 SV=3	284.539	2472	SPTN1_HUMAN	[240-247]	yes	yes	2	0.0021113	138.37	686510	1
LLEAQSHFR	9	0	1099.58	Q13813	Q13813	SPTAN1	Spectrin alpha chain, non-erythrocytic 1 OS=Homo sapiens OX=9606 GN=SPTAN1 PE=1 SV=3	284.539	2472	SPTN1_HUMAN	[2079-2087]	yes	yes	2	4.6534e-07	182.98	779400	1
LLEATELK	8	0	915.528	Q13813	Q13813	SPTAN1	Spectrin alpha chain, non-erythrocytic 1 OS=Homo sapiens OX=9606 GN=SPTAN1 PE=1 SV=3	284.539	2472	SPTN1_HUMAN	[663-670]	yes	yes	2	0.025597	61.962	81025	1
LLVGSEDYGR	10	0	1107.56	Q13813	Q13813	SPTAN1	Spectrin alpha chain, non-erythrocytic 1 OS=Homo sapiens OX=9606 GN=SPTAN1 PE=1 SV=3	284.539	2472	SPTN1_HUMAN	[1785-1794]	yes	yes	2	2.7147e-07	178.83	437260	1
LLVGSEDYGRDLTGVQNLR	19	1	2104.09	Q13813	Q13813	SPTAN1	Spectrin alpha chain, non-erythrocytic 1 OS=Homo sapiens OX=9606 GN=SPTAN1 PE=1 SV=3	284.539	2472	SPTN1_HUMAN	[1785-1803]	yes	yes	3	1.3808e-30	172.37	760140	1
LLVGSEDYGRDLTGVQNLRK	20	2	2232.19	Q13813	Q13813	SPTAN1	Spectrin alpha chain, non-erythrocytic 1 OS=Homo sapiens OX=9606 GN=SPTAN1 PE=1 SV=3	284.539	2472	SPTN1_HUMAN	[1785-1804]	yes	yes	3	9.9771e-05	105.38	217120	1
LMELHRQWELLLEK	14	1	1836.99	Q13813	Q13813	SPTAN1	Spectrin alpha chain, non-erythrocytic 1 OS=Homo sapiens OX=9606 GN=SPTAN1 PE=1 SV=3	284.539	2472	SPTN1_HUMAN	[124-137]	yes	yes	3	0.0055301	76.82	115880	1
LMVHTVATFNSIK	13	0	1459.79	Q13813	Q13813	SPTAN1	Spectrin alpha chain, non-erythrocytic 1 OS=Homo sapiens OX=9606 GN=SPTAN1 PE=1 SV=3	284.539	2472	SPTN1_HUMAN	[1197-1209]	yes	yes	2;3	0.00025727	143.24	232470	3
LMVHTVATFNSIKELNER	18	1	2101.1	Q13813	Q13813	SPTAN1	Spectrin alpha chain, non-erythrocytic 1 OS=Homo sapiens OX=9606 GN=SPTAN1 PE=1 SV=3	284.539	2472	SPTN1_HUMAN	[1197-1214]	yes	yes	3;4	2.4154e-05	118.96	116180	2
LQIASDENYKDPTNLQGK	18	1	2033.01	Q13813	Q13813	SPTAN1	Spectrin alpha chain, non-erythrocytic 1 OS=Homo sapiens OX=9606 GN=SPTAN1 PE=1 SV=3	284.539	2472	SPTN1_HUMAN	[64-81]	yes	yes	2;3	5.5242e-23	176.46	1361400	2
LQKHQAFEAEVQANSGAIVK	20	1	2167.14	Q13813	Q13813	SPTAN1	Spectrin alpha chain, non-erythrocytic 1 OS=Homo sapiens OX=9606 GN=SPTAN1 PE=1 SV=3	284.539	2472	SPTN1_HUMAN	[82-101]	yes	yes	3	7.329e-08	142.98	27990	1
LQQLFR	6	0	803.465	Q13813	Q13813	SPTAN1	Spectrin alpha chain, non-erythrocytic 1 OS=Homo sapiens OX=9606 GN=SPTAN1 PE=1 SV=3	284.539	2472	SPTN1_HUMAN	[786-791]	yes	yes	2	0.0020967	130.65	525140	1
LQQLFRDVEDEETWIR	16	1	2076.03	Q13813	Q13813	SPTAN1	Spectrin alpha chain, non-erythrocytic 1 OS=Homo sapiens OX=9606 GN=SPTAN1 PE=1 SV=3	284.539	2472	SPTN1_HUMAN	[786-801]	yes	yes	3	8.9529e-25	184.99	179020	1
LQQSHPLSATQIQVK	15	0	1676.92	Q13813	Q13813	SPTAN1	Spectrin alpha chain, non-erythrocytic 1 OS=Homo sapiens OX=9606 GN=SPTAN1 PE=1 SV=3	284.539	2472	SPTN1_HUMAN	[321-335]	yes	yes	2	0.0026632	81.92	66463	1
LQTASDESYKDPTNIQSK	18	1	2023.97	Q13813	Q13813	SPTAN1	Spectrin alpha chain, non-erythrocytic 1 OS=Homo sapiens OX=9606 GN=SPTAN1 PE=1 SV=3	284.539	2472	SPTN1_HUMAN	[1571-1588]	yes	yes	2;3	1.095e-58	228.46	605280	2
LSDDNTIGKEEIQQR	15	1	1744.86	Q13813	Q13813	SPTAN1	Spectrin alpha chain, non-erythrocytic 1 OS=Homo sapiens OX=9606 GN=SPTAN1 PE=1 SV=3	284.539	2472	SPTN1_HUMAN	[1830-1844]	yes	yes	2;3	4.7404e-24	212.7	833160	2
LVQYLR	6	0	790.47	Q13813	Q13813	SPTAN1	Spectrin alpha chain, non-erythrocytic 1 OS=Homo sapiens OX=9606 GN=SPTAN1 PE=1 SV=3	284.539	2472	SPTN1_HUMAN	[151-156]	yes	yes	2	0.042567	61.006	26369	1
MDPSGVKVLETAEDIQERR	19	2	2172.08	Q13813	Q13813	SPTAN1	Spectrin alpha chain, non-erythrocytic 1 OS=Homo sapiens OX=9606 GN=SPTAN1 PE=1 SV=3	284.539	2472	SPTN1_HUMAN	[1-19]	yes	yes	3	0.0023208	68.49	89160	1
MNEVISLWK	9	0	1118.58	Q13813	Q13813	SPTAN1	Spectrin alpha chain, non-erythrocytic 1 OS=Homo sapiens OX=9606 GN=SPTAN1 PE=1 SV=3	284.539	2472	SPTN1_HUMAN	[653-661]	yes	yes	2	0.00012548	159.1	807320	2
MNEVISLWKK	10	1	1246.67	Q13813	Q13813	SPTAN1	Spectrin alpha chain, non-erythrocytic 1 OS=Homo sapiens OX=9606 GN=SPTAN1 PE=1 SV=3	284.539	2472	SPTN1_HUMAN	[653-662]	yes	yes	2	1.0875e-06	174.41	127350	1
MQHNLEQQIQAR	12	0	1494.74	Q13813	Q13813	SPTAN1	Spectrin alpha chain, non-erythrocytic 1 OS=Homo sapiens OX=9606 GN=SPTAN1 PE=1 SV=3	284.539	2472	SPTN1_HUMAN	[2304-2315]	yes	yes	2;3	1.6667e-15	258.72	1306400	2
NQALNTDNYGHDLASVQALQR	21	0	2327.13	Q13813	Q13813	SPTAN1	Spectrin alpha chain, non-erythrocytic 1 OS=Homo sapiens OX=9606 GN=SPTAN1 PE=1 SV=3	284.539	2472	SPTN1_HUMAN	[1253-1273]	yes	yes	3	7.2288e-94	324.35	471400	1
NTTGVTEEALK	11	0	1161.59	Q13813	Q13813	SPTAN1	Spectrin alpha chain, non-erythrocytic 1 OS=Homo sapiens OX=9606 GN=SPTAN1 PE=1 SV=3	284.539	2472	SPTN1_HUMAN	[2316-2326]	yes	yes	2	0.016009	65.241	67320	1
QEFAQHANAFHQWIQETR	18	0	2240.05	Q13813	Q13813	SPTAN1	Spectrin alpha chain, non-erythrocytic 1 OS=Homo sapiens OX=9606 GN=SPTAN1 PE=1 SV=3	284.539	2472	SPTN1_HUMAN	[2208-2225]	yes	yes	3	1.5434e-15	167.63	242950	1
QFQDAGHFDAENIK	14	0	1618.74	Q13813	Q13813	SPTAN1	Spectrin alpha chain, non-erythrocytic 1 OS=Homo sapiens OX=9606 GN=SPTAN1 PE=1 SV=3	284.539	2472	SPTN1_HUMAN	[743-756]	yes	yes	2;3	6.7923e-11	168.82	231670	2
QFQDAGHFDAENIKK	15	1	1746.83	Q13813	Q13813	SPTAN1	Spectrin alpha chain, non-erythrocytic 1 OS=Homo sapiens OX=9606 GN=SPTAN1 PE=1 SV=3	284.539	2472	SPTN1_HUMAN	[743-757]	yes	yes	2;3	6.3937e-53	292.8	603180	2
QGFVPAAYVK	10	0	1078.58	Q13813	Q13813	SPTAN1	Spectrin alpha chain, non-erythrocytic 1 OS=Homo sapiens OX=9606 GN=SPTAN1 PE=1 SV=3	284.539	2472	SPTN1_HUMAN	[1013-1022]	yes	yes	2	0.015714	66.621	738890	1
QKLDILDQER	10	1	1256.67	Q13813	Q13813	SPTAN1	Spectrin alpha chain, non-erythrocytic 1 OS=Homo sapiens OX=9606 GN=SPTAN1 PE=1 SV=3	284.539	2472	SPTN1_HUMAN	[1418-1427]	yes	yes	2;3	9.8657e-56	300.09	522000	2
QQVAPTDDETGKELVLALYDYQEK	24	1	2752.34	Q13813	Q13813	SPTAN1	Spectrin alpha chain, non-erythrocytic 1 OS=Homo sapiens OX=9606 GN=SPTAN1 PE=1 SV=3	284.539	2472	SPTN1_HUMAN	[958-981]	yes	yes	3	1.767e-17	174.7	471580	2
QQVAPTDDETGKELVLALYDYQEKSPR	27	2	3092.53	Q13813	Q13813	SPTAN1	Spectrin alpha chain, non-erythrocytic 1 OS=Homo sapiens OX=9606 GN=SPTAN1 PE=1 SV=3	284.539	2472	SPTN1_HUMAN	[958-984]	yes	yes	4	6.4966e-08	127.73	170100	1
QWELLLEK	8	0	1057.58	Q13813	Q13813	SPTAN1	Spectrin alpha chain, non-erythrocytic 1 OS=Homo sapiens OX=9606 GN=SPTAN1 PE=1 SV=3	284.539	2472	SPTN1_HUMAN	[130-137]	yes	yes	2	0.0016017	126.41	87390	1
RAQLADSFHLQQFFR	15	1	1862.95	Q13813	Q13813	SPTAN1	Spectrin alpha chain, non-erythrocytic 1 OS=Homo sapiens OX=9606 GN=SPTAN1 PE=1 SV=3	284.539	2472	SPTN1_HUMAN	[566-580]	yes	yes	3	6.3763e-18	193.06	157750	1
REELITNWEQIR	12	1	1585.82	Q13813	Q13813	SPTAN1	Spectrin alpha chain, non-erythrocytic 1 OS=Homo sapiens OX=9606 GN=SPTAN1 PE=1 SV=3	284.539	2472	SPTN1_HUMAN	[336-347]	yes	yes	2	0.038736	79.693	225560	1
RLEAELAAHEPAIQGVLDTGK	21	1	2217.18	Q13813	Q13813	SPTAN1	Spectrin alpha chain, non-erythrocytic 1 OS=Homo sapiens OX=9606 GN=SPTAN1 PE=1 SV=3	284.539	2472	SPTN1_HUMAN	[1808-1828]	yes	yes	3	0.0066116	56.766	502600	1
RLEAELAAHEPAIQGVLDTGKK	22	2	2345.27	Q13813	Q13813	SPTAN1	Spectrin alpha chain, non-erythrocytic 1 OS=Homo sapiens OX=9606 GN=SPTAN1 PE=1 SV=3	284.539	2472	SPTN1_HUMAN	[1808-1829]	yes	yes	4	2.5348e-11	152.47	711700	1
RNEVLDRWR	9	2	1242.66	Q13813	Q13813	SPTAN1	Spectrin alpha chain, non-erythrocytic 1 OS=Homo sapiens OX=9606 GN=SPTAN1 PE=1 SV=3	284.539	2472	SPTN1_HUMAN	[1526-1534]	yes	yes	3	0.0074942	73.499	73471	1
RQDLEDSLQAQQYFADANEAESWMR	25	1	3000.33	Q13813	Q13813	SPTAN1	Spectrin alpha chain, non-erythrocytic 1 OS=Homo sapiens OX=9606 GN=SPTAN1 PE=1 SV=3	284.539	2472	SPTN1_HUMAN	[883-907]	yes	yes	3	1.0133e-17	175.48	126950	2
RRAQLADSFHLQQFFR	16	2	2019.06	Q13813	Q13813	SPTAN1	Spectrin alpha chain, non-erythrocytic 1 OS=Homo sapiens OX=9606 GN=SPTAN1 PE=1 SV=3	284.539	2472	SPTN1_HUMAN	[565-580]	yes	yes	4	0.039452	35.659	28529	1
SADESGQALLAAGHYASDEVR	21	0	2145.99	Q13813	Q13813	SPTAN1	Spectrin alpha chain, non-erythrocytic 1 OS=Homo sapiens OX=9606 GN=SPTAN1 PE=1 SV=3	284.539	2472	SPTN1_HUMAN	[419-439]	yes	yes	2;3	3.675e-17	230.82	1191900	2
SADESGQALLAAGHYASDEVREK	23	1	2403.13	Q13813	Q13813	SPTAN1	Spectrin alpha chain, non-erythrocytic 1 OS=Homo sapiens OX=9606 GN=SPTAN1 PE=1 SV=3	284.539	2472	SPTN1_HUMAN	[419-441]	yes	yes	3	7.496e-87	242.11	1057800	1
SKLGESQTLQQFSR	14	1	1607.83	Q13813	Q13813	SPTAN1	Spectrin alpha chain, non-erythrocytic 1 OS=Homo sapiens OX=9606 GN=SPTAN1 PE=1 SV=3	284.539	2472	SPTN1_HUMAN	[1545-1558]	yes	yes	2;3	3.0673e-11	185.87	233020	2
SLQQLAEER	9	0	1072.55	Q13813	Q13813	SPTAN1	Spectrin alpha chain, non-erythrocytic 1 OS=Homo sapiens OX=9606 GN=SPTAN1 PE=1 SV=3	284.539	2472	SPTN1_HUMAN	[1217-1225]	yes	yes	2	0.0015255	125.82	64808	1
SLQQLAEERSQLLGSAHEVQR	21	1	2378.23	Q13813	Q13813	SPTAN1	Spectrin alpha chain, non-erythrocytic 1 OS=Homo sapiens OX=9606 GN=SPTAN1 PE=1 SV=3	284.539	2472	SPTN1_HUMAN	[1217-1237]	yes	yes	3	0.030566	45.011	180270	1
SLSAQEEKITALDEFATK	18	1	1980.01	Q13813	Q13813	SPTAN1	Spectrin alpha chain, non-erythrocytic 1 OS=Homo sapiens OX=9606 GN=SPTAN1 PE=1 SV=3	284.539	2472	SPTN1_HUMAN	[515-532]	yes	yes	2;3	1.2203e-38	253.2	1430800	2
SQLLGSAHEVQR	12	0	1323.69	Q13813	Q13813	SPTAN1	Spectrin alpha chain, non-erythrocytic 1 OS=Homo sapiens OX=9606 GN=SPTAN1 PE=1 SV=3	284.539	2472	SPTN1_HUMAN	[1226-1237]	yes	yes	2	1.0731e-08	200.76	1444800	1
SSLSSAQADFNQLAELDR	18	0	1950.93	Q13813	Q13813	SPTAN1	Spectrin alpha chain, non-erythrocytic 1 OS=Homo sapiens OX=9606 GN=SPTAN1 PE=1 SV=3	284.539	2472	SPTN1_HUMAN	[2138-2155]	yes	yes	2	8.6872e-87	334.79	2842300	1
TATDEAYKDPSNLQGK	16	1	1736.82	Q13813	Q13813	SPTAN1	Spectrin alpha chain, non-erythrocytic 1 OS=Homo sapiens OX=9606 GN=SPTAN1 PE=1 SV=3	284.539	2472	SPTN1_HUMAN	[595-610]	yes	yes	2;3	8.4595e-43	322.23	724060	2
TDDYGRDLSSVQTLLTK	17	1	1910.96	Q13813	Q13813	SPTAN1	Spectrin alpha chain, non-erythrocytic 1 OS=Homo sapiens OX=9606 GN=SPTAN1 PE=1 SV=3	284.539	2472	SPTN1_HUMAN	[2001-2017]	yes	yes	3	5.4325e-05	114.29	232930	1
TKQDEVNAAWQR	12	1	1444.71	Q13813	Q13813	SPTAN1	Spectrin alpha chain, non-erythrocytic 1 OS=Homo sapiens OX=9606 GN=SPTAN1 PE=1 SV=3	284.539	2472	SPTN1_HUMAN	[228-239]	yes	yes	2;3	1.7596e-12	223.71	338400	2
TYLLDGSCMVEESGTLESQLEATK	24	0	2660.22	Q13813	Q13813	SPTAN1	Spectrin alpha chain, non-erythrocytic 1 OS=Homo sapiens OX=9606 GN=SPTAN1 PE=1 SV=3	284.539	2472	SPTN1_HUMAN	[2226-2249]	yes	yes	2	0.00016582	100.41	35274	1
TYLLDGSCMVEESGTLESQLEATKR	25	1	2816.32	Q13813	Q13813	SPTAN1	Spectrin alpha chain, non-erythrocytic 1 OS=Homo sapiens OX=9606 GN=SPTAN1 PE=1 SV=3	284.539	2472	SPTN1_HUMAN	[2226-2250]	yes	yes	3	3.0146e-05	110.94	109520	1
VEDLFLTFAK	10	0	1181.63	Q13813	Q13813	SPTAN1	Spectrin alpha chain, non-erythrocytic 1 OS=Homo sapiens OX=9606 GN=SPTAN1 PE=1 SV=3	284.539	2472	SPTN1_HUMAN	[2089-2098]	yes	yes	2	0.011175	73.233	45890	1
VEVNDRQGFVPAAYVK	16	1	1790.93	Q13813	Q13813	SPTAN1	Spectrin alpha chain, non-erythrocytic 1 OS=Homo sapiens OX=9606 GN=SPTAN1 PE=1 SV=3	284.539	2472	SPTN1_HUMAN	[1007-1022]	yes	yes	3	0.0097183	60.474	24605	1
VLETAEDIQER	11	0	1301.65	Q13813	Q13813	SPTAN1	Spectrin alpha chain, non-erythrocytic 1 OS=Homo sapiens OX=9606 GN=SPTAN1 PE=1 SV=3	284.539	2472	SPTN1_HUMAN	[8-18]	yes	yes	2	1.1555e-05	185.08	1133600	1
VLETAEDIQERR	12	1	1457.75	Q13813	Q13813	SPTAN1	Spectrin alpha chain, non-erythrocytic 1 OS=Homo sapiens OX=9606 GN=SPTAN1 PE=1 SV=3	284.539	2472	SPTN1_HUMAN	[8-19]	yes	yes	2	1.6986e-26	252.3	388990	1
VNDVCTNGQDLIK	13	0	1474.71	Q13813	Q13813	SPTAN1	Spectrin alpha chain, non-erythrocytic 1 OS=Homo sapiens OX=9606 GN=SPTAN1 PE=1 SV=3	284.539	2472	SPTN1_HUMAN	[1926-1938]	yes	yes	2	0.0035624	86.028	59238	1
VNDVCTNGQDLIKK	14	1	1602.8	Q13813	Q13813	SPTAN1	Spectrin alpha chain, non-erythrocytic 1 OS=Homo sapiens OX=9606 GN=SPTAN1 PE=1 SV=3	284.539	2472	SPTN1_HUMAN	[1926-1939]	yes	yes	2	0.00032382	119.39	33682	2
VNEVNQFAAK	10	0	1118.57	Q13813	Q13813	SPTAN1	Spectrin alpha chain, non-erythrocytic 1 OS=Homo sapiens OX=9606 GN=SPTAN1 PE=1 SV=3	284.539	2472	SPTN1_HUMAN	[205-214]	yes	yes	2	0.00032328	141.02	234960	1
WSQLLANSAAR	11	0	1215.64	Q13813	Q13813	SPTAN1	Spectrin alpha chain, non-erythrocytic 1 OS=Homo sapiens OX=9606 GN=SPTAN1 PE=1 SV=3	284.539	2472	SPTN1_HUMAN	[2065-2075]	yes	yes	2	1.3503e-05	159.34	119700	1
YEALKEPMVAR	11	1	1305.68	Q13813	Q13813	SPTAN1	Spectrin alpha chain, non-erythrocytic 1 OS=Homo sapiens OX=9606 GN=SPTAN1 PE=1 SV=3	284.539	2472	SPTN1_HUMAN	[766-776]	yes	yes	2;3	6.7591e-12	204.52	1435000	4
YTEHSTVGLAQQWDQLDQLGMR	22	0	2575.21	Q13813	Q13813	SPTAN1	Spectrin alpha chain, non-erythrocytic 1 OS=Homo sapiens OX=9606 GN=SPTAN1 PE=1 SV=3	284.539	2472	SPTN1_HUMAN	[2282-2303]	yes	yes	3	5.6184e-34	227.8	334670	2
AALAHSEEVTASQVAATK	18	0	1782.91	Q15149	Q15149	PLEC	Plectin OS=Homo sapiens OX=9606 GN=PLEC PE=1 SV=3	531.791	4684	PLEC_HUMAN	[2744-2761]	yes	yes	2;3	3.5929e-07	117.26	143920	2
AEVVETTQVYTEEETR	16	0	1882.88	Q15149	Q15149	PLEC	Plectin OS=Homo sapiens OX=9606 GN=PLEC PE=1 SV=3	531.791	4684	PLEC_HUMAN	[3686-3701]	yes	yes	2	8.3109e-07	151.54	83613	1
AEVVETTQVYTEEETRR	17	1	2038.98	Q15149	Q15149	PLEC	Plectin OS=Homo sapiens OX=9606 GN=PLEC PE=1 SV=3	531.791	4684	PLEC_HUMAN	[3686-3702]	yes	yes	3	0.0086917	56.817	62292	1
AGEVERDLDKADSMIR	16	2	1803.88	Q15149	Q15149	PLEC	Plectin OS=Homo sapiens OX=9606 GN=PLEC PE=1 SV=3	531.791	4684	PLEC_HUMAN	[572-587]	yes	yes	3	3.9536e-25	198.85	412010	1
AGLVGPEFHEK	11	0	1182.6	Q15149	Q15149	PLEC	Plectin OS=Homo sapiens OX=9606 GN=PLEC PE=1 SV=3	531.791	4684	PLEC_HUMAN	[3221-3231]	yes	yes	2	0.00029544	134.23	371420	1
AGTLSITEFADMLSGNAGGFR	21	0	2114.01	Q15149	Q15149	PLEC	Plectin OS=Homo sapiens OX=9606 GN=PLEC PE=1 SV=3	531.791	4684	PLEC_HUMAN	[4361-4381]	yes	yes	2	0.015515	65.956	8342.6	1
AGVVGPELHEQLLSAEK	17	0	1775.94	Q15149	Q15149	PLEC	Plectin OS=Homo sapiens OX=9606 GN=PLEC PE=1 SV=3	531.791	4684	PLEC_HUMAN	[3552-3568]	yes	yes	2;3	8.227e-05	109.04	1417000	2
AHEEQLKEAQAVPATLPELEATK	23	1	2502.3	Q15149	Q15149	PLEC	Plectin OS=Homo sapiens OX=9606 GN=PLEC PE=1 SV=3	531.791	4684	PLEC_HUMAN	[1244-1266]	yes	yes	3	0.014643	53.747	145100	1
APVPASELLASGVLSR	16	0	1565.88	Q15149	Q15149	PLEC	Plectin OS=Homo sapiens OX=9606 GN=PLEC PE=1 SV=3	531.791	4684	PLEC_HUMAN	[3447-3462]	yes	yes	2;3	3.3833e-18	255.9	726870	2
AQAEAQQPTFDALRDELR	18	1	2058.01	Q15149	Q15149	PLEC	Plectin OS=Homo sapiens OX=9606 GN=PLEC PE=1 SV=3	531.791	4684	PLEC_HUMAN	[1274-1291]	yes	yes	3	0.0022299	76.586	188580	1
AQAEVEGLGKGVAR	14	1	1383.75	Q15149	Q15149	PLEC	Plectin OS=Homo sapiens OX=9606 GN=PLEC PE=1 SV=3	531.791	4684	PLEC_HUMAN	[1166-1179]	yes	yes	2	0.019717	75.695	16747	1
AQFEQLKDGK	10	1	1162.6	Q15149	Q15149	PLEC	Plectin OS=Homo sapiens OX=9606 GN=PLEC PE=1 SV=3	531.791	4684	PLEC_HUMAN	[3463-3472]	yes	yes	2	0.0086759	99.257	49507	1
AQFEQLKDGKTTVK	14	2	1591.86	Q15149	Q15149	PLEC	Plectin OS=Homo sapiens OX=9606 GN=PLEC PE=1 SV=3	531.791	4684	PLEC_HUMAN	[3463-3476]	yes	yes	3	0.0088117	73.887	58900	1
ARQEELYSELQAR	13	1	1591.8	Q15149	Q15149	PLEC	Plectin OS=Homo sapiens OX=9606 GN=PLEC PE=1 SV=3	531.791	4684	PLEC_HUMAN	[3356-3368]	yes	yes	2;3	1.1677e-06	182.71	313630	2
ATVSAPFGK	9	0	876.471	Q15149	Q15149	PLEC	Plectin OS=Homo sapiens OX=9606 GN=PLEC PE=1 SV=3	531.791	4684	PLEC_HUMAN	[3045-3053]	yes	yes	2	0.035279	52.716	76578	1
ATVSAPFGKFQGK	13	1	1336.71	Q15149	Q15149	PLEC	Plectin OS=Homo sapiens OX=9606 GN=PLEC PE=1 SV=3	531.791	4684	PLEC_HUMAN	[3045-3057]	yes	yes	2	0.00094923	114.97	59429	1
AVTGYKDPYSGK	12	1	1284.63	Q15149	Q15149	PLEC	Plectin OS=Homo sapiens OX=9606 GN=PLEC PE=1 SV=3	531.791	4684	PLEC_HUMAN	[4147-4158]	yes	yes	3	0.014707	53.754	14291	1
AVTGYKDPYSGKLISLFQAMK	21	2	2316.22	Q15149	Q15149	PLEC	Plectin OS=Homo sapiens OX=9606 GN=PLEC PE=1 SV=3	531.791	4684	PLEC_HUMAN	[4147-4167]	yes	yes	3	0.00079843	83.826	62966	1
AVTGYRDPYSGSTISLFQAMQK	22	1	2419.18	Q15149	Q15149	PLEC	Plectin OS=Homo sapiens OX=9606 GN=PLEC PE=1 SV=3	531.791	4684	PLEC_HUMAN	[3569-3590]	yes	yes	3	1.3812e-33	182.13	537690	1
AVTGYRDPYTEQTISLFQAMKK	22	2	2546.28	Q15149	Q15149	PLEC	Plectin OS=Homo sapiens OX=9606 GN=PLEC PE=1 SV=3	531.791	4684	PLEC_HUMAN	[3904-3925]	yes	yes	3;4	3.6682e-55	271.94	1169000	3
AVTGYRDPYTGQSVSLFQALKK	22	2	2428.28	Q15149	Q15149	PLEC	Plectin OS=Homo sapiens OX=9606 GN=PLEC PE=1 SV=3	531.791	4684	PLEC_HUMAN	[3238-3259]	yes	yes	3;4	4.4851e-11	153.19	451190	2
AYSDPSTGEPATYGELQQR	19	0	2068.93	Q15149	Q15149	PLEC	Plectin OS=Homo sapiens OX=9606 GN=PLEC PE=1 SV=3	531.791	4684	PLEC_HUMAN	[3317-3335]	yes	yes	2	1.2258e-48	266.35	647710	1
CRPDQLTGLSLLPLSEK	17	1	1926.02	Q15149	Q15149	PLEC	Plectin OS=Homo sapiens OX=9606 GN=PLEC PE=1 SV=3	531.791	4684	PLEC_HUMAN	[3336-3352]	yes	yes	3	0.046897	47.09	5138.6	1
DALDGPAAEAEPEHSFDGLRR	21	1	2252.05	Q15149	Q15149	PLEC	Plectin OS=Homo sapiens OX=9606 GN=PLEC PE=1 SV=3	531.791	4684	PLEC_HUMAN	[2768-2788]	yes	yes	3	0.00038207	65.25	52924	2
DDGTGQLLLPLSDAR	15	0	1569.8	Q15149	Q15149	PLEC	Plectin OS=Homo sapiens OX=9606 GN=PLEC PE=1 SV=3	531.791	4684	PLEC_HUMAN	[4004-4018]	yes	yes	2	0.0012648	94.023	119480	1
DLDKADSMIR	10	1	1162.57	Q15149	Q15149	PLEC	Plectin OS=Homo sapiens OX=9606 GN=PLEC PE=1 SV=3	531.791	4684	PLEC_HUMAN	[578-587]	yes	yes	2	0.00028387	150.53	141140	1
DLSELGSVR	9	0	974.503	Q15149	Q15149	PLEC	Plectin OS=Homo sapiens OX=9606 GN=PLEC PE=1 SV=3	531.791	4684	PLEC_HUMAN	[3477-3485]	yes	yes	2	0.0040807	98.523	168980	1
DPYTGQSVSLFQALKK	16	1	1780.94	Q15149	Q15149	PLEC	Plectin OS=Homo sapiens OX=9606 GN=PLEC PE=1 SV=3	531.791	4684	PLEC_HUMAN	[3244-3259]	yes	yes	2	9.3227e-18	192.18	22362	1
DTHDQLSEPSEVR	13	0	1511.69	Q15149	Q15149	PLEC	Plectin OS=Homo sapiens OX=9606 GN=PLEC PE=1 SV=3	531.791	4684	PLEC_HUMAN	[3969-3981]	yes	yes	2	0.0002717	117.23	31426	1
EAQAVPATLPELEATK	16	0	1666.88	Q15149	Q15149	PLEC	Plectin OS=Homo sapiens OX=9606 GN=PLEC PE=1 SV=3	531.791	4684	PLEC_HUMAN	[1251-1266]	yes	yes	2	0.0011342	89.301	92993	1
EGLTSIEEVTKNLQK	15	1	1687.9	Q15149	Q15149	PLEC	Plectin OS=Homo sapiens OX=9606 GN=PLEC PE=1 SV=3	531.791	4684	PLEC_HUMAN	[4050-4064]	yes	yes	2;3	1.525e-17	234.17	190790	2
ELIPTEEALR	10	0	1169.63	Q15149	Q15149	PLEC	Plectin OS=Homo sapiens OX=9606 GN=PLEC PE=1 SV=3	531.791	4684	PLEC_HUMAN	[3926-3935]	yes	yes	2	1.7816e-07	182.39	882370	1
ESADPLGAWLQDAR	14	0	1527.73	Q15149	Q15149	PLEC	Plectin OS=Homo sapiens OX=9606 GN=PLEC PE=1 SV=3	531.791	4684	PLEC_HUMAN	[1351-1364]	yes	yes	2	1.356e-13	189.13	104140	1
ETFEKTPVEVPVGGFKGR	18	2	1976.04	Q15149	Q15149	PLEC	Plectin OS=Homo sapiens OX=9606 GN=PLEC PE=1 SV=3	531.791	4684	PLEC_HUMAN	[3369-3386]	yes	yes	4	0.048425	26.808	14445	1
FHKLQNVQIALDYLR	15	1	1857.03	Q15149	Q15149	PLEC	Plectin OS=Homo sapiens OX=9606 GN=PLEC PE=1 SV=3	531.791	4684	PLEC_HUMAN	[234-248]	yes	yes	3	0.014992	58.071	55434	1
FLEGTSCIAGVFVDATK	17	0	1813.89	Q15149	Q15149	PLEC	Plectin OS=Homo sapiens OX=9606 GN=PLEC PE=1 SV=3	531.791	4684	PLEC_HUMAN	[4065-4081]	yes	yes	2	0.00010684	107.14	71837	1
FLQEEAEKMK	10	1	1251.62	Q15149	Q15149	PLEC	Plectin OS=Homo sapiens OX=9606 GN=PLEC PE=1 SV=3	531.791	4684	PLEC_HUMAN	[2402-2411]	yes	yes	2	0.0099233	96.331	39846	1
GAEKAEVVETTQVYTEEETRR	21	2	2424.18	Q15149	Q15149	PLEC	Plectin OS=Homo sapiens OX=9606 GN=PLEC PE=1 SV=3	531.791	4684	PLEC_HUMAN	[3682-3702]	yes	yes	3	0.0065714	62.684	104790	1
GFFDPNTHENLTYLQLLER	19	0	2306.13	Q15149;P58107	Q15149	PLEC	Plectin OS=Homo sapiens OX=9606 GN=PLEC PE=1 SV=3	531.791	4684	PLEC_HUMAN	[2989-3007]	no	no	3	4.9308e-05	109.03	31971	1
GFFDPNTHENLTYR	14	0	1709.78	Q15149	Q15149	PLEC	Plectin OS=Homo sapiens OX=9606 GN=PLEC PE=1 SV=3	531.791	4684	PLEC_HUMAN	[3648-3661]	yes	yes	2;3	8.1567e-06	132.47	445310	2
GGELVYTDSEAR	12	0	1295.6	Q15149	Q15149	PLEC	Plectin OS=Homo sapiens OX=9606 GN=PLEC PE=1 SV=3	531.791	4684	PLEC_HUMAN	[3028-3039]	yes	yes	2	0.0045018	83.862	197410	1
GGELVYTDSEARDVFEK	17	1	1913.9	Q15149	Q15149	PLEC	Plectin OS=Homo sapiens OX=9606 GN=PLEC PE=1 SV=3	531.791	4684	PLEC_HUMAN	[3028-3044]	yes	yes	2	0.00018147	142.38	213350	1
GIYQSLEGAVQAGQLK	16	0	1660.88	Q15149	Q15149	PLEC	Plectin OS=Homo sapiens OX=9606 GN=PLEC PE=1 SV=3	531.791	4684	PLEC_HUMAN	[478-493]	yes	yes	2	2.0411e-13	172.09	339940	1
GLFDEEMNEILTDPSDDTK	19	0	2167.95	Q15149	Q15149	PLEC	Plectin OS=Homo sapiens OX=9606 GN=PLEC PE=1 SV=3	531.791	4684	PLEC_HUMAN	[4207-4225]	yes	yes	2	2.1536e-30	216.15	129100	1
GLHQSIEEFR	10	0	1214.6	Q15149	Q15149	PLEC	Plectin OS=Homo sapiens OX=9606 GN=PLEC PE=1 SV=3	531.791	4684	PLEC_HUMAN	[697-706]	yes	yes	2;3	0.00062732	154.85	363910	2
GLHQSIEEFRAK	12	1	1413.74	Q15149	Q15149	PLEC	Plectin OS=Homo sapiens OX=9606 GN=PLEC PE=1 SV=3	531.791	4684	PLEC_HUMAN	[697-708]	yes	yes	2	0.0033796	101.95	36480	1
GLILKDHGIR	10	1	1120.67	Q15149	Q15149	PLEC	Plectin OS=Homo sapiens OX=9606 GN=PLEC PE=1 SV=3	531.791	4684	PLEC_HUMAN	[4169-4178]	yes	yes	2	0.0053084	112.01	56851	1
GLLSAEVAR	9	0	914.519	Q15149	Q15149	PLEC	Plectin OS=Homo sapiens OX=9606 GN=PLEC PE=1 SV=3	531.791	4684	PLEC_HUMAN	[3850-3858]	yes	yes	2	0.0010865	133.12	125940	1
GYFSEEMNR	9	0	1131.47	Q15149	Q15149	PLEC	Plectin OS=Homo sapiens OX=9606 GN=PLEC PE=1 SV=3	531.791	4684	PLEC_HUMAN	[3629-3637]	yes	yes	2	0.00017836	155.51	295690	1
GYLNKDTHDQLSEPSEVR	18	1	2086.99	Q15149	Q15149	PLEC	Plectin OS=Homo sapiens OX=9606 GN=PLEC PE=1 SV=3	531.791	4684	PLEC_HUMAN	[3964-3981]	yes	yes	3;4	8.1309e-16	147.16	478260	2
GYYSPYSVSGSGSTAGSR	18	0	1781.79	Q15149	Q15149	PLEC	Plectin OS=Homo sapiens OX=9606 GN=PLEC PE=1 SV=3	531.791	4684	PLEC_HUMAN	[4610-4627]	yes	yes	2	2.9212e-86	320.57	452000	1
HKPLLIDMNKVYR	13	2	1625.91	Q15149	Q15149	PLEC	Plectin OS=Homo sapiens OX=9606 GN=PLEC PE=1 SV=3	531.791	4684	PLEC_HUMAN	[337-349]	yes	yes	4	0.010689	60.161	39276	1
IISLETYNLLR	11	0	1333.76	Q15149	Q15149	PLEC	Plectin OS=Homo sapiens OX=9606 GN=PLEC PE=1 SV=3	531.791	4684	PLEC_HUMAN	[3794-3804]	yes	yes	2	4.7022e-34	254.82	678900	1
KESYSALMR	9	1	1083.54	Q15149	Q15149	PLEC	Plectin OS=Homo sapiens OX=9606 GN=PLEC PE=1 SV=3	531.791	4684	PLEC_HUMAN	[792-800]	yes	yes	2	0.0012278	143.91	237610	1
KGLVGPELHDR	11	1	1219.67	Q15149	Q15149	PLEC	Plectin OS=Homo sapiens OX=9606 GN=PLEC PE=1 SV=3	531.791	4684	PLEC_HUMAN	[3887-3897]	yes	yes	2;3	0.00023961	117.86	162240	2
KGWLYYEAGQR	11	1	1369.68	Q15149	Q15149	PLEC	Plectin OS=Homo sapiens OX=9606 GN=PLEC PE=1 SV=3	531.791	4684	PLEC_HUMAN	[4513-4523]	yes	yes	2;3	0.0033582	105.4	217360	2
KQITMEELVR	10	1	1245.68	Q15149	Q15149	PLEC	Plectin OS=Homo sapiens OX=9606 GN=PLEC PE=1 SV=3	531.791	4684	PLEC_HUMAN	[4027-4036]	yes	yes	2	0.0030242	123.11	303000	1
LAAEQELIR	9	0	1041.58	Q15149	Q15149	PLEC	Plectin OS=Homo sapiens OX=9606 GN=PLEC PE=1 SV=3	531.791	4684	PLEC_HUMAN	[1846-1854]	yes	yes	2	0.047354	46.129	11527	1
LAEVEAALEK	10	0	1071.58	Q15149	Q15149	PLEC	Plectin OS=Homo sapiens OX=9606 GN=PLEC PE=1 SV=3	531.791	4684	PLEC_HUMAN	[1499-1508]	yes	yes	2	0.025568	56.916	49803	1
LAQGHTTVDELAR	13	0	1409.73	Q15149	Q15149	PLEC	Plectin OS=Homo sapiens OX=9606 GN=PLEC PE=1 SV=3	531.791	4684	PLEC_HUMAN	[2809-2821]	yes	yes	2;3	0.0030163	86.467	127050	2
LEDLLQDAQDEKEQLNEYK	19	1	2320.11	Q15149	Q15149	PLEC	Plectin OS=Homo sapiens OX=9606 GN=PLEC PE=1 SV=3	531.791	4684	PLEC_HUMAN	[897-915]	yes	yes	3	0.0037537	70.335	87781	1
LFNAIIHR	8	0	982.571	Q15149	Q15149	PLEC	Plectin OS=Homo sapiens OX=9606 GN=PLEC PE=1 SV=3	531.791	4684	PLEC_HUMAN	[329-336]	yes	yes	2	0.0076149	97.071	244860	2
LGFHLPLEVAYQR	13	0	1541.84	Q15149	Q15149	PLEC	Plectin OS=Homo sapiens OX=9606 GN=PLEC PE=1 SV=3	531.791	4684	PLEC_HUMAN	[3951-3963]	yes	yes	3	9.4054e-08	164.9	610210	1
LISLFQAMK	9	0	1049.59	Q15149	Q15149	PLEC	Plectin OS=Homo sapiens OX=9606 GN=PLEC PE=1 SV=3	531.791	4684	PLEC_HUMAN	[4159-4167]	yes	yes	2	0.0056879	89.55	76195	1
LISLFQAMKK	10	1	1177.69	Q15149	Q15149	PLEC	Plectin OS=Homo sapiens OX=9606 GN=PLEC PE=1 SV=3	531.791	4684	PLEC_HUMAN	[4159-4168]	yes	yes	2	0.032817	72.485	63842	1
LKAEAELLQQQK	12	1	1397.79	Q15149	Q15149	PLEC	Plectin OS=Homo sapiens OX=9606 GN=PLEC PE=1 SV=3	531.791	4684	PLEC_HUMAN	[2462-2473]	yes	yes	2	0.0023708	108.35	22250	1
LKISYKDALDR	11	2	1320.74	Q15149	Q15149	PLEC	Plectin OS=Homo sapiens OX=9606 GN=PLEC PE=1 SV=3	531.791	4684	PLEC_HUMAN	[4579-4589]	yes	yes	3	0.017862	59.198	25606	1
LLAAGKVPQR	10	1	1051.65	Q15149	Q15149	PLEC	Plectin OS=Homo sapiens OX=9606 GN=PLEC PE=1 SV=3	531.791	4684	PLEC_HUMAN	[562-571]	yes	yes	2	2.3898e-05	166.17	432540	1
LLDAQLATGGIVDPR	15	0	1537.85	Q15149	Q15149	PLEC	Plectin OS=Homo sapiens OX=9606 GN=PLEC PE=1 SV=3	531.791	4684	PLEC_HUMAN	[3936-3950]	yes	yes	2	4.6651e-66	314.29	884980	1
LLDAQLSTGGIVDPSK	16	0	1612.87	Q15149	Q15149	PLEC	Plectin OS=Homo sapiens OX=9606 GN=PLEC PE=1 SV=3	531.791	4684	PLEC_HUMAN	[3270-3285]	yes	yes	2	2.632e-14	208.47	339460	1
LLDPEDVDVPQPDEK	15	0	1707.82	Q15149	Q15149	PLEC	Plectin OS=Homo sapiens OX=9606 GN=PLEC PE=1 SV=3	531.791	4684	PLEC_HUMAN	[372-386]	yes	yes	2	0.00021809	107.52	25299	1
LLEAQACTGGIIDPSTGER	19	0	1986.97	Q15149	Q15149	PLEC	Plectin OS=Homo sapiens OX=9606 GN=PLEC PE=1 SV=3	531.791	4684	PLEC_HUMAN	[4448-4466]	yes	yes	2	0.00046754	113.59	34433	1
LLEAQIATGGIIDPEESHR	19	0	2048.05	Q15149	Q15149	PLEC	Plectin OS=Homo sapiens OX=9606 GN=PLEC PE=1 SV=3	531.791	4684	PLEC_HUMAN	[4179-4197]	yes	yes	3	0.002656	74.047	15749	1
LLEAQIATGGIIDPEESHRLPVEVAYK	27	1	2947.57	Q15149	Q15149	PLEC	Plectin OS=Homo sapiens OX=9606 GN=PLEC PE=1 SV=3	531.791	4684	PLEC_HUMAN	[4179-4205]	yes	yes	3;4	0.0043722	62.374	112800	2
LLEAQIATGGIIDPEESHRLPVEVAYKR	28	2	3103.67	Q15149	Q15149	PLEC	Plectin OS=Homo sapiens OX=9606 GN=PLEC PE=1 SV=3	531.791	4684	PLEC_HUMAN	[4179-4206]	yes	yes	4	2.0284e-18	174.31	149580	1
LLEAQIATGGIIDPVHSHR	19	0	2026.1	Q15149;P58107	Q15149	PLEC	Plectin OS=Homo sapiens OX=9606 GN=PLEC PE=1 SV=3	531.791	4684	PLEC_HUMAN	[3601-3619]	no	no	3	1.7152e-07	139.17	136460	1
LLEAQIATGGIIDPVHSHRVPVDVAYQR	28	1	3053.64	Q15149	Q15149	PLEC	Plectin OS=Homo sapiens OX=9606 GN=PLEC PE=1 SV=3	531.791	4684	PLEC_HUMAN	[3601-3628]	yes	yes	4	2.5223e-05	106.04	79186	1
LLEAQIATGGVIDPVHSHR	19	0	2012.08	Q15149;P58107	Q15149	PLEC	Plectin OS=Homo sapiens OX=9606 GN=PLEC PE=1 SV=3	531.791	4684	PLEC_HUMAN	[2942-2960]	no	no	3	3.024e-07	134.07	116020	1
LLEAQIATGGVIDPVHSHRVPVDVAYR	27	1	2911.57	Q15149;P58107	Q15149	PLEC	Plectin OS=Homo sapiens OX=9606 GN=PLEC PE=1 SV=3	531.791	4684	PLEC_HUMAN	[2942-2968]	no	no	4	0.00015248	96.338	59303	1
LLFNDVQTLK	10	0	1189.67	Q15149	Q15149	PLEC	Plectin OS=Homo sapiens OX=9606 GN=PLEC PE=1 SV=3	531.791	4684	PLEC_HUMAN	[588-597]	yes	yes	2	1.7782e-07	182.4	536210	1
LLFNDVQTLKDGR	13	1	1517.82	Q15149	Q15149	PLEC	Plectin OS=Homo sapiens OX=9606 GN=PLEC PE=1 SV=3	531.791	4684	PLEC_HUMAN	[588-600]	yes	yes	2	0.010268	85.288	36198	1
LLLWSQR	7	0	914.534	Q15149	Q15149	PLEC	Plectin OS=Homo sapiens OX=9606 GN=PLEC PE=1 SV=3	531.791	4684	PLEC_HUMAN	[301-307]	yes	yes	2	0.0065955	117.7	377410	1
LLPLKGAEK	9	1	967.607	Q15149	Q15149	PLEC	Plectin OS=Homo sapiens OX=9606 GN=PLEC PE=1 SV=3	531.791	4684	PLEC_HUMAN	[3677-3685]	yes	yes	2	0.011799	97.635	236300	1
LLPLKGAEKAEVVETTQVYTEEETR	25	2	2832.48	Q15149	Q15149	PLEC	Plectin OS=Homo sapiens OX=9606 GN=PLEC PE=1 SV=3	531.791	4684	PLEC_HUMAN	[3677-3701]	yes	yes	3	0.029573	48.489	40810	1
LPVEVAYKR	9	1	1073.62	Q15149	Q15149	PLEC	Plectin OS=Homo sapiens OX=9606 GN=PLEC PE=1 SV=3	531.791	4684	PLEC_HUMAN	[4198-4206]	yes	yes	2	0.019538	82.452	41904	1
LQLEETDHQKNLLDEELQR	19	1	2350.18	Q15149	Q15149	PLEC	Plectin OS=Homo sapiens OX=9606 GN=PLEC PE=1 SV=3	531.791	4684	PLEC_HUMAN	[2330-2348]	yes	yes	3	0.022192	50.938	41651	1
LQNVQIALDYLR	12	0	1444.8	Q15149	Q15149	PLEC	Plectin OS=Homo sapiens OX=9606 GN=PLEC PE=1 SV=3	531.791	4684	PLEC_HUMAN	[237-248]	yes	yes	2	1.2583e-06	162.38	76238	1
LREQLQLLEEQHR	13	1	1690.91	Q15149	Q15149	PLEC	Plectin OS=Homo sapiens OX=9606 GN=PLEC PE=1 SV=3	531.791	4684	PLEC_HUMAN	[2731-2743]	yes	yes	3	1.9339e-07	162.13	60310	1
LSAEAEKVLALPEPSPAAPTLR	22	1	2259.25	Q15149	Q15149	PLEC	Plectin OS=Homo sapiens OX=9606 GN=PLEC PE=1 SV=3	531.791	4684	PLEC_HUMAN	[1180-1201]	yes	yes	3	0.021294	49.902	81136	1
LSFSGLRAPVPASELLASGVLSR	23	1	2326.3	Q15149	Q15149	PLEC	Plectin OS=Homo sapiens OX=9606 GN=PLEC PE=1 SV=3	531.791	4684	PLEC_HUMAN	[3440-3462]	yes	yes	3	5.8584e-18	187.29	53636	1
LSIYNALKK	9	1	1048.63	Q15149	Q15149	PLEC	Plectin OS=Homo sapiens OX=9606 GN=PLEC PE=1 SV=3	531.791	4684	PLEC_HUMAN	[3175-3183]	yes	yes	2	0.0081889	108.09	32505	1
LSVYQAMK	8	0	938.49	Q15149	Q15149	PLEC	Plectin OS=Homo sapiens OX=9606 GN=PLEC PE=1 SV=3	531.791	4684	PLEC_HUMAN	[4084-4091]	yes	yes	2	0.023715	64.803	166340	1
LSVYQAMKK	9	1	1066.58	Q15149	Q15149	PLEC	Plectin OS=Homo sapiens OX=9606 GN=PLEC PE=1 SV=3	531.791	4684	PLEC_HUMAN	[4084-4092]	yes	yes	2	0.0062408	116.73	181040	1
LSYTQLLR	8	0	992.565	Q15149	Q15149	PLEC	Plectin OS=Homo sapiens OX=9606 GN=PLEC PE=1 SV=3	531.791	4684	PLEC_HUMAN	[3992-3999]	yes	yes	2	0.019137	71.715	17217	1
LSYTQLLRR	9	1	1148.67	Q15149	Q15149	PLEC	Plectin OS=Homo sapiens OX=9606 GN=PLEC PE=1 SV=3	531.791	4684	PLEC_HUMAN	[3992-4000]	yes	yes	2	0.036359	73.208	43278	1
LTAEDLFEAR	10	0	1163.58	Q15149	Q15149	PLEC	Plectin OS=Homo sapiens OX=9606 GN=PLEC PE=1 SV=3	531.791	4684	PLEC_HUMAN	[3784-3793]	yes	yes	2	5.2879e-05	158.76	540500	1
LTVDEAVRK	9	1	1029.58	Q15149	Q15149	PLEC	Plectin OS=Homo sapiens OX=9606 GN=PLEC PE=1 SV=3	531.791	4684	PLEC_HUMAN	[3879-3887]	yes	yes	2	0.0001277	164.53	210510	1
LTVEEAVR	8	0	915.503	Q15149;Q9UPN3	Q15149	PLEC	Plectin OS=Homo sapiens OX=9606 GN=PLEC PE=1 SV=3	531.791	4684	PLEC_HUMAN	[4122-4129]	no	no	2	0.011432	85.742	505470	1
LTVNEAVKEGVVGPELHHK	19	1	2055.11	Q15149	Q15149	PLEC	Plectin OS=Homo sapiens OX=9606 GN=PLEC PE=1 SV=3	531.791	4684	PLEC_HUMAN	[2885-2903]	yes	yes	3	0.00062884	81.807	79473	1
LVASMEEAR	9	0	1004.5	Q15149	Q15149	PLEC	Plectin OS=Homo sapiens OX=9606 GN=PLEC PE=1 SV=3	531.791	4684	PLEC_HUMAN	[2685-2693]	yes	yes	2	0.045394	47.198	50031	1
MGIVGPEFK	9	0	976.505	Q15149	Q15149	PLEC	Plectin OS=Homo sapiens OX=9606 GN=PLEC PE=1 SV=3	531.791	4684	PLEC_HUMAN	[4130-4138]	yes	yes	2	0.02133	61.962	221580	1
MGIVGPEFKDK	11	1	1219.63	Q15149	Q15149	PLEC	Plectin OS=Homo sapiens OX=9606 GN=PLEC PE=1 SV=3	531.791	4684	PLEC_HUMAN	[4130-4140]	yes	yes	2;3	0.0042693	107.79	367170	2
MGIVGPEFKDKLLSAER	17	2	1889.01	Q15149	Q15149	PLEC	Plectin OS=Homo sapiens OX=9606 GN=PLEC PE=1 SV=3	531.791	4684	PLEC_HUMAN	[4130-4146]	yes	yes	3;4	9.3206e-05	110.37	302410	2
MVEGYQGLR	9	0	1051.51	Q15149	Q15149	PLEC	Plectin OS=Homo sapiens OX=9606 GN=PLEC PE=1 SV=3	531.791	4684	PLEC_HUMAN	[308-316]	yes	yes	2	0.022068	60.972	199040	1
NLVDNITGQR	10	0	1128.59	Q15149	Q15149	PLEC	Plectin OS=Homo sapiens OX=9606 GN=PLEC PE=1 SV=3	531.791	4684	PLEC_HUMAN	[4438-4447]	yes	yes	2	2.8257e-05	162.88	758850	1
QEQIQAMPLADSQAVR	16	0	1783.89	Q15149	Q15149	PLEC	Plectin OS=Homo sapiens OX=9606 GN=PLEC PE=1 SV=3	531.791	4684	PLEC_HUMAN	[1367-1382]	yes	yes	2	0.00012944	109.22	40788	1
QQGLASYDYVR	11	0	1298.63	Q15149	Q15149	PLEC	Plectin OS=Homo sapiens OX=9606 GN=PLEC PE=1 SV=3	531.791	4684	PLEC_HUMAN	[3771-3781]	yes	yes	2	4.9737e-08	177.92	402960	1
QTLSIYQALKK	11	1	1291.75	Q15149	Q15149	PLEC	Plectin OS=Homo sapiens OX=9606 GN=PLEC PE=1 SV=3	531.791	4684	PLEC_HUMAN	[3839-3849]	yes	yes	2	0.01602	80.239	24543	1
QTNLENLDQAFSVAER	16	0	1833.89	Q15149	Q15149	PLEC	Plectin OS=Homo sapiens OX=9606 GN=PLEC PE=1 SV=3	531.791	4684	PLEC_HUMAN	[350-365]	yes	yes	2	2.8019e-42	303.47	520960	2
QYDIDDAIAK	10	0	1150.55	Q15149	Q15149	PLEC	Plectin OS=Homo sapiens OX=9606 GN=PLEC PE=1 SV=3	531.791	4684	PLEC_HUMAN	[4339-4348]	yes	yes	2	9.3397e-05	151.97	312240	1
RDDGTGQLLLPLSDAR	16	1	1725.9	Q15149	Q15149	PLEC	Plectin OS=Homo sapiens OX=9606 GN=PLEC PE=1 SV=3	531.791	4684	PLEC_HUMAN	[4003-4018]	yes	yes	3	0.00077539	72.583	154780	1
RLTAEDLFEAR	11	1	1319.68	Q15149	Q15149	PLEC	Plectin OS=Homo sapiens OX=9606 GN=PLEC PE=1 SV=3	531.791	4684	PLEC_HUMAN	[3783-3793]	yes	yes	3	0.0078987	57.802	10464	1
RQEQIQAMPLADSQAVR	17	1	1939.99	Q15149	Q15149	PLEC	Plectin OS=Homo sapiens OX=9606 GN=PLEC PE=1 SV=3	531.791	4684	PLEC_HUMAN	[1366-1382]	yes	yes	3	0.0016335	70.335	37586	1
RRLTAEDLFEAR	12	2	1475.78	Q15149	Q15149	PLEC	Plectin OS=Homo sapiens OX=9606 GN=PLEC PE=1 SV=3	531.791	4684	PLEC_HUMAN	[3782-3793]	yes	yes	3	0.012902	71.241	362070	1
RYASGSSASLGGPESAVA	18	1	1665.8	Q15149	Q15149	PLEC	Plectin OS=Homo sapiens OX=9606 GN=PLEC PE=1 SV=3	531.791	4684	PLEC_HUMAN	[4667-4684]	yes	yes	2	1.2792e-06	136.83	233040	1
SALDQYR	7	0	851.414	Q15149	Q15149	PLEC	Plectin OS=Homo sapiens OX=9606 GN=PLEC PE=1 SV=3	531.791	4684	PLEC_HUMAN	[4354-4360]	yes	yes	2	0.030381	62.714	24625	1
SDEGQLSPATR	11	0	1159.55	Q15149	Q15149	PLEC	Plectin OS=Homo sapiens OX=9606 GN=PLEC PE=1 SV=3	531.791	4684	PLEC_HUMAN	[714-724]	yes	yes	2	0.017045	63.734	64623	1
SELELTLGKLEQVR	14	1	1613.9	Q15149	Q15149	PLEC	Plectin OS=Homo sapiens OX=9606 GN=PLEC PE=1 SV=3	531.791	4684	PLEC_HUMAN	[1202-1215]	yes	yes	2	0.00037922	117.23	85073	1
SIITYVSSLYDAMPR	15	0	1714.86	Q15149	Q15149	PLEC	Plectin OS=Homo sapiens OX=9606 GN=PLEC PE=1 SV=3	531.791	4684	PLEC_HUMAN	[387-401]	yes	yes	2	0.015433	76.522	20953	1
SKGIYQSLEGAVQAGQLK	18	1	1876.01	Q15149	Q15149	PLEC	Plectin OS=Homo sapiens OX=9606 GN=PLEC PE=1 SV=3	531.791	4684	PLEC_HUMAN	[476-493]	yes	yes	3	2.2958e-05	119.23	172620	1
SLESLHSFVAAATK	14	0	1459.77	Q15149	Q15149	PLEC	Plectin OS=Homo sapiens OX=9606 GN=PLEC PE=1 SV=3	531.791	4684	PLEC_HUMAN	[751-764]	yes	yes	2;3	1.6792e-15	225.79	272770	2
SLVPAAELLESR	12	0	1283.71	Q15149	Q15149	PLEC	Plectin OS=Homo sapiens OX=9606 GN=PLEC PE=1 SV=3	531.791	4684	PLEC_HUMAN	[3116-3127]	yes	yes	2	0.0038284	87.568	784270	1
SMVEEGTGLR	10	0	1077.51	Q15149	Q15149	PLEC	Plectin OS=Homo sapiens OX=9606 GN=PLEC PE=1 SV=3	531.791	4684	PLEC_HUMAN	[4590-4599]	yes	yes	2	4.6752e-07	171.36	492270	1
SQVMDEATALQLR	13	0	1460.73	Q15149	Q15149	PLEC	Plectin OS=Homo sapiens OX=9606 GN=PLEC PE=1 SV=3	531.791	4684	PLEC_HUMAN	[4037-4049]	yes	yes	2	5.703e-61	300.78	884050	1
SSIAGLLLK	9	0	900.564	Q15149	Q15149	PLEC	Plectin OS=Homo sapiens OX=9606 GN=PLEC PE=1 SV=3	531.791	4684	PLEC_HUMAN	[2833-2841]	yes	yes	2	0.018267	66.073	22904	1
SSSVGSSSSYPISPAVSR	18	0	1753.85	Q15149	Q15149	PLEC	Plectin OS=Homo sapiens OX=9606 GN=PLEC PE=1 SV=3	531.791	4684	PLEC_HUMAN	[4384-4401]	yes	yes	2	3.3125e-22	193.06	268930	1
SWSLATFR	8	0	966.492	Q15149	Q15149	PLEC	Plectin OS=Homo sapiens OX=9606 GN=PLEC PE=1 SV=3	531.791	4684	PLEC_HUMAN	[1045-1052]	yes	yes	2	0.0078905	96.253	21996	1
SYVDPSTDER	10	0	1167.5	Q15149	Q15149	PLEC	Plectin OS=Homo sapiens OX=9606 GN=PLEC PE=1 SV=3	531.791	4684	PLEC_HUMAN	[3982-3991]	yes	yes	2	0.00040504	138.98	169670	1
SYVDPSTDERLSYTQLLR	18	1	2142.06	Q15149	Q15149	PLEC	Plectin OS=Homo sapiens OX=9606 GN=PLEC PE=1 SV=3	531.791	4684	PLEC_HUMAN	[3982-3999]	yes	yes	3	0.00080197	82.007	128850	1
SYVDPSTDERLSYTQLLRR	19	2	2298.16	Q15149	Q15149	PLEC	Plectin OS=Homo sapiens OX=9606 GN=PLEC PE=1 SV=3	531.791	4684	PLEC_HUMAN	[3982-4000]	yes	yes	3	0.0062151	66.022	137050	1
TLLQGSGCLAGIYLEDTKEK	20	1	2195.11	Q15149	Q15149	PLEC	Plectin OS=Homo sapiens OX=9606 GN=PLEC PE=1 SV=3	531.791	4684	PLEC_HUMAN	[3486-3505]	yes	yes	3	1.2155e-05	121.46	27920	1
TLPNGRDALDGPAAEAEPEHSFDGLRR	27	2	2890.4	Q15149	Q15149	PLEC	Plectin OS=Homo sapiens OX=9606 GN=PLEC PE=1 SV=3	531.791	4684	PLEC_HUMAN	[2762-2788]	yes	yes	4	0.0019932	77.19	0	1
TPVEVPVGGFK	11	0	1128.62	Q15149	Q15149	PLEC	Plectin OS=Homo sapiens OX=9606 GN=PLEC PE=1 SV=3	531.791	4684	PLEC_HUMAN	[3374-3384]	yes	yes	2	0.0039799	89.08	370660	1
TPVEVPVGGFKGR	13	1	1341.74	Q15149	Q15149	PLEC	Plectin OS=Homo sapiens OX=9606 GN=PLEC PE=1 SV=3	531.791	4684	PLEC_HUMAN	[3374-3386]	yes	yes	3	3.2701e-05	117.86	27304	1
TTVKDLSELGSVR	13	1	1403.76	Q15149	Q15149	PLEC	Plectin OS=Homo sapiens OX=9606 GN=PLEC PE=1 SV=3	531.791	4684	PLEC_HUMAN	[3473-3485]	yes	yes	2;3	3.3253e-14	200.82	278640	2
VAQLLER	7	0	827.486	Q15149	Q15149	PLEC	Plectin OS=Homo sapiens OX=9606 GN=PLEC PE=1 SV=3	531.791	4684	PLEC_HUMAN	[1318-1324]	yes	yes	2	0.029336	64.757	48902	1
VDGAEWGVDLPSVEAQLGSHR	21	0	2221.08	Q15149	Q15149	PLEC	Plectin OS=Homo sapiens OX=9606 GN=PLEC PE=1 SV=3	531.791	4684	PLEC_HUMAN	[676-696]	yes	yes	3	0.002937	72.086	60895	1
VIDRELYQQLQR	12	1	1559.84	Q15149	Q15149	PLEC	Plectin OS=Homo sapiens OX=9606 GN=PLEC PE=1 SV=3	531.791	4684	PLEC_HUMAN	[3128-3139]	yes	yes	2;3	7.5844e-09	172.76	579780	2
VLADPSDDTKGFFDPNTHENLTYR	24	1	2751.28	Q15149	Q15149	PLEC	Plectin OS=Homo sapiens OX=9606 GN=PLEC PE=1 SV=3	531.791	4684	PLEC_HUMAN	[3638-3661]	yes	yes	3;4	2.7073e-05	118.01	751420	2
VLALPEPSPAAPTLR	15	0	1530.88	Q15149	Q15149	PLEC	Plectin OS=Homo sapiens OX=9606 GN=PLEC PE=1 SV=3	531.791	4684	PLEC_HUMAN	[1187-1201]	yes	yes	2	2.5543e-06	130.01	173390	1
VPDVQDGVR	9	0	983.504	Q15149	Q15149	PLEC	Plectin OS=Homo sapiens OX=9606 GN=PLEC PE=1 SV=3	531.791	4684	PLEC_HUMAN	[402-410]	yes	yes	2	0.0010177	134.26	189320	1
VPLDEALQR	9	0	1039.57	Q15149	Q15149	PLEC	Plectin OS=Homo sapiens OX=9606 GN=PLEC PE=1 SV=3	531.791	4684	PLEC_HUMAN	[4543-4551]	yes	yes	2	0.0015256	125.81	79032	1
VPPGYHPLDVEKEWGK	16	1	1849.94	Q15149	Q15149	PLEC	Plectin OS=Homo sapiens OX=9606 GN=PLEC PE=1 SV=3	531.791	4684	PLEC_HUMAN	[494-509]	yes	yes	3	0.02422	41.412	143850	1
VPVDVAYQR	9	0	1045.56	Q15149;P58107	Q15149	PLEC	Plectin OS=Homo sapiens OX=9606 GN=PLEC PE=1 SV=3	531.791	4684	PLEC_HUMAN	[3620-3628]	no	no	2	0.022467	60.436	175940	1
VQSGSESVIQEYVDLR	16	0	1807.9	Q15149	Q15149	PLEC	Plectin OS=Homo sapiens OX=9606 GN=PLEC PE=1 SV=3	531.791	4684	PLEC_HUMAN	[1442-1457]	yes	yes	2	1.6025e-09	161.76	71432	1
VSITEAMHR	9	0	1042.52	Q15149	Q15149	PLEC	Plectin OS=Homo sapiens OX=9606 GN=PLEC PE=1 SV=3	531.791	4684	PLEC_HUMAN	[4429-4437]	yes	yes	2	0.038304	51.066	400200	1
VSIYEAMR	8	0	967.48	Q15149	Q15149	PLEC	Plectin OS=Homo sapiens OX=9606 GN=PLEC PE=1 SV=3	531.791	4684	PLEC_HUMAN	[3506-3513]	yes	yes	2	0.015189	77.674	72863	1
VVIVDPETGKEMSVYEAYR	19	1	2184.08	Q15149	Q15149	PLEC	Plectin OS=Homo sapiens OX=9606 GN=PLEC PE=1 SV=3	531.791	4684	PLEC_HUMAN	[4278-4296]	yes	yes	3	0.0020091	66.12	106910	1
VVIVDPETGKEMSVYEAYRK	20	2	2312.17	Q15149	Q15149	PLEC	Plectin OS=Homo sapiens OX=9606 GN=PLEC PE=1 SV=3	531.791	4684	PLEC_HUMAN	[4278-4297]	yes	yes	4	0.015279	49.973	76105	1
YASGSSASLGGPESAVA	17	0	1509.69	Q15149	Q15149	PLEC	Plectin OS=Homo sapiens OX=9606 GN=PLEC PE=1 SV=3	531.791	4684	PLEC_HUMAN	[4668-4684]	yes	yes	2	4.4046e-07	139.78	307610	1
YYRESADPLGAWLQDAR	17	1	2009.96	Q15149	Q15149	PLEC	Plectin OS=Homo sapiens OX=9606 GN=PLEC PE=1 SV=3	531.791	4684	PLEC_HUMAN	[1348-1364]	yes	yes	3	0.00083615	85.636	26440	1
ACLISLGYDVENDR	14	0	1623.76	O43707	O43707	ACTN4	Alpha-actinin-4 OS=Homo sapiens OX=9606 GN=ACTN4 PE=1 SV=2	104.854	911	ACTN4_HUMAN	[792-805]	yes	yes	2	6.5362e-06	130.69	66239	1
AGTQIENIDEDFR	13	0	1506.7	O43707	O43707	ACTN4	Alpha-actinin-4 OS=Homo sapiens OX=9606 GN=ACTN4 PE=1 SV=2	104.854	911	ACTN4_HUMAN	[67-79]	yes	yes	2	3.3645e-10	180.24	258880	1
AGTQIENIDEDFRDGLK	17	1	1919.92	O43707	O43707	ACTN4	Alpha-actinin-4 OS=Homo sapiens OX=9606 GN=ACTN4 PE=1 SV=2	104.854	911	ACTN4_HUMAN	[67-83]	yes	yes	2;3	1.3535e-47	272.31	8368400	5
AIMTYVSSFYHAFSGAQK	18	0	2006.96	O43707;P12814	O43707	ACTN4	Alpha-actinin-4 OS=Homo sapiens OX=9606 GN=ACTN4 PE=1 SV=2	104.854	911	ACTN4_HUMAN	[256-273]	no	no	2;3	2.2575e-86	391.27	11523000	5
AIMTYVSSFYHAFSGAQKAETAANR	25	1	2720.3	O43707;P12814	O43707	ACTN4	Alpha-actinin-4 OS=Homo sapiens OX=9606 GN=ACTN4 PE=1 SV=2	104.854	911	ACTN4_HUMAN	[256-280]	no	no	3;4	2.3156e-45	241.82	1492200	2
ALDFIASKGVK	11	1	1147.66	O43707;P12814;Q08043	O43707	ACTN4	Alpha-actinin-4 OS=Homo sapiens OX=9606 GN=ACTN4 PE=1 SV=2	104.854	911	ACTN4_HUMAN	[115-125]	no	no	2	0.0050494	103.26	170570	1
ASFNHFDKDHGGALGPEEFK	20	1	2202.01	O43707	O43707	ACTN4	Alpha-actinin-4 OS=Homo sapiens OX=9606 GN=ACTN4 PE=1 SV=2	104.854	911	ACTN4_HUMAN	[772-791]	yes	yes	2;3;4	4.4038e-43	239.03	5214800	4
ASIHEAWTDGKEAMLK	16	1	1785.87	O43707	O43707	ACTN4	Alpha-actinin-4 OS=Homo sapiens OX=9606 GN=ACTN4 PE=1 SV=2	104.854	911	ACTN4_HUMAN	[422-437]	yes	yes	2;3;4	9.913e-18	224.05	12511000	9
CQLEINFNTLQTK	13	0	1607.8	O43707;P12814;Q08043;P35609	O43707	ACTN4	Alpha-actinin-4 OS=Homo sapiens OX=9606 GN=ACTN4 PE=1 SV=2	104.854	911	ACTN4_HUMAN	[351-363]	no	no	2	2.9763e-109	366.15	371950	2
DAKGISQEQMQEFR	14	1	1665.78	O43707	O43707	ACTN4	Alpha-actinin-4 OS=Homo sapiens OX=9606 GN=ACTN4 PE=1 SV=2	104.854	911	ACTN4_HUMAN	[758-771]	yes	yes	2;3	1.6701e-29	252.04	1283200	3
DDPVTNLNNAFEVAEK	16	0	1774.84	O43707	O43707	ACTN4	Alpha-actinin-4 OS=Homo sapiens OX=9606 GN=ACTN4 PE=1 SV=2	104.854	911	ACTN4_HUMAN	[218-233]	yes	yes	2	3.7527e-66	358.91	1892400	1
DGLAFNALIHR	11	0	1225.66	O43707;Q9H254	O43707	ACTN4	Alpha-actinin-4 OS=Homo sapiens OX=9606 GN=ACTN4 PE=1 SV=2	104.854	911	ACTN4_HUMAN	[194-204]	yes	no	2;3	1.8941e-12	205.91	2042400	4
DHALLEEQSKQQSNEHLR	18	1	2161.05	O43707	O43707	ACTN4	Alpha-actinin-4 OS=Homo sapiens OX=9606 GN=ACTN4 PE=1 SV=2	104.854	911	ACTN4_HUMAN	[634-651]	yes	yes	3	4.0629e-23	208.32	317560	1
DHALLEEQSKQQSNEHLRR	19	2	2317.15	O43707	O43707	ACTN4	Alpha-actinin-4 OS=Homo sapiens OX=9606 GN=ACTN4 PE=1 SV=2	104.854	911	ACTN4_HUMAN	[634-652]	yes	yes	4	6.3028e-88	274.81	493380	1
DLLLDPAWEK	10	0	1198.62	O43707;P12814;Q08043;P35609	O43707	ACTN4	Alpha-actinin-4 OS=Homo sapiens OX=9606 GN=ACTN4 PE=1 SV=2	104.854	911	ACTN4_HUMAN	[41-50]	no	no	2	0.0012359	120.99	301900	1
DLLLDPAWEKQQR	13	1	1610.84	O43707;P12814;Q08043;P35609	O43707	ACTN4	Alpha-actinin-4 OS=Homo sapiens OX=9606 GN=ACTN4 PE=1 SV=2	104.854	911	ACTN4_HUMAN	[41-53]	no	no	2	0.00012109	129.84	68104	1
DYETATLSDIK	11	0	1254.6	O43707	O43707	ACTN4	Alpha-actinin-4 OS=Homo sapiens OX=9606 GN=ACTN4 PE=1 SV=2	104.854	911	ACTN4_HUMAN	[440-450]	yes	yes	2	2.0199e-12	205.59	4762200	1
DYETATLSDIKALIR	15	1	1707.9	O43707	O43707	ACTN4	Alpha-actinin-4 OS=Homo sapiens OX=9606 GN=ACTN4 PE=1 SV=2	104.854	911	ACTN4_HUMAN	[440-454]	yes	yes	2	1.1139e-23	218.01	84771	1
EAILAIHK	8	0	893.533	O43707	O43707	ACTN4	Alpha-actinin-4 OS=Homo sapiens OX=9606 GN=ACTN4 PE=1 SV=2	104.854	911	ACTN4_HUMAN	[585-592]	yes	yes	2	0.0092605	92.187	7487300	1
EAILAIHKEAQR	12	1	1377.77	O43707	O43707	ACTN4	Alpha-actinin-4 OS=Homo sapiens OX=9606 GN=ACTN4 PE=1 SV=2	104.854	911	ACTN4_HUMAN	[585-596]	yes	yes	2;3	0.00029425	144.55	284020	2
EALEKTEKQLEAIDQLHLEYAK	22	2	2598.35	O43707	O43707	ACTN4	Alpha-actinin-4 OS=Homo sapiens OX=9606 GN=ACTN4 PE=1 SV=2	104.854	911	ACTN4_HUMAN	[514-535]	yes	yes	3;4	2.7383e-80	312.15	500110	2
EGLLLWCQR	9	0	1173.6	O43707;P12814;Q08043;P35609	O43707	ACTN4	Alpha-actinin-4 OS=Homo sapiens OX=9606 GN=ACTN4 PE=1 SV=2	104.854	911	ACTN4_HUMAN	[167-175]	no	no	2	5.8012e-16	213.97	2191100	1
ELPPDQAEYCIAR	13	0	1560.72	O43707;P12814	O43707	ACTN4	Alpha-actinin-4 OS=Homo sapiens OX=9606 GN=ACTN4 PE=1 SV=2	104.854	911	ACTN4_HUMAN	[870-882]	no	no	2	1.71e-14	233.54	4784100	2
ETTDTDTADQVIASFK	16	0	1740.81	O43707	O43707	ACTN4	Alpha-actinin-4 OS=Homo sapiens OX=9606 GN=ACTN4 PE=1 SV=2	104.854	911	ACTN4_HUMAN	[838-853]	yes	yes	2;3	6.7553e-68	318.88	11174000	5
FAIQDISVEETSAK	14	0	1536.77	O43707;P12814;Q08043;P35609	O43707	ACTN4	Alpha-actinin-4 OS=Homo sapiens OX=9606 GN=ACTN4 PE=1 SV=2	104.854	911	ACTN4_HUMAN	[153-166]	no	no	2	2.3638e-38	259.23	8843200	1
FAIQDISVEETSAKEGLLLWCQR	23	1	2692.35	O43707;P12814;Q08043;P35609	O43707	ACTN4	Alpha-actinin-4 OS=Homo sapiens OX=9606 GN=ACTN4 PE=1 SV=2	104.854	911	ACTN4_HUMAN	[153-175]	no	no	3	7.7832e-06	122.77	54732	1
FAIQDISVEETSAKEGLLLWCQRK	24	2	2820.45	O43707;P12814;Q08043;P35609	O43707	ACTN4	Alpha-actinin-4 OS=Homo sapiens OX=9606 GN=ACTN4 PE=1 SV=2	104.854	911	ACTN4_HUMAN	[153-176]	no	no	3	0.023406	51.234	17076	1
GISQEQMQEFR	11	0	1351.62	O43707	O43707	ACTN4	Alpha-actinin-4 OS=Homo sapiens OX=9606 GN=ACTN4 PE=1 SV=2	104.854	911	ACTN4_HUMAN	[761-771]	yes	yes	2	4.5414e-46	295.32	8874900	5
GYEEWLLNEIR	11	0	1420.7	O43707;P12814;P35609	O43707	ACTN4	Alpha-actinin-4 OS=Homo sapiens OX=9606 GN=ACTN4 PE=1 SV=2	104.854	911	ACTN4_HUMAN	[396-406]	no	no	2	5.2256e-09	187.99	1537200	2
GYEEWLLNEIRR	12	1	1576.8	O43707;P12814;P35609	O43707	ACTN4	Alpha-actinin-4 OS=Homo sapiens OX=9606 GN=ACTN4 PE=1 SV=2	104.854	911	ACTN4_HUMAN	[396-407]	no	no	2	5.2746e-06	159.83	179330	1
HEAFESDLAAHQDR	14	0	1624.72	O43707;P12814;Q08043;P35609	O43707	ACTN4	Alpha-actinin-4 OS=Homo sapiens OX=9606 GN=ACTN4 PE=1 SV=2	104.854	911	ACTN4_HUMAN	[456-469]	no	no	3	1.4842e-11	162.41	80763	1
HRDYETATLSDIK	13	1	1547.76	O43707	O43707	ACTN4	Alpha-actinin-4 OS=Homo sapiens OX=9606 GN=ACTN4 PE=1 SV=2	104.854	911	ACTN4_HUMAN	[438-450]	yes	yes	2;3	7.1565e-28	246.26	7494900	2
HRDYETATLSDIKALIR	17	2	2001.06	O43707	O43707	ACTN4	Alpha-actinin-4 OS=Homo sapiens OX=9606 GN=ACTN4 PE=1 SV=2	104.854	911	ACTN4_HUMAN	[438-454]	yes	yes	3;4	2.6265e-05	117.07	194790	2
HRPELIEYDK	10	1	1298.66	O43707	O43707	ACTN4	Alpha-actinin-4 OS=Homo sapiens OX=9606 GN=ACTN4 PE=1 SV=2	104.854	911	ACTN4_HUMAN	[205-214]	yes	yes	2;3	1.763e-16	211.46	1852700	3
HRPELIEYDKLR	12	2	1567.85	O43707	O43707	ACTN4	Alpha-actinin-4 OS=Homo sapiens OX=9606 GN=ACTN4 PE=1 SV=2	104.854	911	ACTN4_HUMAN	[205-216]	yes	yes	3;4	2.3988e-26	212.83	10560000	10
IAESNHIKLSGSNPYTTVTPQIINSK	26	1	2811.48	O43707	O43707	ACTN4	Alpha-actinin-4 OS=Homo sapiens OX=9606 GN=ACTN4 PE=1 SV=2	104.854	911	ACTN4_HUMAN	[597-622]	yes	yes	3;4	8.0611e-18	170.16	685910	3
IAESNHIKLSGSNPYTTVTPQIINSKWEK	29	2	3254.69	O43707	O43707	ACTN4	Alpha-actinin-4 OS=Homo sapiens OX=9606 GN=ACTN4 PE=1 SV=2	104.854	911	ACTN4_HUMAN	[597-625]	yes	yes	3;4	1.1995e-12	149.66	677240	5
ICDQWDALGSLTHSR	15	0	1757.82	O43707	O43707	ACTN4	Alpha-actinin-4 OS=Homo sapiens OX=9606 GN=ACTN4 PE=1 SV=2	104.854	911	ACTN4_HUMAN	[498-512]	yes	yes	3	1.7106e-18	207.79	1252600	1
ICDQWDALGSLTHSRR	16	1	1913.92	O43707	O43707	ACTN4	Alpha-actinin-4 OS=Homo sapiens OX=9606 GN=ACTN4 PE=1 SV=2	104.854	911	ACTN4_HUMAN	[498-513]	yes	yes	3;4	1.1363e-18	170.45	238070	2
INNVNKALDFIASK	14	1	1545.85	O43707	O43707	ACTN4	Alpha-actinin-4 OS=Homo sapiens OX=9606 GN=ACTN4 PE=1 SV=2	104.854	911	ACTN4_HUMAN	[109-122]	yes	yes	2;3	0.00032087	104.41	236840	3
INNVNKALDFIASKGVK	17	2	1830.04	O43707	O43707	ACTN4	Alpha-actinin-4 OS=Homo sapiens OX=9606 GN=ACTN4 PE=1 SV=2	104.854	911	ACTN4_HUMAN	[109-125]	yes	yes	3	0.0011888	82.707	24871	1
ISIEMNGTLEDQLSHLK	17	0	1926.97	O43707	O43707	ACTN4	Alpha-actinin-4 OS=Homo sapiens OX=9606 GN=ACTN4 PE=1 SV=2	104.854	911	ACTN4_HUMAN	[675-691]	yes	yes	2;3	7.2032e-71	300.51	1491800	10
ISIEMNGTLEDQLSHLKQYER	21	1	2503.24	O43707	O43707	ACTN4	Alpha-actinin-4 OS=Homo sapiens OX=9606 GN=ACTN4 PE=1 SV=2	104.854	911	ACTN4_HUMAN	[675-695]	yes	yes	3;4	1.2821e-42	237.14	932340	9
KAGTQIENIDEDFR	14	1	1634.79	O43707	O43707	ACTN4	Alpha-actinin-4 OS=Homo sapiens OX=9606 GN=ACTN4 PE=1 SV=2	104.854	911	ACTN4_HUMAN	[66-79]	yes	yes	3	0.00014562	110.25	39741	1
KAGTQIENIDEDFRDGLK	18	2	2048.02	O43707	O43707	ACTN4	Alpha-actinin-4 OS=Homo sapiens OX=9606 GN=ACTN4 PE=1 SV=2	104.854	911	ACTN4_HUMAN	[66-83]	yes	yes	3;4	2.654e-37	237.39	5110300	4
KDDPVTNLNNAFEVAEK	17	1	1902.93	O43707	O43707	ACTN4	Alpha-actinin-4 OS=Homo sapiens OX=9606 GN=ACTN4 PE=1 SV=2	104.854	911	ACTN4_HUMAN	[217-233]	yes	yes	2;3	1.7736e-46	297.56	17696000	7
KHEAFESDLAAHQDR	15	1	1752.82	O43707;P12814;P35609	O43707	ACTN4	Alpha-actinin-4 OS=Homo sapiens OX=9606 GN=ACTN4 PE=1 SV=2	104.854	911	ACTN4_HUMAN	[455-469]	no	no	2;3;4	9.4288e-25	184.01	734530	3
KTFTAWCNSHLR	12	1	1519.74	O43707;P12814;Q08043;P35609	O43707	ACTN4	Alpha-actinin-4 OS=Homo sapiens OX=9606 GN=ACTN4 PE=1 SV=2	104.854	911	ACTN4_HUMAN	[54-65]	no	no	2;3	6.7656e-19	179.83	822310	3
KTFTAWCNSHLRK	13	2	1647.83	O43707;P12814;Q08043;P35609	O43707	ACTN4	Alpha-actinin-4 OS=Homo sapiens OX=9606 GN=ACTN4 PE=1 SV=2	104.854	911	ACTN4_HUMAN	[54-66]	no	no	3	0.0010692	112.42	117620	1
LASDLLEWIR	10	0	1214.67	O43707;P12814	O43707	ACTN4	Alpha-actinin-4 OS=Homo sapiens OX=9606 GN=ACTN4 PE=1 SV=2	104.854	911	ACTN4_HUMAN	[301-310]	no	no	2	3.5851e-07	175.51	641670	1
LASDLLEWIRR	11	1	1370.77	O43707;P12814	O43707	ACTN4	Alpha-actinin-4 OS=Homo sapiens OX=9606 GN=ACTN4 PE=1 SV=2	104.854	911	ACTN4_HUMAN	[301-311]	no	no	3	8.6726e-06	131.12	434430	1
LDHLAEKFR	9	1	1127.61	O43707;P12814	O43707	ACTN4	Alpha-actinin-4 OS=Homo sapiens OX=9606 GN=ACTN4 PE=1 SV=2	104.854	911	ACTN4_HUMAN	[411-419]	no	no	2;3	0.0001387	138.08	3809400	4
LEDFRDYR	8	1	1112.53	O43707;P12814;Q08043;P35609	O43707	ACTN4	Alpha-actinin-4 OS=Homo sapiens OX=9606 GN=ACTN4 PE=1 SV=2	104.854	911	ACTN4_HUMAN	[332-339]	no	no	2	0.00029366	157.68	2958800	1
LEDFRDYRR	9	2	1268.63	O43707;P12814;Q08043;P35609	O43707	ACTN4	Alpha-actinin-4 OS=Homo sapiens OX=9606 GN=ACTN4 PE=1 SV=2	104.854	911	ACTN4_HUMAN	[332-340]	no	no	2;3	0.0071493	128.01	3921100	2
LERLDHLAEKFR	12	2	1525.84	O43707;P12814	O43707	ACTN4	Alpha-actinin-4 OS=Homo sapiens OX=9606 GN=ACTN4 PE=1 SV=2	104.854	911	ACTN4_HUMAN	[408-419]	no	no	3	1.6517e-18	189.99	968400	1
LRKDDPVTNLNNAFEVAEK	19	2	2172.12	O43707	O43707	ACTN4	Alpha-actinin-4 OS=Homo sapiens OX=9606 GN=ACTN4 PE=1 SV=2	104.854	911	ACTN4_HUMAN	[215-233]	yes	yes	3	1.0439e-48	268.3	1474100	1
LRLSNRPAFMPSEGK	15	2	1701.9	O43707	O43707	ACTN4	Alpha-actinin-4 OS=Homo sapiens OX=9606 GN=ACTN4 PE=1 SV=2	104.854	911	ACTN4_HUMAN	[364-378]	yes	yes	3	1.5803e-09	160.25	1602100	1
LSGSNPYTTVTPQIINSK	18	0	1919	O43707	O43707	ACTN4	Alpha-actinin-4 OS=Homo sapiens OX=9606 GN=ACTN4 PE=1 SV=2	104.854	911	ACTN4_HUMAN	[605-622]	yes	yes	2	8.3797e-72	304.89	13348000	3
LSGSNPYTTVTPQIINSKWEK	21	1	2362.22	O43707	O43707	ACTN4	Alpha-actinin-4 OS=Homo sapiens OX=9606 GN=ACTN4 PE=1 SV=2	104.854	911	ACTN4_HUMAN	[605-625]	yes	yes	2;3	2.5322e-148	339.42	12668000	4
LSGSNPYTTVTPQIINSKWEKVQQLVPK	28	2	3154.7	O43707	O43707	ACTN4	Alpha-actinin-4 OS=Homo sapiens OX=9606 GN=ACTN4 PE=1 SV=2	104.854	911	ACTN4_HUMAN	[605-632]	yes	yes	4	3.1059e-18	167.51	355490	2
LSNRPAFMPSEGK	13	1	1432.71	O43707	O43707	ACTN4	Alpha-actinin-4 OS=Homo sapiens OX=9606 GN=ACTN4 PE=1 SV=2	104.854	911	ACTN4_HUMAN	[366-378]	yes	yes	2;3	5.8815e-28	247.67	15787000	2
LVSIGAEEIVDGNAK	15	0	1513.8	O43707	O43707	ACTN4	Alpha-actinin-4 OS=Homo sapiens OX=9606 GN=ACTN4 PE=1 SV=2	104.854	911	ACTN4_HUMAN	[126-140]	yes	yes	2	4.6714e-53	287.89	2021400	3
MAPYQGPDAVPGALDYK	17	0	1791.85	O43707	O43707	ACTN4	Alpha-actinin-4 OS=Homo sapiens OX=9606 GN=ACTN4 PE=1 SV=2	104.854	911	ACTN4_HUMAN	[883-899]	yes	yes	2	6.8409e-22	234.85	6854100	8
MLDAEDIVNTARPDEK	16	1	1815.87	O43707	O43707	ACTN4	Alpha-actinin-4 OS=Homo sapiens OX=9606 GN=ACTN4 PE=1 SV=2	104.854	911	ACTN4_HUMAN	[240-255]	yes	yes	2;3	1.7259e-80	335.69	22101000	12
MVSDINNGWQHLEQAEK	17	0	1997.93	O43707	O43707	ACTN4	Alpha-actinin-4 OS=Homo sapiens OX=9606 GN=ACTN4 PE=1 SV=2	104.854	911	ACTN4_HUMAN	[379-395]	yes	yes	2;3	6.6175e-29	205.69	2199400	9
NFITAEELR	9	0	1091.56	O43707	O43707	ACTN4	Alpha-actinin-4 OS=Homo sapiens OX=9606 GN=ACTN4 PE=1 SV=2	104.854	911	ACTN4_HUMAN	[860-868]	yes	yes	2	0.025667	57.96	139760	1
NFITAEELRR	10	1	1247.66	O43707	O43707	ACTN4	Alpha-actinin-4 OS=Homo sapiens OX=9606 GN=ACTN4 PE=1 SV=2	104.854	911	ACTN4_HUMAN	[860-869]	yes	yes	2;3	3.5473e-07	213.17	489560	2
NVNVQNFHISWK	12	0	1484.75	O43707	O43707	ACTN4	Alpha-actinin-4 OS=Homo sapiens OX=9606 GN=ACTN4 PE=1 SV=2	104.854	911	ACTN4_HUMAN	[182-193]	yes	yes	2;3	9.533e-09	211.68	2962700	2
QFASQANVVGPWIQTK	16	0	1772.92	O43707	O43707	ACTN4	Alpha-actinin-4 OS=Homo sapiens OX=9606 GN=ACTN4 PE=1 SV=2	104.854	911	ACTN4_HUMAN	[653-668]	yes	yes	2;3	1.3335e-53	287.48	10760000	3
QFASQANVVGPWIQTKMEEIGR	22	1	2488.25	O43707	O43707	ACTN4	Alpha-actinin-4 OS=Homo sapiens OX=9606 GN=ACTN4 PE=1 SV=2	104.854	911	ACTN4_HUMAN	[653-674]	yes	yes	3	5.0233e-11	147.67	190870	1
QKASIHEAWTDGKEAMLK	18	2	2042.03	O43707	O43707	ACTN4	Alpha-actinin-4 OS=Homo sapiens OX=9606 GN=ACTN4 PE=1 SV=2	104.854	911	ACTN4_HUMAN	[420-437]	yes	yes	2;3;4	1.2556e-71	299.23	2481700	4
QLEAIDQLHLEYAK	14	0	1669.87	O43707	O43707	ACTN4	Alpha-actinin-4 OS=Homo sapiens OX=9606 GN=ACTN4 PE=1 SV=2	104.854	911	ACTN4_HUMAN	[522-535]	yes	yes	2;3	1.5273e-130	402.35	3109800	2
QLEAIDQLHLEYAKR	15	1	1825.97	O43707	O43707	ACTN4	Alpha-actinin-4 OS=Homo sapiens OX=9606 GN=ACTN4 PE=1 SV=2	104.854	911	ACTN4_HUMAN	[522-536]	yes	yes	2;3;4	1.8967e-32	206.06	6491700	4
RLERLDHLAEK	11	2	1378.77	O43707;P12814	O43707	ACTN4	Alpha-actinin-4 OS=Homo sapiens OX=9606 GN=ACTN4 PE=1 SV=2	104.854	911	ACTN4_HUMAN	[407-417]	no	no	2;3	0.00031913	120.14	770940	2
RQFASQANVVGPWIQTK	17	1	1929.02	O43707	O43707	ACTN4	Alpha-actinin-4 OS=Homo sapiens OX=9606 GN=ACTN4 PE=1 SV=2	104.854	911	ACTN4_HUMAN	[652-668]	yes	yes	2;3	1.4881e-15	171.98	5455300	2
RTIPWLEDRVPQK	13	2	1636.9	O43707	O43707	ACTN4	Alpha-actinin-4 OS=Homo sapiens OX=9606 GN=ACTN4 PE=1 SV=2	104.854	911	ACTN4_HUMAN	[311-323]	yes	yes	3	8.0806e-10	169.17	3542700	1
SFSTALYGESDL	12	0	1288.58	O43707	O43707	ACTN4	Alpha-actinin-4 OS=Homo sapiens OX=9606 GN=ACTN4 PE=1 SV=2	104.854	911	ACTN4_HUMAN	[900-911]	yes	yes	2	0.00073212	111.05	329770	1
STLPDADREREAILAIHK	18	2	2034.09	O43707	O43707	ACTN4	Alpha-actinin-4 OS=Homo sapiens OX=9606 GN=ACTN4 PE=1 SV=2	104.854	911	ACTN4_HUMAN	[575-592]	yes	yes	3	2.8512e-16	185.96	5770500	1
TAPYKNVNVQNFHISWK	17	1	2045.05	O43707	O43707	ACTN4	Alpha-actinin-4 OS=Homo sapiens OX=9606 GN=ACTN4 PE=1 SV=2	104.854	911	ACTN4_HUMAN	[177-193]	yes	yes	3	2.6731e-07	141.6	148310	2
TEKQLEAIDQLHLEYAK	17	1	2028.05	O43707	O43707	ACTN4	Alpha-actinin-4 OS=Homo sapiens OX=9606 GN=ACTN4 PE=1 SV=2	104.854	911	ACTN4_HUMAN	[519-535]	yes	yes	2;3	2.6356e-58	278.22	777470	2
TEKQLEAIDQLHLEYAKR	18	2	2184.15	O43707	O43707	ACTN4	Alpha-actinin-4 OS=Homo sapiens OX=9606 GN=ACTN4 PE=1 SV=2	104.854	911	ACTN4_HUMAN	[519-536]	yes	yes	3;4	3.9875e-23	207.13	1717600	2
TFTAWCNSHLR	11	0	1391.64	O43707;P12814;Q08043;P35609	O43707	ACTN4	Alpha-actinin-4 OS=Homo sapiens OX=9606 GN=ACTN4 PE=1 SV=2	104.854	911	ACTN4_HUMAN	[55-65]	no	no	2;3	3.2607e-18	265.58	665310	2
TFTAWCNSHLRK	12	1	1519.74	O43707;P12814;Q08043;P35609	O43707	ACTN4	Alpha-actinin-4 OS=Homo sapiens OX=9606 GN=ACTN4 PE=1 SV=2	104.854	911	ACTN4_HUMAN	[55-66]	no	no	3	1.9214e-09	153.95	153420	2
TINEVENQILTR	12	0	1428.76	O43707;P12814	O43707	ACTN4	Alpha-actinin-4 OS=Homo sapiens OX=9606 GN=ACTN4 PE=1 SV=2	104.854	911	ACTN4_HUMAN	[746-757]	no	no	2	4.2284e-46	278.79	17336000	5
TINEVENQILTRDAK	15	1	1742.92	O43707;P12814	O43707	ACTN4	Alpha-actinin-4 OS=Homo sapiens OX=9606 GN=ACTN4 PE=1 SV=2	104.854	911	ACTN4_HUMAN	[746-760]	no	no	2	3.3734e-06	138.35	256800	1
TIPWLEDRVPQK	12	1	1480.8	O43707	O43707	ACTN4	Alpha-actinin-4 OS=Homo sapiens OX=9606 GN=ACTN4 PE=1 SV=2	104.854	911	ACTN4_HUMAN	[312-323]	yes	yes	2	0.00061459	122.57	7922100	1
TIQEMQQKLEDFR	13	1	1664.82	O43707	O43707	ACTN4	Alpha-actinin-4 OS=Homo sapiens OX=9606 GN=ACTN4 PE=1 SV=2	104.854	911	ACTN4_HUMAN	[324-336]	yes	yes	2;3	0.00041	93.494	255540	2
TIQEMQQKLEDFRDYR	16	2	2099.01	O43707	O43707	ACTN4	Alpha-actinin-4 OS=Homo sapiens OX=9606 GN=ACTN4 PE=1 SV=2	104.854	911	ACTN4_HUMAN	[324-339]	yes	yes	3	3.5972e-18	191.99	327220	1
VEQIAAIAQELNELDYYDSHNVNTR	25	0	2904.39	O43707	O43707	ACTN4	Alpha-actinin-4 OS=Homo sapiens OX=9606 GN=ACTN4 PE=1 SV=2	104.854	911	ACTN4_HUMAN	[470-494]	yes	yes	3	1.2211e-34	226.4	888530	1
VHKINNVNKALDFIASK	17	2	1910.07	O43707	O43707	ACTN4	Alpha-actinin-4 OS=Homo sapiens OX=9606 GN=ACTN4 PE=1 SV=2	104.854	911	ACTN4_HUMAN	[106-122]	yes	yes	3;4	8.2138e-07	135.28	186540	3
VLAGDKNFITAEELR	15	1	1674.89	O43707	O43707	ACTN4	Alpha-actinin-4 OS=Homo sapiens OX=9606 GN=ACTN4 PE=1 SV=2	104.854	911	ACTN4_HUMAN	[854-868]	yes	yes	2;3	1.4875e-32	218.01	7575300	3
VLAGDKNFITAEELRR	16	2	1831	O43707	O43707	ACTN4	Alpha-actinin-4 OS=Homo sapiens OX=9606 GN=ACTN4 PE=1 SV=2	104.854	911	ACTN4_HUMAN	[854-869]	yes	yes	3;4	1.6103e-18	195.15	18640000	4
VLAVNQENEHLMEDYEK	17	0	2059.95	O43707	O43707	ACTN4	Alpha-actinin-4 OS=Homo sapiens OX=9606 GN=ACTN4 PE=1 SV=2	104.854	911	ACTN4_HUMAN	[284-300]	yes	yes	2;3	8.5919e-47	256.52	4050500	3
VQQLVPK	7	0	810.496	O43707	O43707	ACTN4	Alpha-actinin-4 OS=Homo sapiens OX=9606 GN=ACTN4 PE=1 SV=2	104.854	911	ACTN4_HUMAN	[626-632]	yes	yes	2	0.019925	83.287	156650	1
VQQLVPKRDHALLEEQSK	18	2	2117.16	O43707	O43707	ACTN4	Alpha-actinin-4 OS=Homo sapiens OX=9606 GN=ACTN4 PE=1 SV=2	104.854	911	ACTN4_HUMAN	[626-643]	yes	yes	3;4	5.5254e-16	182.95	579080	2
WEKVQQLVPK	10	1	1253.71	O43707	O43707	ACTN4	Alpha-actinin-4 OS=Homo sapiens OX=9606 GN=ACTN4 PE=1 SV=2	104.854	911	ACTN4_HUMAN	[623-632]	yes	yes	2;3	5.0326e-07	207.68	1186000	2
WEKVQQLVPKR	11	2	1409.81	O43707	O43707	ACTN4	Alpha-actinin-4 OS=Homo sapiens OX=9606 GN=ACTN4 PE=1 SV=2	104.854	911	ACTN4_HUMAN	[623-633]	yes	yes	3	0.0004208	129.89	87395	1
YLDIPK	6	0	747.417	O43707;P12814;Q08043	O43707	ACTN4	Alpha-actinin-4 OS=Homo sapiens OX=9606 GN=ACTN4 PE=1 SV=2	104.854	911	ACTN4_HUMAN	[234-239]	no	no	2	0.01183	94.669	2898200	1
AGKLDPHLVLDQLR	14	1	1573.89	P35580;P35579	P35579	MYH9	Myosin-9 OS=Homo sapiens OX=9606 GN=MYH9 PE=1 SV=4	226.532	1960	MYH9_HUMAN	[680-693]	no	no	3	2.6575e-08	139.65	330630	1
AGVLAHLEEER	11	0	1222.63	P35580;P35579	P35579	MYH9	Myosin-9 OS=Homo sapiens OX=9606 GN=MYH9 PE=1 SV=4	226.532	1960	MYH9_HUMAN	[765-775]	no	no	2	2.6034e-12	204.07	301880	1
AGVLAHLEEERDLK	14	1	1578.84	P35580;P35579	P35579	MYH9	Myosin-9 OS=Homo sapiens OX=9606 GN=MYH9 PE=1 SV=4	226.532	1960	MYH9_HUMAN	[765-778]	no	no	3	5.8715e-08	119.96	307950	1
AKQTLENERGELANEVK	17	2	1928	P35579	P35579	MYH9	Myosin-9 OS=Homo sapiens OX=9606 GN=MYH9 PE=1 SV=4	226.532	1960	MYH9_HUMAN	[1218-1234]	yes	yes	3	7.5281e-11	164.53	109660	1
ALEEAMEQKAELER	14	1	1645.8	P35579	P35579	MYH9	Myosin-9 OS=Homo sapiens OX=9606 GN=MYH9 PE=1 SV=4	226.532	1960	MYH9_HUMAN	[1484-1497]	yes	yes	2;3	5.7896e-21	211.22	533680	2
ALELDSNLYR	10	0	1192.61	P35579	P35579	MYH9	Myosin-9 OS=Homo sapiens OX=9606 GN=MYH9 PE=1 SV=4	226.532	1960	MYH9_HUMAN	[746-755]	yes	yes	2	0.0054631	83.948	228540	1
ALEQQVEEMK	10	0	1203.58	P35579	P35579	MYH9	Myosin-9 OS=Homo sapiens OX=9606 GN=MYH9 PE=1 SV=4	226.532	1960	MYH9_HUMAN	[1529-1538]	yes	yes	2	0.0010212	123.86	177580	1
ANLQIDQINTDLNLER	16	0	1868.96	P35579	P35579	MYH9	Myosin-9 OS=Homo sapiens OX=9606 GN=MYH9 PE=1 SV=4	226.532	1960	MYH9_HUMAN	[1755-1770]	yes	yes	2	1.3363e-96	348.78	496180	1
AQQAADKYLYVDK	13	1	1511.76	P35579	P35579	MYH9	Myosin-9 OS=Homo sapiens OX=9606 GN=MYH9 PE=1 SV=4	226.532	1960	MYH9_HUMAN	[2-14]	yes	yes	2	8.0055e-10	174.73	198610	1
AQQAADKYLYVDKNFINNPLAQADWAAK	28	2	3165.59	P35579	P35579	MYH9	Myosin-9 OS=Homo sapiens OX=9606 GN=MYH9 PE=1 SV=4	226.532	1960	MYH9_HUMAN	[2-29]	yes	yes	3	1.8543e-26	202.85	957320	1
ASITALEAK	9	0	902.507	P35579	P35579	MYH9	Myosin-9 OS=Homo sapiens OX=9606 GN=MYH9 PE=1 SV=4	226.532	1960	MYH9_HUMAN	[1807-1815]	yes	yes	2	0.0095788	77.732	147780	1
ASREEILAQAK	11	1	1214.66	P35579	P35579	MYH9	Myosin-9 OS=Homo sapiens OX=9606 GN=MYH9 PE=1 SV=4	226.532	1960	MYH9_HUMAN	[1659-1669]	yes	yes	2	0.00056502	138.36	222840	1
ASREEILAQAKENEK	15	2	1714.88	P35579	P35579	MYH9	Myosin-9 OS=Homo sapiens OX=9606 GN=MYH9 PE=1 SV=4	226.532	1960	MYH9_HUMAN	[1659-1673]	yes	yes	3	7.7595e-07	128.9	157820	1
DFSALESQLQDTQELLQEENRQK	23	1	2748.32	P35579	P35579	MYH9	Myosin-9 OS=Homo sapiens OX=9606 GN=MYH9 PE=1 SV=4	226.532	1960	MYH9_HUMAN	[1302-1324]	yes	yes	3	2.8642e-17	179.95	155680	1
DVLLQVDDERR	11	1	1356.7	P35579	P35579	MYH9	Myosin-9 OS=Homo sapiens OX=9606 GN=MYH9 PE=1 SV=4	226.532	1960	MYH9_HUMAN	[1846-1856]	yes	yes	2	3.2459e-17	215.87	162300	1
ELEDATETADAMNR	14	0	1564.67	P35579	P35579	MYH9	Myosin-9 OS=Homo sapiens OX=9606 GN=MYH9 PE=1 SV=4	226.532	1960	MYH9_HUMAN	[1899-1912]	yes	yes	2	3.4175e-62	306.48	145490	1
ELEDATETADAMNREVSSLK	20	1	2208.02	P35579	P35579	MYH9	Myosin-9 OS=Homo sapiens OX=9606 GN=MYH9 PE=1 SV=4	226.532	1960	MYH9_HUMAN	[1899-1918]	yes	yes	3	0.0038243	66.386	41319	1
EQEVNILKK	9	1	1099.62	P35579	P35579	MYH9	Myosin-9 OS=Homo sapiens OX=9606 GN=MYH9 PE=1 SV=4	226.532	1960	MYH9_HUMAN	[1166-1174]	yes	yes	2	0.00034505	159.28	225920	1
FDQLLAEEK	9	0	1091.55	P35580;Q7Z406;P35579	P35579	MYH9	Myosin-9 OS=Homo sapiens OX=9606 GN=MYH9 PE=1 SV=4	226.532	1960	MYH9_HUMAN	[1446-1454]	no	no	2	0.0063819	85.676	69577	1
FLSNGHVTIPGQQDKDMFQETMEAMR	26	1	3009.38	P35579	P35579	MYH9	Myosin-9 OS=Homo sapiens OX=9606 GN=MYH9 PE=1 SV=4	226.532	1960	MYH9_HUMAN	[302-327]	yes	yes	3;4	5.4723e-35	214.31	192900	3
FSKVEDMAELTCLNEASVLHNLKER	25	2	2932.44	P35579	P35579	MYH9	Myosin-9 OS=Homo sapiens OX=9606 GN=MYH9 PE=1 SV=4	226.532	1960	MYH9_HUMAN	[80-104]	yes	yes	4	0.002302	64.377	27580	1
HEMPPHIYAITDTAYR	16	0	1913.91	P35579	P35579	MYH9	Myosin-9 OS=Homo sapiens OX=9606 GN=MYH9 PE=1 SV=4	226.532	1960	MYH9_HUMAN	[144-159]	yes	yes	3	0.00013125	106.6	72552	1
HSQAVEELAEQLEQTKR	17	1	1995	P35579	P35579	MYH9	Myosin-9 OS=Homo sapiens OX=9606 GN=MYH9 PE=1 SV=4	226.532	1960	MYH9_HUMAN	[1194-1210]	yes	yes	3	1.3195e-71	259.14	262340	1
IAEFTTNLTEEEEKSK	16	1	1867.91	P35579	P35579	MYH9	Myosin-9 OS=Homo sapiens OX=9606 GN=MYH9 PE=1 SV=4	226.532	1960	MYH9_HUMAN	[1001-1016]	yes	yes	2;3	1.1184e-24	205.72	735250	2
IAQLEEELEEEQGNTELINDR	21	0	2471.17	P35579	P35579	MYH9	Myosin-9 OS=Homo sapiens OX=9606 GN=MYH9 PE=1 SV=4	226.532	1960	MYH9_HUMAN	[1731-1751]	yes	yes	2;3	6.2123e-07	125.52	202300	3
IAQLEEELEEEQGNTELINDRLK	23	1	2712.35	P35579	P35579	MYH9	Myosin-9 OS=Homo sapiens OX=9606 GN=MYH9 PE=1 SV=4	226.532	1960	MYH9_HUMAN	[1731-1753]	yes	yes	3	1.6e-17	184.02	173900	1
IAQLEEQLDNETK	13	0	1529.76	P35579	P35579	MYH9	Myosin-9 OS=Homo sapiens OX=9606 GN=MYH9 PE=1 SV=4	226.532	1960	MYH9_HUMAN	[1816-1828]	yes	yes	2	7.8102e-08	180.2	185750	1
IAQLEEQLDNETKER	15	1	1814.9	P35579	P35579	MYH9	Myosin-9 OS=Homo sapiens OX=9606 GN=MYH9 PE=1 SV=4	226.532	1960	MYH9_HUMAN	[1816-1830]	yes	yes	2;3	1.2024e-09	143.25	414770	2
IIGLDQVAGMSETALPGAFK	20	0	2017.06	P35579	P35579	MYH9	Myosin-9 OS=Homo sapiens OX=9606 GN=MYH9 PE=1 SV=4	226.532	1960	MYH9_HUMAN	[618-637]	yes	yes	2	5.4244e-17	181.74	153250	1
IIGLDQVAGMSETALPGAFKTR	22	1	2274.2	P35579	P35579	MYH9	Myosin-9 OS=Homo sapiens OX=9606 GN=MYH9 PE=1 SV=4	226.532	1960	MYH9_HUMAN	[618-639]	yes	yes	3	0.031956	43.497	13193	1
IMGIPEEEQMGLLR	14	0	1614.81	P35579	P35579	MYH9	Myosin-9 OS=Homo sapiens OX=9606 GN=MYH9 PE=1 SV=4	226.532	1960	MYH9_HUMAN	[328-341]	yes	yes	2	0.0026184	88.596	603690	1
IRELESQISELQEDLESERASR	22	2	2616.3	P35579	P35579	MYH9	Myosin-9 OS=Homo sapiens OX=9606 GN=MYH9 PE=1 SV=4	226.532	1960	MYH9_HUMAN	[1106-1127]	yes	yes	4	0.0097325	53.909	36676	1
KAGKLDPHLVLDQLR	15	2	1701.99	P35579	P35579	MYH9	Myosin-9 OS=Homo sapiens OX=9606 GN=MYH9 PE=1 SV=4	226.532	1960	MYH9_HUMAN	[679-693]	yes	yes	3	0.014633	60.918	70410	1
KANLQIDQINTDLNLER	17	1	1997.05	P35579	P35579	MYH9	Myosin-9 OS=Homo sapiens OX=9606 GN=MYH9 PE=1 SV=4	226.532	1960	MYH9_HUMAN	[1754-1770]	yes	yes	2;3	1.0551e-58	237.89	576200	2
KEEELQAALAR	11	1	1256.67	Q7Z406;P35579	P35579	MYH9	Myosin-9 OS=Homo sapiens OX=9606 GN=MYH9 PE=1 SV=4	226.532	1960	MYH9_HUMAN	[1081-1091]	no	no	2	5.6708e-12	205.59	221700	1
KEEELQAALARVEEEAAQK	19	2	2141.1	P35579	P35579	MYH9	Myosin-9 OS=Homo sapiens OX=9606 GN=MYH9 PE=1 SV=4	226.532	1960	MYH9_HUMAN	[1081-1099]	yes	yes	3	1.8751e-05	120.11	173860	1
KFDQLLAEEK	10	1	1219.64	P35580;Q7Z406;P35579	P35579	MYH9	Myosin-9 OS=Homo sapiens OX=9606 GN=MYH9 PE=1 SV=4	226.532	1960	MYH9_HUMAN	[1445-1454]	no	no	2	0.00024329	153.1	1031900	1
KFDQLLAEEKTISAK	15	2	1719.94	P35579	P35579	MYH9	Myosin-9 OS=Homo sapiens OX=9606 GN=MYH9 PE=1 SV=4	226.532	1960	MYH9_HUMAN	[1445-1459]	yes	yes	3	0.00080077	98.507	86568	1
KKVEAQLQELQVK	13	2	1539.9	P35579	P35579	MYH9	Myosin-9 OS=Homo sapiens OX=9606 GN=MYH9 PE=1 SV=4	226.532	1960	MYH9_HUMAN	[1248-1260]	yes	yes	2;3	5.907e-06	189.24	285190	2
KLVWVPSDK	9	1	1070.61	P35579	P35579	MYH9	Myosin-9 OS=Homo sapiens OX=9606 GN=MYH9 PE=1 SV=4	226.532	1960	MYH9_HUMAN	[30-38]	yes	yes	2	0.0049771	122.33	208110	1
KMQQNIQELEEQLEEEESAR	20	1	2460.14	P35579	P35579	MYH9	Myosin-9 OS=Homo sapiens OX=9606 GN=MYH9 PE=1 SV=4	226.532	1960	MYH9_HUMAN	[940-959]	yes	yes	3	0.012206	57.989	0	1
KTLEEEAKTHEAQIQEMR	18	2	2170.07	P35579	P35579	MYH9	Myosin-9 OS=Homo sapiens OX=9606 GN=MYH9 PE=1 SV=4	226.532	1960	MYH9_HUMAN	[1174-1191]	yes	yes	3	5.5315e-05	114.34	84524	1
KVEAQLQELQVK	12	1	1411.8	P35579	P35579	MYH9	Myosin-9 OS=Homo sapiens OX=9606 GN=MYH9 PE=1 SV=4	226.532	1960	MYH9_HUMAN	[1249-1260]	yes	yes	2;3	1.2692e-06	165.7	170790	2
KVIQYLAYVASSHK	14	1	1605.89	P35579	P35579	MYH9	Myosin-9 OS=Homo sapiens OX=9606 GN=MYH9 PE=1 SV=4	226.532	1960	MYH9_HUMAN	[186-199]	yes	yes	3	4.9472e-05	119.79	208610	3
LDPHLVLDQLR	11	0	1317.74	P35580;P35579	P35579	MYH9	Myosin-9 OS=Homo sapiens OX=9606 GN=MYH9 PE=1 SV=4	226.532	1960	MYH9_HUMAN	[683-693]	no	no	2	0.0040428	88.681	139350	2
LEVNLQAMK	9	0	1044.56	P35579	P35579	MYH9	Myosin-9 OS=Homo sapiens OX=9606 GN=MYH9 PE=1 SV=4	226.532	1960	MYH9_HUMAN	[1558-1566]	yes	yes	2	0.0040807	98.523	118640	1
LKDVLLQVDDERR	13	2	1597.88	P35579	P35579	MYH9	Myosin-9 OS=Homo sapiens OX=9606 GN=MYH9 PE=1 SV=4	226.532	1960	MYH9_HUMAN	[1844-1856]	yes	yes	3	2.5948e-20	184.21	263350	1
LKKLEEEQIILEDQNCK	17	2	2129.1	P35579	P35579	MYH9	Myosin-9 OS=Homo sapiens OX=9606 GN=MYH9 PE=1 SV=4	226.532	1960	MYH9_HUMAN	[973-989]	yes	yes	3	0.0090138	63.337	26388	1
LKNKHEAMITDLEER	15	2	1825.94	P35579	P35579	MYH9	Myosin-9 OS=Homo sapiens OX=9606 GN=MYH9 PE=1 SV=4	226.532	1960	MYH9_HUMAN	[1021-1035]	yes	yes	3	3.1348e-06	108.49	236840	1
LQLEKVTTEAK	11	1	1258.71	Q7Z406;P35579	P35579	MYH9	Myosin-9 OS=Homo sapiens OX=9606 GN=MYH9 PE=1 SV=4	226.532	1960	MYH9_HUMAN	[962-972]	no	no	2	0.0027242	116.77	34170	1
LQQELDDLLVDLDHQR	16	0	1948.99	P35579	P35579	MYH9	Myosin-9 OS=Homo sapiens OX=9606 GN=MYH9 PE=1 SV=4	226.532	1960	MYH9_HUMAN	[1418-1433]	yes	yes	2;3	0.00010053	110.78	109500	2
LQQLFNHTMFILEQEEYQR	19	0	2466.2	P35580;P35579	P35579	MYH9	Myosin-9 OS=Homo sapiens OX=9606 GN=MYH9 PE=1 SV=4	226.532	1960	MYH9_HUMAN	[476-494]	no	no	3	4.1109e-11	156.39	72556	1
LTKDFSALESQLQDTQELLQEENRQK	26	2	3090.55	P35579	P35579	MYH9	Myosin-9 OS=Homo sapiens OX=9606 GN=MYH9 PE=1 SV=4	226.532	1960	MYH9_HUMAN	[1299-1324]	yes	yes	4	2.4179e-08	140.87	36667	1
MQLAKKEEELQAALAR	16	2	1827.99	P35579	P35579	MYH9	Myosin-9 OS=Homo sapiens OX=9606 GN=MYH9 PE=1 SV=4	226.532	1960	MYH9_HUMAN	[1076-1091]	no	no	3	0.00028732	99.747	114250	1
MQQNIQELEEQLEEEESAR	19	0	2332.05	P35579	P35579	MYH9	Myosin-9 OS=Homo sapiens OX=9606 GN=MYH9 PE=1 SV=4	226.532	1960	MYH9_HUMAN	[941-959]	yes	yes	2	0.00016412	100.11	133320	1
MQQNIQELEEQLEEEESARQK	21	1	2588.2	P35579	P35579	MYH9	Myosin-9 OS=Homo sapiens OX=9606 GN=MYH9 PE=1 SV=4	226.532	1960	MYH9_HUMAN	[941-961]	yes	yes	3	5.4024e-05	113.5	35208	1
NFINNPLAQADWAAK	15	0	1671.84	P35579	P35579	MYH9	Myosin-9 OS=Homo sapiens OX=9606 GN=MYH9 PE=1 SV=4	226.532	1960	MYH9_HUMAN	[15-29]	yes	yes	2	0.0002123	107.97	35495	1
NKHEAMITDLEER	13	1	1584.76	P35579	P35579	MYH9	Myosin-9 OS=Homo sapiens OX=9606 GN=MYH9 PE=1 SV=4	226.532	1960	MYH9_HUMAN	[1023-1035]	yes	yes	2	0.0066099	92.925	59062	1
NLPIYSEEIVEMYK	14	0	1726.85	P35579	P35579	MYH9	Myosin-9 OS=Homo sapiens OX=9606 GN=MYH9 PE=1 SV=4	226.532	1960	MYH9_HUMAN	[126-139]	yes	yes	2	0.00024456	127.37	258840	2
NLPIYSEEIVEMYKGK	16	1	1911.97	P35579	P35579	MYH9	Myosin-9 OS=Homo sapiens OX=9606 GN=MYH9 PE=1 SV=4	226.532	1960	MYH9_HUMAN	[126-141]	yes	yes	2	0.020401	68.83	103540	1
NMDPLNDNIATLLHQSSDK	19	0	2125.01	P35579	P35579	MYH9	Myosin-9 OS=Homo sapiens OX=9606 GN=MYH9 PE=1 SV=4	226.532	1960	MYH9_HUMAN	[588-606]	yes	yes	3	0.010453	43.696	14396	1
NTDQASMPDNTAAQKVSHLLGINVTDFTR	29	1	3143.53	P35579	P35579	MYH9	Myosin-9 OS=Homo sapiens OX=9606 GN=MYH9 PE=1 SV=4	226.532	1960	MYH9_HUMAN	[359-387]	yes	yes	4	0.036277	44.264	31240	1
QAQQERDELADEIANSSGK	19	1	2087.97	P35579	P35579	MYH9	Myosin-9 OS=Homo sapiens OX=9606 GN=MYH9 PE=1 SV=4	226.532	1960	MYH9_HUMAN	[1698-1716]	yes	yes	3	7.7905e-11	120.92	133700	1
QEEEMMAKEEELVK	14	1	1721.79	P35579	P35579	MYH9	Myosin-9 OS=Homo sapiens OX=9606 GN=MYH9 PE=1 SV=4	226.532	1960	MYH9_HUMAN	[843-856]	yes	yes	2	1.638e-28	233.37	206630	1
QIATLHAQVADMK	13	0	1424.74	P35579	P35579	MYH9	Myosin-9 OS=Homo sapiens OX=9606 GN=MYH9 PE=1 SV=4	226.532	1960	MYH9_HUMAN	[1358-1370]	yes	yes	2	0.00088056	116.74	29631	1
QIATLHAQVADMKK	14	1	1552.84	P35579	P35579	MYH9	Myosin-9 OS=Homo sapiens OX=9606 GN=MYH9 PE=1 SV=4	226.532	1960	MYH9_HUMAN	[1358-1371]	yes	yes	2;3	0.0004872	83.729	114180	2
QKHSQAVEELAEQLEQTK	18	1	2095.05	P35579	P35579	MYH9	Myosin-9 OS=Homo sapiens OX=9606 GN=MYH9 PE=1 SV=4	226.532	1960	MYH9_HUMAN	[1192-1209]	yes	yes	3	0.030043	47.754	31745	1
QKHSQAVEELAEQLEQTKR	19	2	2251.16	P35579	P35579	MYH9	Myosin-9 OS=Homo sapiens OX=9606 GN=MYH9 PE=1 SV=4	226.532	1960	MYH9_HUMAN	[1192-1210]	yes	yes	3;4	2.4544e-12	166.52	266540	2
QLLQANPILEAFGNAK	16	0	1725.94	Q7Z406;P35579	P35579	MYH9	Myosin-9 OS=Homo sapiens OX=9606 GN=MYH9 PE=1 SV=4	226.532	1960	MYH9_HUMAN	[210-225]	no	no	2	1.1563e-32	238.2	293590	2
QRYEILTPNSIPK	13	1	1557.85	P35579	P35579	MYH9	Myosin-9 OS=Homo sapiens OX=9606 GN=MYH9 PE=1 SV=4	226.532	1960	MYH9_HUMAN	[719-731]	yes	yes	3	0.019499	44.511	30280	1
RGDLPFVVPR	10	1	1154.66	P35579	P35579	MYH9	Myosin-9 OS=Homo sapiens OX=9606 GN=MYH9 PE=1 SV=4	226.532	1960	MYH9_HUMAN	[1923-1932]	yes	yes	2	0.0015038	135.71	949490	1
RGDLPFVVPRR	11	2	1310.76	P35579	P35579	MYH9	Myosin-9 OS=Homo sapiens OX=9606 GN=MYH9 PE=1 SV=4	226.532	1960	MYH9_HUMAN	[1923-1933]	yes	yes	3	0.0011551	115.18	28158	1
RHEMPPHIYAITDTAYR	17	1	2070.01	P35579	P35579	MYH9	Myosin-9 OS=Homo sapiens OX=9606 GN=MYH9 PE=1 SV=4	226.532	1960	MYH9_HUMAN	[143-159]	yes	yes	4	0.0037095	73.498	24105	1
SGFEPASLKEEVGEEAIVELVENGKK	26	2	2787.42	P35579	P35579	MYH9	Myosin-9 OS=Homo sapiens OX=9606 GN=MYH9 PE=1 SV=4	226.532	1960	MYH9_HUMAN	[39-64]	yes	yes	3	0.0039288	68.657	119240	3
SMEAEMIQLQEELAAAER	18	0	2047.96	P35579	P35579	MYH9	Myosin-9 OS=Homo sapiens OX=9606 GN=MYH9 PE=1 SV=4	226.532	1960	MYH9_HUMAN	[1677-1694]	yes	yes	2	6.6407e-07	141.46	101420	3
TDLLLEPYNKYR	12	1	1523.8	P35579	P35579	MYH9	Myosin-9 OS=Homo sapiens OX=9606 GN=MYH9 PE=1 SV=4	226.532	1960	MYH9_HUMAN	[290-301]	yes	yes	2	0.00022258	134.59	353400	1
TEMEDLMSSKDDVGK	15	1	1683.73	P35579	P35579	MYH9	Myosin-9 OS=Homo sapiens OX=9606 GN=MYH9 PE=1 SV=4	226.532	1960	MYH9_HUMAN	[1504-1518]	yes	yes	2	3.5291e-19	210.64	155320	1
TEMEDLMSSKDDVGKSVHELEK	22	2	2506.16	P35579	P35579	MYH9	Myosin-9 OS=Homo sapiens OX=9606 GN=MYH9 PE=1 SV=4	226.532	1960	MYH9_HUMAN	[1504-1525]	yes	yes	3;4	0.00035158	89.028	173960	2
TLEEEAKTHEAQIQEMR	17	1	2041.97	P35579	P35579	MYH9	Myosin-9 OS=Homo sapiens OX=9606 GN=MYH9 PE=1 SV=4	226.532	1960	MYH9_HUMAN	[1175-1191]	yes	yes	3	3.5163e-22	199.76	457720	1
TQLEELEDELQATEDAK	17	0	1960.91	P35580;P35579	P35579	MYH9	Myosin-9 OS=Homo sapiens OX=9606 GN=MYH9 PE=1 SV=4	226.532	1960	MYH9_HUMAN	[1539-1555]	no	no	2	6.7037e-05	113.59	116820	1
VEDMAELTCLNEASVLHNLK	20	0	2285.1	P35580;P35579	P35579	MYH9	Myosin-9 OS=Homo sapiens OX=9606 GN=MYH9 PE=1 SV=4	226.532	1960	MYH9_HUMAN	[83-102]	no	no	3	0.0098786	57.338	23581	1
VEDMAELTCLNEASVLHNLKER	22	1	2570.25	P35579	P35579	MYH9	Myosin-9 OS=Homo sapiens OX=9606 GN=MYH9 PE=1 SV=4	226.532	1960	MYH9_HUMAN	[83-104]	yes	yes	3	0.00050909	89.668	44424	1
VEEEAAQKNMALKK	14	2	1587.83	P35579	P35579	MYH9	Myosin-9 OS=Homo sapiens OX=9606 GN=MYH9 PE=1 SV=4	226.532	1960	MYH9_HUMAN	[1092-1105]	yes	yes	3	0.00012392	118.37	33017	1
VIQYLAYVASSHK	13	0	1477.79	P35579	P35579	MYH9	Myosin-9 OS=Homo sapiens OX=9606 GN=MYH9 PE=1 SV=4	226.532	1960	MYH9_HUMAN	[187-199]	yes	yes	2;3	1.1776e-07	204.56	908160	2
VISGVLQLGNIVFKK	15	1	1613.99	P35579	P35579	MYH9	Myosin-9 OS=Homo sapiens OX=9606 GN=MYH9 PE=1 SV=4	226.532	1960	MYH9_HUMAN	[342-356]	yes	yes	2;3	8.0152e-24	264.84	428760	2
VISGVLQLGNIVFKKER	17	2	1899.13	P35579	P35579	MYH9	Myosin-9 OS=Homo sapiens OX=9606 GN=MYH9 PE=1 SV=4	226.532	1960	MYH9_HUMAN	[342-358]	yes	yes	3	0.00088103	88.551	16918	1
VSHLLGINVTDFTR	14	0	1570.85	P35579	P35579	MYH9	Myosin-9 OS=Homo sapiens OX=9606 GN=MYH9 PE=1 SV=4	226.532	1960	MYH9_HUMAN	[374-387]	yes	yes	2;3	1.7543e-15	194.06	1809900	2
YKASITALEAK	11	1	1193.67	P35579	P35579	MYH9	Myosin-9 OS=Homo sapiens OX=9606 GN=MYH9 PE=1 SV=4	226.532	1960	MYH9_HUMAN	[1805-1815]	yes	yes	2	9.2182e-08	181.68	184410	1
YLYVDKNFINNPLAQADWAAK	21	1	2453.24	P35579	P35579	MYH9	Myosin-9 OS=Homo sapiens OX=9606 GN=MYH9 PE=1 SV=4	226.532	1960	MYH9_HUMAN	[9-29]	yes	yes	3	0.029962	45.363	44955	1
ARVEVERDNLAEDIMR	16	2	1914.96	P08670	P08670	VIM	Vimentin OS=Homo sapiens OX=9606 GN=VIM PE=1 SV=4	53.652	466	VIME_HUMAN	[169-184]	yes	yes	3;4	4.8768e-14	182.1	710770	2
DGQVINETSQHHDDLE	16	0	1835.79	P08670	P08670	VIM	Vimentin OS=Homo sapiens OX=9606 GN=VIM PE=1 SV=4	53.652	466	VIME_HUMAN	[451-466]	yes	yes	2;3	1.7652e-53	333.31	15295000	17
DNLAEDIMR	9	0	1075.5	P08670	P08670	VIM	Vimentin OS=Homo sapiens OX=9606 GN=VIM PE=1 SV=4	53.652	466	VIME_HUMAN	[176-184]	yes	yes	1;2	0.0026746	141.2	368670	2
DVRQQYESVAAK	12	1	1392.7	P08670	P08670	VIM	Vimentin OS=Homo sapiens OX=9606 GN=VIM PE=1 SV=4	53.652	466	VIME_HUMAN	[271-282]	yes	yes	2;3	3.5454e-18	215.71	5605100	2
EEAENTLQSFR	11	0	1322.61	P08670	P08670	VIM	Vimentin OS=Homo sapiens OX=9606 GN=VIM PE=1 SV=4	53.652	466	VIME_HUMAN	[197-207]	yes	yes	2	4.9314e-35	273.62	8013600	2
EEAENTLQSFRQDVDNASLAR	21	1	2392.13	P08670	P08670	VIM	Vimentin OS=Homo sapiens OX=9606 GN=VIM PE=1 SV=4	53.652	466	VIME_HUMAN	[197-217]	yes	yes	2;3	7.4196e-94	266.18	19061000	6
EKLQEEMLQR	10	1	1302.66	P08670	P08670	VIM	Vimentin OS=Homo sapiens OX=9606 GN=VIM PE=1 SV=4	53.652	466	VIME_HUMAN	[187-196]	yes	yes	2	3.2589e-43	278.16	5805000	3
EKLQEEMLQREEAENTLQSFR	21	2	2607.26	P08670	P08670	VIM	Vimentin OS=Homo sapiens OX=9606 GN=VIM PE=1 SV=4	53.652	466	VIME_HUMAN	[187-207]	yes	yes	3;4	1.2e-169	417.96	26965000	9
EMEENFAVEAANYQDTIGR	19	0	2185.96	P08670	P08670	VIM	Vimentin OS=Homo sapiens OX=9606 GN=VIM PE=1 SV=4	53.652	466	VIME_HUMAN	[346-364]	yes	yes	2;3	9.7837e-122	363.68	23654000	33
ETNLDSLPLVDTHSK	15	0	1667.84	P08670	P08670	VIM	Vimentin OS=Homo sapiens OX=9606 GN=VIM PE=1 SV=4	53.652	466	VIME_HUMAN	[425-439]	yes	yes	2;3	4.059e-32	276.51	31053000	9
ETNLDSLPLVDTHSKR	16	1	1823.94	P08670	P08670	VIM	Vimentin OS=Homo sapiens OX=9606 GN=VIM PE=1 SV=4	53.652	466	VIME_HUMAN	[425-440]	yes	yes	2;3;4	1.5733e-53	252.43	43428000	15
ETNLDSLPLVDTHSKRTLLIK	21	2	2392.33	P08670	P08670	VIM	Vimentin OS=Homo sapiens OX=9606 GN=VIM PE=1 SV=4	53.652	466	VIME_HUMAN	[425-445]	yes	yes	3;4	0.0035291	72.443	141410	2
EYQDLLNVK	9	0	1120.58	P07197;P12036;Q16352;P08670;P07196;P17661	P08670	VIM	Vimentin OS=Homo sapiens OX=9606 GN=VIM PE=1 SV=4	53.652	466	VIME_HUMAN	[382-390]	no	no	1;2	1.5318e-06	168.8	21353000	3
FADLSEAANR	10	0	1092.52	P08670	P08670	VIM	Vimentin OS=Homo sapiens OX=9606 GN=VIM PE=1 SV=4	53.652	466	VIME_HUMAN	[295-304]	yes	yes	2	8.2585e-24	236.21	16858000	2
FADLSEAANRNNDALR	16	1	1775.86	P08670	P08670	VIM	Vimentin OS=Homo sapiens OX=9606 GN=VIM PE=1 SV=4	53.652	466	VIME_HUMAN	[295-310]	yes	yes	2;3	6.2749e-97	360.15	51973000	11
FADLSEAANRNNDALRQAK	19	2	2103.05	P08670	P08670	VIM	Vimentin OS=Homo sapiens OX=9606 GN=VIM PE=1 SV=4	53.652	466	VIME_HUMAN	[295-313]	yes	yes	3	6.0286e-05	110.74	66491	1
FANYIDK	7	0	869.428	P08670	P08670	VIM	Vimentin OS=Homo sapiens OX=9606 GN=VIM PE=1 SV=4	53.652	466	VIME_HUMAN	[114-120]	yes	yes	2	0.027207	68.915	673190	2
FANYIDKVR	9	1	1124.6	P08670	P08670	VIM	Vimentin OS=Homo sapiens OX=9606 GN=VIM PE=1 SV=4	53.652	466	VIME_HUMAN	[114-122]	yes	yes	2;3	2.5404e-05	168.27	12075000	7
FLEQQNKILLAELEQLK	17	1	2056.16	P08670	P08670	VIM	Vimentin OS=Homo sapiens OX=9606 GN=VIM PE=1 SV=4	53.652	466	VIME_HUMAN	[123-139]	yes	yes	3	1.4279e-15	178.66	119710	2
FLEQQNKILLAELEQLKGQGK	21	2	2426.35	P08670	P08670	VIM	Vimentin OS=Homo sapiens OX=9606 GN=VIM PE=1 SV=4	53.652	466	VIME_HUMAN	[123-143]	yes	yes	2;3;4	4.9877e-66	295.17	7995000	9
HLREYQDLLNVK	12	1	1526.82	P07197;Q16352;P08670;P17661	P08670	VIM	Vimentin OS=Homo sapiens OX=9606 GN=VIM PE=1 SV=4	53.652	466	VIME_HUMAN	[379-390]	no	no	2;3	4.1057e-18	247.31	31638000	10
ILLAELEQLK	10	0	1168.71	P08670	P08670	VIM	Vimentin OS=Homo sapiens OX=9606 GN=VIM PE=1 SV=4	53.652	466	VIME_HUMAN	[130-139]	yes	yes	2	2.2929e-07	180.44	3706800	1
ILLAELEQLKGQGK	14	1	1538.9	P08670	P08670	VIM	Vimentin OS=Homo sapiens OX=9606 GN=VIM PE=1 SV=4	53.652	466	VIME_HUMAN	[130-143]	yes	yes	2;3	1.2479e-28	272.94	103470000	35
KLLEGEESRISLPLPNFSSLNLR	23	2	2611.43	P08670	P08670	VIM	Vimentin OS=Homo sapiens OX=9606 GN=VIM PE=1 SV=4	53.652	466	VIME_HUMAN	[402-424]	yes	yes	3;4	0.0057803	62.274	103630	2
KVESLQEEIAFLK	13	1	1532.85	P08670	P08670	VIM	Vimentin OS=Homo sapiens OX=9606 GN=VIM PE=1 SV=4	53.652	466	VIME_HUMAN	[223-235]	yes	yes	2;3	7.2821e-48	337.8	55351000	8
KVESLQEEIAFLKK	14	2	1660.94	P08670	P08670	VIM	Vimentin OS=Homo sapiens OX=9606 GN=VIM PE=1 SV=4	53.652	466	VIME_HUMAN	[223-236]	yes	yes	2;3	2.1342e-61	376.54	43969000	18
LGDLYEEEMR	10	0	1253.56	P08670	P08670	VIM	Vimentin OS=Homo sapiens OX=9606 GN=VIM PE=1 SV=4	53.652	466	VIME_HUMAN	[146-155]	yes	yes	2	0.00012147	160.82	24315000	20
LGDLYEEEMRELR	13	1	1651.79	P08670	P08670	VIM	Vimentin OS=Homo sapiens OX=9606 GN=VIM PE=1 SV=4	53.652	466	VIME_HUMAN	[146-158]	yes	yes	2;3	7.0061e-48	278.95	6550000	9
LGDLYEEEMRELRR	14	2	1807.89	P08670	P08670	VIM	Vimentin OS=Homo sapiens OX=9606 GN=VIM PE=1 SV=4	53.652	466	VIME_HUMAN	[146-159]	yes	yes	2;3;4	9.8443e-16	162.88	37415000	13
LLQDSVDFSLADAINTEFKNTR	22	1	2496.25	P08670	P08670	VIM	Vimentin OS=Homo sapiens OX=9606 GN=VIM PE=1 SV=4	53.652	466	VIME_HUMAN	[79-100]	yes	yes	2;3	1.0182e-111	293.76	1633700	2
LQDEIQNMK	9	0	1117.54	P08670	P08670	VIM	Vimentin OS=Homo sapiens OX=9606 GN=VIM PE=1 SV=4	53.652	466	VIME_HUMAN	[365-373]	yes	yes	2	1.0788e-10	199.7	1491600	1
LQDEIQNMKEEMAR	14	1	1733.81	P08670	P08670	VIM	Vimentin OS=Homo sapiens OX=9606 GN=VIM PE=1 SV=4	53.652	466	VIME_HUMAN	[365-378]	yes	yes	2;3	7.6111e-77	407.76	83519000	28
LQDEIQNMKEEMARHLR	17	2	2140.05	P08670	P08670	VIM	Vimentin OS=Homo sapiens OX=9606 GN=VIM PE=1 SV=4	53.652	466	VIME_HUMAN	[365-381]	yes	yes	4	0.0048322	63.128	13845	1
LQEEMLQR	8	0	1045.52	P08670	P08670	VIM	Vimentin OS=Homo sapiens OX=9606 GN=VIM PE=1 SV=4	53.652	466	VIME_HUMAN	[189-196]	yes	yes	1;2	9.1217e-07	172.15	5939100	4
LQEEMLQREEAENTLQSFR	19	1	2350.12	P08670	P08670	VIM	Vimentin OS=Homo sapiens OX=9606 GN=VIM PE=1 SV=4	53.652	466	VIME_HUMAN	[189-207]	yes	yes	3	3.5205e-162	408.33	8541500	9
LQEEMLQREEAENTLQSFRQDVDNASLAR	29	2	3419.64	P08670	P08670	VIM	Vimentin OS=Homo sapiens OX=9606 GN=VIM PE=1 SV=4	53.652	466	VIME_HUMAN	[189-217]	yes	yes	3;4	1.9317e-237	453.98	51272000	9
LRSSVPGVR	9	1	969.572	P08670	P08670	VIM	Vimentin OS=Homo sapiens OX=9606 GN=VIM PE=1 SV=4	53.652	466	VIME_HUMAN	[70-78]	yes	yes	2	0.0033094	131.41	773100	1
MALDIEIATYR	11	0	1294.66	P08670;P41219	P08670	VIM	Vimentin OS=Homo sapiens OX=9606 GN=VIM PE=1 SV=4	53.652	466	VIME_HUMAN	[391-401]	yes	no	2	5.4036e-12	196.79	1455400	3
MALDIEIATYRK	12	1	1422.75	P08670;P41219	P08670	VIM	Vimentin OS=Homo sapiens OX=9606 GN=VIM PE=1 SV=4	53.652	466	VIME_HUMAN	[391-402]	yes	no	2;3	1.0989e-08	182.28	831260	4
MFGGPGTASR	10	0	979.455	P08670	P08670	VIM	Vimentin OS=Homo sapiens OX=9606 GN=VIM PE=1 SV=4	53.652	466	VIME_HUMAN	[14-23]	yes	yes	2	0.00086569	127.46	1465500	1
MFGGPGTASRPSSSR	15	1	1493.7	P08670	P08670	VIM	Vimentin OS=Homo sapiens OX=9606 GN=VIM PE=1 SV=4	53.652	466	VIME_HUMAN	[14-28]	yes	yes	2;3	1.2941e-24	230.81	23340000	6
NLQEAEEWYK	10	0	1308.6	P08670;P41219	P08670	VIM	Vimentin OS=Homo sapiens OX=9606 GN=VIM PE=1 SV=4	53.652	466	VIME_HUMAN	[283-292]	yes	no	2	2.789e-07	178.55	35736000	10
NLQEAEEWYKSK	12	1	1523.73	P08670;P41219	P08670	VIM	Vimentin OS=Homo sapiens OX=9606 GN=VIM PE=1 SV=4	53.652	466	VIME_HUMAN	[283-294]	yes	no	2;3	5.0128e-12	203.61	9048800	3
NLQEAEEWYKSKFADLSEAANR	22	2	2598.24	P08670	P08670	VIM	Vimentin OS=Homo sapiens OX=9606 GN=VIM PE=1 SV=4	53.652	466	VIME_HUMAN	[283-304]	yes	yes	3;4	4.0848e-111	342.99	5620100	2
QDVDNASLAR	10	0	1087.53	P08670	P08670	VIM	Vimentin OS=Homo sapiens OX=9606 GN=VIM PE=1 SV=4	53.652	466	VIME_HUMAN	[208-217]	yes	yes	2	2.0673e-11	204.34	1661300	2
QMREMEENFAVEAANYQDTIGR	22	1	2601.16	P08670	P08670	VIM	Vimentin OS=Homo sapiens OX=9606 GN=VIM PE=1 SV=4	53.652	466	VIME_HUMAN	[343-364]	yes	yes	3	9.079e-95	258.31	2203100	4
QQYESVAAK	9	0	1022.5	P08670	P08670	VIM	Vimentin OS=Homo sapiens OX=9606 GN=VIM PE=1 SV=4	53.652	466	VIME_HUMAN	[274-282]	yes	yes	2	0.041325	49.418	124940	1
QQYESVAAKNLQEAEEWYK	19	1	2313.09	P08670	P08670	VIM	Vimentin OS=Homo sapiens OX=9606 GN=VIM PE=1 SV=4	53.652	466	VIME_HUMAN	[274-292]	yes	yes	3	1.229e-48	217.26	641090	1
QQYESVAAKNLQEAEEWYKSK	21	2	2528.22	P08670	P08670	VIM	Vimentin OS=Homo sapiens OX=9606 GN=VIM PE=1 SV=4	53.652	466	VIME_HUMAN	[274-294]	yes	yes	3;4	5.8264e-05	114.88	181230	2
QVDQLTNDKAR	11	1	1286.66	P08670	P08670	VIM	Vimentin OS=Homo sapiens OX=9606 GN=VIM PE=1 SV=4	53.652	466	VIME_HUMAN	[160-170]	yes	yes	2	3.3718e-17	250.75	39190	1
QVQSLTCEVDALK	13	0	1489.74	P08670	P08670	VIM	Vimentin OS=Homo sapiens OX=9606 GN=VIM PE=1 SV=4	53.652	466	VIME_HUMAN	[322-334]	yes	yes	2	4.8882e-110	381.17	1106800	1
QVQSLTCEVDALKGTNESLER	21	1	2376.16	P08670	P08670	VIM	Vimentin OS=Homo sapiens OX=9606 GN=VIM PE=1 SV=4	53.652	466	VIME_HUMAN	[322-342]	yes	yes	2;3	1.4246e-110	314.08	6714700	5
RMFGGPGTASRPSSSR	16	2	1649.81	P08670	P08670	VIM	Vimentin OS=Homo sapiens OX=9606 GN=VIM PE=1 SV=4	53.652	466	VIME_HUMAN	[13-28]	yes	yes	2;3;4	8.382e-33	193.32	8340800	4
RQVQSLTCEVDALK	14	1	1645.85	P08670	P08670	VIM	Vimentin OS=Homo sapiens OX=9606 GN=VIM PE=1 SV=4	53.652	466	VIME_HUMAN	[321-334]	yes	yes	3	0.00078727	92.063	25225	1
RQVQSLTCEVDALKGTNESLER	22	2	2532.26	P08670	P08670	VIM	Vimentin OS=Homo sapiens OX=9606 GN=VIM PE=1 SV=4	53.652	466	VIME_HUMAN	[321-342]	yes	yes	3;4	3.8539e-44	234.23	1749600	2
SKFADLSEAANR	12	1	1307.65	P08670	P08670	VIM	Vimentin OS=Homo sapiens OX=9606 GN=VIM PE=1 SV=4	53.652	466	VIME_HUMAN	[293-304]	yes	yes	2;3	8.1806e-26	271.65	2319100	2
SKFADLSEAANRNNDALR	18	2	1990.98	P08670	P08670	VIM	Vimentin OS=Homo sapiens OX=9606 GN=VIM PE=1 SV=4	53.652	466	VIME_HUMAN	[293-310]	yes	yes	2;3	3.9323e-47	259.38	8719300	4
SLYASSPGGVYATR	14	0	1427.7	P08670	P08670	VIM	Vimentin OS=Homo sapiens OX=9606 GN=VIM PE=1 SV=4	53.652	466	VIME_HUMAN	[51-64]	yes	yes	2	1.4026e-21	218.15	41458000	7
SLYASSPGGVYATRSSAVRLR	21	2	2197.16	P08670	P08670	VIM	Vimentin OS=Homo sapiens OX=9606 GN=VIM PE=1 SV=4	53.652	466	VIME_HUMAN	[51-71]	yes	yes	3	0.00077475	84.493	171490	1
SRLGDLYEEEMR	12	1	1496.69	P08670	P08670	VIM	Vimentin OS=Homo sapiens OX=9606 GN=VIM PE=1 SV=4	53.652	466	VIME_HUMAN	[144-155]	yes	yes	2;3	3.9307e-13	207.54	10545000	7
SRLGDLYEEEMRELR	15	2	1894.92	P08670	P08670	VIM	Vimentin OS=Homo sapiens OX=9606 GN=VIM PE=1 SV=4	53.652	466	VIME_HUMAN	[144-158]	yes	yes	3;4	4.0869e-53	250.41	4345200	5
SYVTTSTRTYSLGSALRPSTSR	22	2	2390.22	P08670	P08670	VIM	Vimentin OS=Homo sapiens OX=9606 GN=VIM PE=1 SV=4	53.652	466	VIME_HUMAN	[29-50]	yes	yes	4	0.019904	44.729	57606	1
TLLIKTVETR	10	1	1172.71	P08670	P08670	VIM	Vimentin OS=Homo sapiens OX=9606 GN=VIM PE=1 SV=4	53.652	466	VIME_HUMAN	[441-450]	yes	yes	2;3	7.5668e-07	199.11	508720	2
TLLIKTVETRDGQVINETSQHHDDLE	26	2	2990.49	P08670	P08670	VIM	Vimentin OS=Homo sapiens OX=9606 GN=VIM PE=1 SV=4	53.652	466	VIME_HUMAN	[441-466]	yes	yes	4	0.033701	35.158	82559	1
TNEKVELQELNDR	13	1	1586.79	P08670;P17661	P08670	VIM	Vimentin OS=Homo sapiens OX=9606 GN=VIM PE=1 SV=4	53.652	466	VIME_HUMAN	[101-113]	no	no	2;3	6.8588e-91	343.87	21828000	5
TNEKVELQELNDRFANYIDK	20	2	2438.21	P08670	P08670	VIM	Vimentin OS=Homo sapiens OX=9606 GN=VIM PE=1 SV=4	53.652	466	VIME_HUMAN	[101-120]	yes	yes	3;4	5.6869e-79	313.4	8022000	6
TVETRDGQVINETSQHHDDLE	21	1	2422.1	P08670	P08670	VIM	Vimentin OS=Homo sapiens OX=9606 GN=VIM PE=1 SV=4	53.652	466	VIME_HUMAN	[446-466]	yes	yes	3;4	8.1058e-54	260.97	3928400	6
TYSLGSALRPSTSR	14	1	1494.78	P08670	P08670	VIM	Vimentin OS=Homo sapiens OX=9606 GN=VIM PE=1 SV=4	53.652	466	VIME_HUMAN	[37-50]	yes	yes	2;3	6.7308e-92	341.46	52988000	6
TYSLGSALRPSTSRSLYASSPGGVYATR	28	2	2904.47	P08670	P08670	VIM	Vimentin OS=Homo sapiens OX=9606 GN=VIM PE=1 SV=4	53.652	466	VIME_HUMAN	[37-64]	yes	yes	4	0.044838	29.736	39659	1
VELQELNDR	9	0	1114.56	P08670;P17661	P08670	VIM	Vimentin OS=Homo sapiens OX=9606 GN=VIM PE=1 SV=4	53.652	466	VIME_HUMAN	[105-113]	no	no	2	1.2735e-06	172.23	1057000	2
VELQELNDRFANYIDK	16	1	1965.98	P08670	P08670	VIM	Vimentin OS=Homo sapiens OX=9606 GN=VIM PE=1 SV=4	53.652	466	VIME_HUMAN	[105-120]	yes	yes	3	7.1627e-10	143.02	294530	1
VELQELNDRFANYIDKVR	18	2	2221.15	P08670	P08670	VIM	Vimentin OS=Homo sapiens OX=9606 GN=VIM PE=1 SV=4	53.652	466	VIME_HUMAN	[105-122]	yes	yes	3;4	1.0411e-22	205.62	3552200	5
VESLQEEIAFLK	12	0	1404.75	P08670	P08670	VIM	Vimentin OS=Homo sapiens OX=9606 GN=VIM PE=1 SV=4	53.652	466	VIME_HUMAN	[224-235]	yes	yes	2	6.7273e-26	233.54	750760	1
VESLQEEIAFLKK	13	1	1532.85	P08670	P08670	VIM	Vimentin OS=Homo sapiens OX=9606 GN=VIM PE=1 SV=4	53.652	466	VIME_HUMAN	[224-236]	yes	yes	2;3	9.2276e-37	289.97	1483300	2
VEVERDNLAEDIMR	14	1	1687.82	P08670	P08670	VIM	Vimentin OS=Homo sapiens OX=9606 GN=VIM PE=1 SV=4	53.652	466	VIME_HUMAN	[171-184]	yes	yes	2;3	1.4505e-16	245.69	98197000	24
VEVERDNLAEDIMRLR	16	2	1957.01	P08670	P08670	VIM	Vimentin OS=Homo sapiens OX=9606 GN=VIM PE=1 SV=4	53.652	466	VIME_HUMAN	[171-186]	yes	yes	3	0.00050689	82.007	644020	2
AFEDEMSGR	9	0	1040.42	Q01082	Q01082	SPTBN1	Spectrin beta chain, non-erythrocytic 1 OS=Homo sapiens OX=9606 GN=SPTBN1 PE=1 SV=2	274.609	2364	SPTB2_HUMAN	[682-690]	yes	yes	2	0.0027539	110.12	192410	1
AKDEQSAVSMLKK	13	2	1433.75	Q01082	Q01082	SPTBN1	Spectrin beta chain, non-erythrocytic 1 OS=Homo sapiens OX=9606 GN=SPTBN1 PE=1 SV=2	274.609	2364	SPTB2_HUMAN	[1621-1633]	yes	yes	3	0.013564	68.809	49718	1
AQTLPTSVVTITSESSPGKR	20	1	2058.1	Q01082	Q01082	SPTBN1	Spectrin beta chain, non-erythrocytic 1 OS=Homo sapiens OX=9606 GN=SPTBN1 PE=1 SV=2	274.609	2364	SPTB2_HUMAN	[2326-2345]	yes	yes	2;3	5.4939e-13	167.22	369890	2
DASVAEAWLLGQEPYLSSR	19	0	2091.03	Q01082	Q01082	SPTBN1	Spectrin beta chain, non-erythrocytic 1 OS=Homo sapiens OX=9606 GN=SPTBN1 PE=1 SV=2	274.609	2364	SPTB2_HUMAN	[2025-2043]	yes	yes	2	6.6793e-24	256.52	398560	1
DLDDFQSWLSR	11	0	1380.63	Q01082	Q01082	SPTBN1	Spectrin beta chain, non-erythrocytic 1 OS=Homo sapiens OX=9606 GN=SPTBN1 PE=1 SV=2	274.609	2364	SPTB2_HUMAN	[1070-1080]	yes	yes	2	0.0024247	98.943	17548	1
DVSSVELLMNNHQGIK	16	0	1782.89	Q01082	Q01082	SPTBN1	Spectrin beta chain, non-erythrocytic 1 OS=Homo sapiens OX=9606 GN=SPTBN1 PE=1 SV=2	274.609	2364	SPTB2_HUMAN	[1942-1957]	yes	yes	2;3	1.4394e-33	300.55	548090	6
EASLGEASKLQQFLR	15	1	1675.89	Q01082	Q01082	SPTBN1	Spectrin beta chain, non-erythrocytic 1 OS=Homo sapiens OX=9606 GN=SPTBN1 PE=1 SV=2	274.609	2364	SPTB2_HUMAN	[1055-1069]	yes	yes	2;3	0.00025774	102.28	132650	2
EIEELQSQAQALSQEGK	17	0	1886.92	Q01082	Q01082	SPTBN1	Spectrin beta chain, non-erythrocytic 1 OS=Homo sapiens OX=9606 GN=SPTBN1 PE=1 SV=2	274.609	2364	SPTB2_HUMAN	[1435-1451]	yes	yes	2	5.2592e-37	236.3	32386	1
EIGQSVDEVEKLIK	14	1	1585.86	Q01082	Q01082	SPTBN1	Spectrin beta chain, non-erythrocytic 1 OS=Homo sapiens OX=9606 GN=SPTBN1 PE=1 SV=2	274.609	2364	SPTB2_HUMAN	[2044-2057]	yes	yes	2	1.7837e-38	271.32	189950	1
EIGQSVDEVEKLIKR	15	2	1741.96	Q01082	Q01082	SPTBN1	Spectrin beta chain, non-erythrocytic 1 OS=Homo sapiens OX=9606 GN=SPTBN1 PE=1 SV=2	274.609	2364	SPTB2_HUMAN	[2044-2058]	yes	yes	3	0.011023	67.102	81913	1
EIHQFNRDVEDEILWVGER	19	1	2383.16	Q01082	Q01082	SPTBN1	Spectrin beta chain, non-erythrocytic 1 OS=Homo sapiens OX=9606 GN=SPTBN1 PE=1 SV=2	274.609	2364	SPTB2_HUMAN	[1486-1504]	yes	yes	3;4	3.5836e-05	114.34	74433	3
EKILSSDDYGKDLTSVMR	18	2	2056.01	Q01082	Q01082	SPTBN1	Spectrin beta chain, non-erythrocytic 1 OS=Homo sapiens OX=9606 GN=SPTBN1 PE=1 SV=2	274.609	2364	SPTB2_HUMAN	[658-675]	yes	yes	3	2.79e-10	148.44	94582	1
ELEAENYHDIKR	12	1	1515.73	Q01082	Q01082	SPTBN1	Spectrin beta chain, non-erythrocytic 1 OS=Homo sapiens OX=9606 GN=SPTBN1 PE=1 SV=2	274.609	2364	SPTB2_HUMAN	[487-498]	yes	yes	2	9.8267e-05	145.28	131760	1
EQWANLEQLSAIR	13	0	1556.79	Q01082	Q01082	SPTBN1	Spectrin beta chain, non-erythrocytic 1 OS=Homo sapiens OX=9606 GN=SPTBN1 PE=1 SV=2	274.609	2364	SPTB2_HUMAN	[724-736]	yes	yes	2	2.0186e-61	312.64	294100	1
EQWANLEQLSAIRK	14	1	1684.89	Q01082	Q01082	SPTBN1	Spectrin beta chain, non-erythrocytic 1 OS=Homo sapiens OX=9606 GN=SPTBN1 PE=1 SV=2	274.609	2364	SPTB2_HUMAN	[724-737]	yes	yes	2;3	1.5478e-07	153.34	139410	2
ETASELLMR	9	0	1048.52	Q01082	Q01082	SPTBN1	Spectrin beta chain, non-erythrocytic 1 OS=Homo sapiens OX=9606 GN=SPTBN1 PE=1 SV=2	274.609	2364	SPTB2_HUMAN	[1262-1270]	yes	yes	2	0.022353	60.59	22112	1
EVVAGSHELGQDYEHVTMLQER	22	0	2526.18	Q01082	Q01082	SPTBN1	Spectrin beta chain, non-erythrocytic 1 OS=Homo sapiens OX=9606 GN=SPTBN1 PE=1 SV=2	274.609	2364	SPTB2_HUMAN	[1718-1739]	yes	yes	3;4	1.1525e-07	141.64	278330	2
FANSLVGVQQQLQAFNTYR	19	0	2183.11	Q01082	Q01082	SPTBN1	Spectrin beta chain, non-erythrocytic 1 OS=Homo sapiens OX=9606 GN=SPTBN1 PE=1 SV=2	274.609	2364	SPTB2_HUMAN	[330-348]	yes	yes	2;3	1.4345e-16	220.59	322330	2
FESLEPEMNNQASR	14	0	1650.73	Q01082	Q01082	SPTBN1	Spectrin beta chain, non-erythrocytic 1 OS=Homo sapiens OX=9606 GN=SPTBN1 PE=1 SV=2	274.609	2364	SPTB2_HUMAN	[891-904]	yes	yes	2	5.3132e-05	142.91	122750	1
FMELLEPLNER	11	0	1389.7	Q01082	Q01082	SPTBN1	Spectrin beta chain, non-erythrocytic 1 OS=Homo sapiens OX=9606 GN=SPTBN1 PE=1 SV=2	274.609	2364	SPTB2_HUMAN	[1467-1477]	yes	yes	2	4.7027e-05	145.34	158140	1
FQIQDISVETEDNKEK	16	1	1921.93	Q01082;O15020	Q01082	SPTBN1	Spectrin beta chain, non-erythrocytic 1 OS=Homo sapiens OX=9606 GN=SPTBN1 PE=1 SV=2	274.609	2364	SPTB2_HUMAN	[157-172]	no	no	2;3	0.00047054	81.317	82100	2
FYHDAKEIFGR	11	1	1381.68	Q01082	Q01082	SPTBN1	Spectrin beta chain, non-erythrocytic 1 OS=Homo sapiens OX=9606 GN=SPTBN1 PE=1 SV=2	274.609	2364	SPTB2_HUMAN	[1810-1820]	yes	yes	3	0.0012491	101.39	73648	1
HLLGVEDLLQK	11	0	1263.72	Q01082	Q01082	SPTBN1	Spectrin beta chain, non-erythrocytic 1 OS=Homo sapiens OX=9606 GN=SPTBN1 PE=1 SV=2	274.609	2364	SPTB2_HUMAN	[559-569]	yes	yes	2	5.6552e-08	176.38	190180	1
ILSSDDYGKDLTSVMR	16	1	1798.88	Q01082	Q01082	SPTBN1	Spectrin beta chain, non-erythrocytic 1 OS=Homo sapiens OX=9606 GN=SPTBN1 PE=1 SV=2	274.609	2364	SPTB2_HUMAN	[660-675]	yes	yes	2;3	1.121e-09	150.76	388450	2
IVSSSDVGHDEYSTQSLVK	19	0	2049.99	Q01082	Q01082	SPTBN1	Spectrin beta chain, non-erythrocytic 1 OS=Homo sapiens OX=9606 GN=SPTBN1 PE=1 SV=2	274.609	2364	SPTB2_HUMAN	[766-784]	yes	yes	2;3	6.8664e-05	108.58	278030	2
IVSSSDVGHDEYSTQSLVKK	20	1	2178.08	Q01082	Q01082	SPTBN1	Spectrin beta chain, non-erythrocytic 1 OS=Homo sapiens OX=9606 GN=SPTBN1 PE=1 SV=2	274.609	2364	SPTB2_HUMAN	[766-785]	yes	yes	3	2.6038e-05	114.72	126360	1
KFANSLVGVQQQLQAFNTYR	20	1	2311.21	Q01082	Q01082	SPTBN1	Spectrin beta chain, non-erythrocytic 1 OS=Homo sapiens OX=9606 GN=SPTBN1 PE=1 SV=2	274.609	2364	SPTB2_HUMAN	[329-348]	yes	yes	3	2.0298e-07	133.38	76511	1
KHEAIETDIAAYEER	15	1	1773.85	Q01082	Q01082	SPTBN1	Spectrin beta chain, non-erythrocytic 1 OS=Homo sapiens OX=9606 GN=SPTBN1 PE=1 SV=2	274.609	2364	SPTB2_HUMAN	[463-477]	yes	yes	2;3	0.00012271	119.54	423260	2
KHQILEQAVEDYAETVHQLSK	21	1	2465.26	Q01082	Q01082	SPTBN1	Spectrin beta chain, non-erythrocytic 1 OS=Homo sapiens OX=9606 GN=SPTBN1 PE=1 SV=2	274.609	2364	SPTB2_HUMAN	[1633-1653]	yes	yes	3	1.5881e-43	238.28	160420	1
KKEIEELQSQAQALSQEGK	19	2	2143.11	Q01082	Q01082	SPTBN1	Spectrin beta chain, non-erythrocytic 1 OS=Homo sapiens OX=9606 GN=SPTBN1 PE=1 SV=2	274.609	2364	SPTB2_HUMAN	[1433-1451]	yes	yes	3	1.1058e-06	117.55	77874	1
KLPEELGRDQNTVETLQR	18	2	2125.11	Q01082	Q01082	SPTBN1	Spectrin beta chain, non-erythrocytic 1 OS=Homo sapiens OX=9606 GN=SPTBN1 PE=1 SV=2	274.609	2364	SPTB2_HUMAN	[1827-1844]	yes	yes	4	0.03918	33.308	53535	1
KQALQDTLALYK	12	1	1390.78	Q01082	Q01082	SPTBN1	Spectrin beta chain, non-erythrocytic 1 OS=Homo sapiens OX=9606 GN=SPTBN1 PE=1 SV=2	274.609	2364	SPTB2_HUMAN	[842-853]	yes	yes	2	0.04808	64.224	55417	1
KQEDFMTTMDANEEKINAVVETGR	24	2	2755.28	Q01082	Q01082	SPTBN1	Spectrin beta chain, non-erythrocytic 1 OS=Homo sapiens OX=9606 GN=SPTBN1 PE=1 SV=2	274.609	2364	SPTB2_HUMAN	[1210-1233]	yes	yes	4	2.2793e-05	116.35	13040	1
KQQMLENQMEVR	12	1	1532.74	Q01082	Q01082	SPTBN1	Spectrin beta chain, non-erythrocytic 1 OS=Homo sapiens OX=9606 GN=SPTBN1 PE=1 SV=2	274.609	2364	SPTB2_HUMAN	[1421-1432]	yes	yes	3	0.018691	66.538	0	1
KSNAHYNLQNAFNLAEQHLGLTK	23	1	2610.33	Q01082	Q01082	SPTBN1	Spectrin beta chain, non-erythrocytic 1 OS=Homo sapiens OX=9606 GN=SPTBN1 PE=1 SV=2	274.609	2364	SPTB2_HUMAN	[227-249]	yes	yes	4	4.1833e-17	175.86	181430	1
LAEISDVWEEMK	12	0	1448.69	Q01082	Q01082	SPTBN1	Spectrin beta chain, non-erythrocytic 1 OS=Homo sapiens OX=9606 GN=SPTBN1 PE=1 SV=2	274.609	2364	SPTB2_HUMAN	[1037-1048]	yes	yes	2	0.0028309	93.058	54647	1
LAEISDVWEEMKTTLK	16	1	1891.96	Q01082	Q01082	SPTBN1	Spectrin beta chain, non-erythrocytic 1 OS=Homo sapiens OX=9606 GN=SPTBN1 PE=1 SV=2	274.609	2364	SPTB2_HUMAN	[1037-1052]	yes	yes	2;3	0.00038473	136.3	141700	2
LEMNLGLQK	9	0	1044.56	Q01082	Q01082	SPTBN1	Spectrin beta chain, non-erythrocytic 1 OS=Homo sapiens OX=9606 GN=SPTBN1 PE=1 SV=2	274.609	2364	SPTB2_HUMAN	[524-532]	yes	yes	2	0.002198	117.04	89924	1
LFQLNR	6	0	789.45	Q01082	Q01082	SPTBN1	Spectrin beta chain, non-erythrocytic 1 OS=Homo sapiens OX=9606 GN=SPTBN1 PE=1 SV=2	274.609	2364	SPTB2_HUMAN	[1700-1705]	yes	yes	2	0.0056413	105.82	105410	1
LILEVHQFSR	10	0	1240.69	Q01082	Q01082	SPTBN1	Spectrin beta chain, non-erythrocytic 1 OS=Homo sapiens OX=9606 GN=SPTBN1 PE=1 SV=2	274.609	2364	SPTB2_HUMAN	[2015-2024]	yes	yes	2	0.0014386	127.4	103720	1
LISDINKAWER	11	1	1343.72	Q01082;O15020	Q01082	SPTBN1	Spectrin beta chain, non-erythrocytic 1 OS=Homo sapiens OX=9606 GN=SPTBN1 PE=1 SV=2	274.609	2364	SPTB2_HUMAN	[388-398]	no	no	3	0.028948	53.252	114930	1
LISDINKAWERLEK	14	2	1713.94	Q01082;O15020	Q01082	SPTBN1	Spectrin beta chain, non-erythrocytic 1 OS=Homo sapiens OX=9606 GN=SPTBN1 PE=1 SV=2	274.609	2364	SPTB2_HUMAN	[388-401]	no	no	3	0.00094979	80.632	42924	1
LLDPEDISVDHPDEK	15	0	1720.82	Q01082	Q01082	SPTBN1	Spectrin beta chain, non-erythrocytic 1 OS=Homo sapiens OX=9606 GN=SPTBN1 PE=1 SV=2	274.609	2364	SPTB2_HUMAN	[250-264]	yes	yes	2	1.3456e-06	159.64	314330	1
LLEVLSGERLPKPTK	15	2	1679	Q01082	Q01082	SPTBN1	Spectrin beta chain, non-erythrocytic 1 OS=Homo sapiens OX=9606 GN=SPTBN1 PE=1 SV=2	274.609	2364	SPTB2_HUMAN	[91-105]	yes	yes	3	0.030747	53.328	84694	1
LPEELGRDQNTVETLQR	17	1	1997.02	Q01082	Q01082	SPTBN1	Spectrin beta chain, non-erythrocytic 1 OS=Homo sapiens OX=9606 GN=SPTBN1 PE=1 SV=2	274.609	2364	SPTB2_HUMAN	[1828-1844]	yes	yes	3	0.043508	57.52	36251	1
LQALDTGWNELHK	13	0	1523.77	Q01082	Q01082	SPTBN1	Spectrin beta chain, non-erythrocytic 1 OS=Homo sapiens OX=9606 GN=SPTBN1 PE=1 SV=2	274.609	2364	SPTB2_HUMAN	[1144-1156]	yes	yes	2	0.00029383	136.48	70504	1
LQQFLR	6	0	803.465	Q01082	Q01082	SPTBN1	Spectrin beta chain, non-erythrocytic 1 OS=Homo sapiens OX=9606 GN=SPTBN1 PE=1 SV=2	274.609	2364	SPTB2_HUMAN	[1064-1069]	yes	yes	2	0.042567	61.006	44857	1
LSDLQKEAEKLESEHPDQAQAILSR	25	2	2834.44	Q01082	Q01082	SPTBN1	Spectrin beta chain, non-erythrocytic 1 OS=Homo sapiens OX=9606 GN=SPTBN1 PE=1 SV=2	274.609	2364	SPTB2_HUMAN	[1012-1036]	yes	yes	4	1.4625e-07	127.14	84965	1
LTTLELLEVR	10	0	1185.7	Q01082	Q01082	SPTBN1	Spectrin beta chain, non-erythrocytic 1 OS=Homo sapiens OX=9606 GN=SPTBN1 PE=1 SV=2	274.609	2364	SPTB2_HUMAN	[2079-2088]	yes	yes	2	3.8757e-07	174.41	106920	1
LTTLELLEVRR	11	1	1341.8	Q01082	Q01082	SPTBN1	Spectrin beta chain, non-erythrocytic 1 OS=Homo sapiens OX=9606 GN=SPTBN1 PE=1 SV=2	274.609	2364	SPTB2_HUMAN	[2079-2089]	yes	yes	2	8.218e-05	149.72	85770	1
LVSQDNFGFDLPAVEAATK	19	0	2021.01	Q01082	Q01082	SPTBN1	Spectrin beta chain, non-erythrocytic 1 OS=Homo sapiens OX=9606 GN=SPTBN1 PE=1 SV=2	274.609	2364	SPTB2_HUMAN	[444-462]	yes	yes	2	1.569e-38	278.4	720350	1
MAETVDTSEMVNGATEQR	18	0	1967.86	Q01082	Q01082	SPTBN1	Spectrin beta chain, non-erythrocytic 1 OS=Homo sapiens OX=9606 GN=SPTBN1 PE=1 SV=2	274.609	2364	SPTB2_HUMAN	[2141-2158]	yes	yes	2	2.8349e-10	161.21	65961	2
MHTTFEHDIQALGTQVR	17	0	1982.96	Q01082	Q01082	SPTBN1	Spectrin beta chain, non-erythrocytic 1 OS=Homo sapiens OX=9606 GN=SPTBN1 PE=1 SV=2	274.609	2364	SPTB2_HUMAN	[1845-1861]	yes	yes	3;4	1.3168e-15	179.46	541450	2
MLTAQDMSYDEAR	13	0	1529.65	Q01082	Q01082	SPTBN1	Spectrin beta chain, non-erythrocytic 1 OS=Homo sapiens OX=9606 GN=SPTBN1 PE=1 SV=2	274.609	2364	SPTB2_HUMAN	[1295-1307]	yes	yes	2	4.7651e-05	128.28	121410	1
MPLATSTDHGHNLQTVQLLIK	21	0	2316.23	Q01082	Q01082	SPTBN1	Spectrin beta chain, non-erythrocytic 1 OS=Homo sapiens OX=9606 GN=SPTBN1 PE=1 SV=2	274.609	2364	SPTB2_HUMAN	[1505-1525]	yes	yes	3	0.0026332	73.294	163360	1
MPLATSTDHGHNLQTVQLLIKK	22	1	2444.32	Q01082	Q01082	SPTBN1	Spectrin beta chain, non-erythrocytic 1 OS=Homo sapiens OX=9606 GN=SPTBN1 PE=1 SV=2	274.609	2364	SPTB2_HUMAN	[1505-1526]	yes	yes	3;4	2.751e-07	130.09	133120	2
NELIRQEKLEQLAR	14	2	1738.97	Q01082;P11277	Q01082	SPTBN1	Spectrin beta chain, non-erythrocytic 1 OS=Homo sapiens OX=9606 GN=SPTBN1 PE=1 SV=2	274.609	2364	SPTB2_HUMAN	[412-425]	yes	no	3	0.014307	65.704	32187	1
QNLLSQSHAYQQFLR	15	0	1831.93	Q01082	Q01082	SPTBN1	Spectrin beta chain, non-erythrocytic 1 OS=Homo sapiens OX=9606 GN=SPTBN1 PE=1 SV=2	274.609	2364	SPTB2_HUMAN	[1162-1176]	yes	yes	3	0.014344	70.622	52148	1
SAATWDERFSALER	14	1	1637.78	Q01082	Q01082	SPTBN1	Spectrin beta chain, non-erythrocytic 1 OS=Homo sapiens OX=9606 GN=SPTBN1 PE=1 SV=2	274.609	2364	SPTB2_HUMAN	[2065-2078]	yes	yes	3	6.8868e-06	109.83	248880	1
SGHFEQAIKEGEDMIAEEHFGSEK	24	1	2704.21	Q01082	Q01082	SPTBN1	Spectrin beta chain, non-erythrocytic 1 OS=Homo sapiens OX=9606 GN=SPTBN1 PE=1 SV=2	274.609	2364	SPTB2_HUMAN	[691-714]	yes	yes	3;4	2.176e-11	152.13	253410	2
SGHFEQAIKEGEDMIAEEHFGSEKIR	26	2	2973.39	Q01082	Q01082	SPTBN1	Spectrin beta chain, non-erythrocytic 1 OS=Homo sapiens OX=9606 GN=SPTBN1 PE=1 SV=2	274.609	2364	SPTB2_HUMAN	[691-716]	yes	yes	4	0.0079753	55.063	15179	1
SNAHYNLQNAFNLAEQHLGLTK	22	0	2482.24	Q01082	Q01082	SPTBN1	Spectrin beta chain, non-erythrocytic 1 OS=Homo sapiens OX=9606 GN=SPTBN1 PE=1 SV=2	274.609	2364	SPTB2_HUMAN	[228-249]	yes	yes	3	7.9395e-80	305.63	394230	1
SQNIVTDSSSLSAEAIR	17	0	1776.89	Q01082	Q01082	SPTBN1	Spectrin beta chain, non-erythrocytic 1 OS=Homo sapiens OX=9606 GN=SPTBN1 PE=1 SV=2	274.609	2364	SPTB2_HUMAN	[1548-1564]	yes	yes	2	2.3403e-37	296.04	421510	1
TAASGIPYHSEVPVSLK	17	0	1754.92	Q01082	Q01082	SPTBN1	Spectrin beta chain, non-erythrocytic 1 OS=Homo sapiens OX=9606 GN=SPTBN1 PE=1 SV=2	274.609	2364	SPTB2_HUMAN	[2242-2258]	yes	yes	2;3	0.0046608	70.091	113360	2
TAGYPNVNIHNFTTSWR	17	0	1976.95	Q01082	Q01082	SPTBN1	Spectrin beta chain, non-erythrocytic 1 OS=Homo sapiens OX=9606 GN=SPTBN1 PE=1 SV=2	274.609	2364	SPTB2_HUMAN	[187-203]	yes	yes	3	0.0050721	69.522	62630	1
TALPAQSAATLPAR	14	0	1366.76	Q01082	Q01082	SPTBN1	Spectrin beta chain, non-erythrocytic 1 OS=Homo sapiens OX=9606 GN=SPTBN1 PE=1 SV=2	274.609	2364	SPTB2_HUMAN	[2178-2191]	yes	yes	2	4.2898e-11	176.32	673520	1
TKVIESTQDLGNDLAGVMALQR	22	1	2358.22	Q01082	Q01082	SPTBN1	Spectrin beta chain, non-erythrocytic 1 OS=Homo sapiens OX=9606 GN=SPTBN1 PE=1 SV=2	274.609	2364	SPTB2_HUMAN	[975-996]	yes	yes	3	2.4968e-24	201.12	67584	1
TQILAASYELHK	12	0	1372.74	Q01082	Q01082	SPTBN1	Spectrin beta chain, non-erythrocytic 1 OS=Homo sapiens OX=9606 GN=SPTBN1 PE=1 SV=2	274.609	2364	SPTB2_HUMAN	[1798-1809]	yes	yes	2	0.00022746	122.42	194540	1
TQILAASYELHKFYHDAK	18	1	2134.08	Q01082	Q01082	SPTBN1	Spectrin beta chain, non-erythrocytic 1 OS=Homo sapiens OX=9606 GN=SPTBN1 PE=1 SV=2	274.609	2364	SPTB2_HUMAN	[1798-1815]	yes	yes	3	0.00010407	102.33	67696	1
TQTAIASEDMPNTLTEAEK	19	0	2048.96	Q01082	Q01082	SPTBN1	Spectrin beta chain, non-erythrocytic 1 OS=Homo sapiens OX=9606 GN=SPTBN1 PE=1 SV=2	274.609	2364	SPTB2_HUMAN	[1081-1099]	yes	yes	2	2.0077e-16	173.58	256520	1
VAVVNQIAR	9	0	968.577	Q01082	Q01082	SPTBN1	Spectrin beta chain, non-erythrocytic 1 OS=Homo sapiens OX=9606 GN=SPTBN1 PE=1 SV=2	274.609	2364	SPTB2_HUMAN	[905-913]	yes	yes	2	0.0011365	132.29	229610	1
VDKLYAGLKDLAEER	15	2	1718.92	Q01082	Q01082	SPTBN1	Spectrin beta chain, non-erythrocytic 1 OS=Homo sapiens OX=9606 GN=SPTBN1 PE=1 SV=2	274.609	2364	SPTB2_HUMAN	[1676-1690]	yes	yes	3	0.002602	83.968	83186	1
VIESTQDLGNDLAGVMALQR	20	0	2129.08	Q01082	Q01082	SPTBN1	Spectrin beta chain, non-erythrocytic 1 OS=Homo sapiens OX=9606 GN=SPTBN1 PE=1 SV=2	274.609	2364	SPTB2_HUMAN	[977-996]	yes	yes	3	3.2779e-11	156.48	65024	1
VLDNAIETEK	10	0	1130.58	Q01082	Q01082	SPTBN1	Spectrin beta chain, non-erythrocytic 1 OS=Homo sapiens OX=9606 GN=SPTBN1 PE=1 SV=2	274.609	2364	SPTB2_HUMAN	[293-302]	yes	yes	2	0.00089117	126.82	93485	1
VQAVVAVAR	9	0	911.555	Q01082	Q01082	SPTBN1	Spectrin beta chain, non-erythrocytic 1 OS=Homo sapiens OX=9606 GN=SPTBN1 PE=1 SV=2	274.609	2364	SPTB2_HUMAN	[478-486]	yes	yes	2	0.0010459	133.79	121830	1
AEYVPSTPSPVPPSTPLLSAHSK	23	0	2361.22	Q4VCS5	Q4VCS5	AMOT	Angiomotin OS=Homo sapiens OX=9606 GN=AMOT PE=1 SV=1	118.085	1084	AMOT_HUMAN	[834-856]	yes	yes	2;3	9.1462e-34	182.19	11568000	2
AHPPVTSAPLSPPQPNDLYK	20	0	2128.1	Q4VCS5	Q4VCS5	AMOT	Angiomotin OS=Homo sapiens OX=9606 GN=AMOT PE=1 SV=1	118.085	1084	AMOT_HUMAN	[190-209]	yes	yes	2;3	4.4732e-17	182.09	3107200	3
AHPPVTSAPLSPPQPNDLYKNPTSSSEFYK	30	1	3268.6	Q4VCS5	Q4VCS5	AMOT	Angiomotin OS=Homo sapiens OX=9606 GN=AMOT PE=1 SV=1	118.085	1084	AMOT_HUMAN	[190-219]	yes	yes	3;4	6.3793e-20	173.05	2609700	2
AQGPLPNQHSLK	12	0	1288.69	Q4VCS5	Q4VCS5	AMOT	Angiomotin OS=Homo sapiens OX=9606 GN=AMOT PE=1 SV=1	118.085	1084	AMOT_HUMAN	[220-231]	yes	yes	2	2.8365e-09	183.85	1536800	1
AQGPLPNQHSLKGMEHR	17	1	1898.95	Q4VCS5	Q4VCS5	AMOT	Angiomotin OS=Homo sapiens OX=9606 GN=AMOT PE=1 SV=1	118.085	1084	AMOT_HUMAN	[220-236]	yes	yes	4	1.6913e-05	100.35	211820	1
AQPSSASYQPVPADPFAIVSR	21	0	2187.1	Q4VCS5	Q4VCS5	AMOT	Angiomotin OS=Homo sapiens OX=9606 GN=AMOT PE=1 SV=1	118.085	1084	AMOT_HUMAN	[413-433]	yes	yes	2	2.2562e-34	280.25	1906900	1
AQQMVEILSDENR	13	0	1531.73	Q4VCS5	Q4VCS5	AMOT	Angiomotin OS=Homo sapiens OX=9606 GN=AMOT PE=1 SV=1	118.085	1084	AMOT_HUMAN	[434-446]	yes	yes	2;3	3.8575e-61	306.72	11770000	7
AQQMVEILSDENRNLR	16	1	1914.96	Q4VCS5	Q4VCS5	AMOT	Angiomotin OS=Homo sapiens OX=9606 GN=AMOT PE=1 SV=1	118.085	1084	AMOT_HUMAN	[434-449]	yes	yes	2;3	0.00012405	107.61	620460	2
AQQMVEILSDENRNLRQELEGCYEK	25	2	3051.44	Q4VCS5	Q4VCS5	AMOT	Angiomotin OS=Homo sapiens OX=9606 GN=AMOT PE=1 SV=1	118.085	1084	AMOT_HUMAN	[434-458]	yes	yes	3;4	0.00053209	84.933	643560	2
DDKSWKGSLGILLGGDYR	18	2	1979.01	Q4VCS5	Q4VCS5	AMOT	Angiomotin OS=Homo sapiens OX=9606 GN=AMOT PE=1 SV=1	118.085	1084	AMOT_HUMAN	[816-833]	yes	yes	3	2.3577e-05	120.11	66596	1
DTTVISHSPNTSYDTALEAR	20	0	2177.02	Q4VCS5	Q4VCS5	AMOT	Angiomotin OS=Homo sapiens OX=9606 GN=AMOT PE=1 SV=1	118.085	1084	AMOT_HUMAN	[707-726]	yes	yes	2;3	1.8419e-128	318.32	12733000	3
EEEEILMANKR	11	1	1360.67	Q4VCS5	Q4VCS5	AMOT	Angiomotin OS=Homo sapiens OX=9606 GN=AMOT PE=1 SV=1	118.085	1084	AMOT_HUMAN	[730-740]	yes	yes	2	4.9919e-13	210.37	295670	1
EKEKLEAELATAR	13	2	1486.8	Q4VCS5	Q4VCS5	AMOT	Angiomotin OS=Homo sapiens OX=9606 GN=AMOT PE=1 SV=1	118.085	1084	AMOT_HUMAN	[550-562]	yes	yes	2;3	5.1322e-36	257.52	4343700	2
EKLEAELATAR	11	1	1229.66	Q4VCS5	Q4VCS5	AMOT	Angiomotin OS=Homo sapiens OX=9606 GN=AMOT PE=1 SV=1	118.085	1084	AMOT_HUMAN	[552-562]	yes	yes	2	2.7921e-17	218.07	2302200	1
ELESLRIQQR	10	1	1270.7	Q4VCS5	Q4VCS5	AMOT	Angiomotin OS=Homo sapiens OX=9606 GN=AMOT PE=1 SV=1	118.085	1084	AMOT_HUMAN	[634-643]	yes	yes	2	4.8273e-17	230.7	201450	1
GQQHASVGAAFYVTGVTNQK	20	0	2062.02	Q4VCS5	Q4VCS5	AMOT	Angiomotin OS=Homo sapiens OX=9606 GN=AMOT PE=1 SV=1	118.085	1084	AMOT_HUMAN	[121-140]	yes	yes	2;3	1.1005e-07	112.74	199620	5
GSLGILLGGDYR	12	0	1219.66	Q4VCS5	Q4VCS5	AMOT	Angiomotin OS=Homo sapiens OX=9606 GN=AMOT PE=1 SV=1	118.085	1084	AMOT_HUMAN	[822-833]	yes	yes	2	1.1701e-13	208.11	1744300	1
HFALDAAATVAAQR	14	0	1440.75	Q4VCS5	Q4VCS5	AMOT	Angiomotin OS=Homo sapiens OX=9606 GN=AMOT PE=1 SV=1	118.085	1084	AMOT_HUMAN	[693-706]	yes	yes	2;3	1.6875e-49	254.19	4524900	4
HFALDAAATVAAQRDTTVISHSPNTSYDTALEAR	34	1	3599.76	Q4VCS5	Q4VCS5	AMOT	Angiomotin OS=Homo sapiens OX=9606 GN=AMOT PE=1 SV=1	118.085	1084	AMOT_HUMAN	[693-726]	yes	yes	4	0.0094313	57.427	157960	1
HIEIRDQALSNAQAK	15	1	1692.89	Q4VCS5	Q4VCS5	AMOT	Angiomotin OS=Homo sapiens OX=9606 GN=AMOT PE=1 SV=1	118.085	1084	AMOT_HUMAN	[571-585]	yes	yes	2;3	2.2376e-41	263.89	949910	4
IKTLHAQIIEK	11	1	1292.78	Q4VCS5	Q4VCS5	AMOT	Angiomotin OS=Homo sapiens OX=9606 GN=AMOT PE=1 SV=1	118.085	1084	AMOT_HUMAN	[748-758]	yes	yes	2;3	2.4022e-05	186.74	462360	2
IKTLHAQIIEKDAMIK	16	2	1851.07	Q4VCS5	Q4VCS5	AMOT	Angiomotin OS=Homo sapiens OX=9606 GN=AMOT PE=1 SV=1	118.085	1084	AMOT_HUMAN	[748-763]	yes	yes	2;3;4	2.2616e-18	198.98	2109100	4
ILALEADMTK	10	0	1103.59	Q4VCS5;Q8IY63	Q4VCS5	AMOT	Angiomotin OS=Homo sapiens OX=9606 GN=AMOT PE=1 SV=1	118.085	1084	AMOT_HUMAN	[671-680]	no	no	2	0.00082971	128.36	2077300	2
ILALEADMTKWEQK	14	1	1674.87	Q4VCS5;Q8IY63	Q4VCS5	AMOT	Angiomotin OS=Homo sapiens OX=9606 GN=AMOT PE=1 SV=1	118.085	1084	AMOT_HUMAN	[671-684]	no	no	2;3	5.4796e-38	262	18410000	8
ILALEADMTKWEQKYLEENVMR	22	2	2709.35	Q4VCS5	Q4VCS5	AMOT	Angiomotin OS=Homo sapiens OX=9606 GN=AMOT PE=1 SV=1	118.085	1084	AMOT_HUMAN	[671-692]	yes	yes	3;4	2.1838e-25	209.67	535820	4
IQKEEEEILMANK	13	1	1573.8	Q4VCS5	Q4VCS5	AMOT	Angiomotin OS=Homo sapiens OX=9606 GN=AMOT PE=1 SV=1	118.085	1084	AMOT_HUMAN	[727-739]	yes	yes	2;3	4.5059e-05	161.94	516720	2
IQKEEEEILMANKR	14	2	1729.9	Q4VCS5	Q4VCS5	AMOT	Angiomotin OS=Homo sapiens OX=9606 GN=AMOT PE=1 SV=1	118.085	1084	AMOT_HUMAN	[727-740]	yes	yes	2;3;4	4.7545e-37	256.31	9635600	6
KTISQLFAK	9	1	1034.61	Q4VCS5	Q4VCS5	AMOT	Angiomotin OS=Homo sapiens OX=9606 GN=AMOT PE=1 SV=1	118.085	1084	AMOT_HUMAN	[535-543]	yes	yes	1;2	0.01121	99.013	1493800	4
KTPIQILGQEPDAEMVEYLI	20	1	2286.18	Q4VCS5	Q4VCS5	AMOT	Angiomotin OS=Homo sapiens OX=9606 GN=AMOT PE=1 SV=1	118.085	1084	AMOT_HUMAN	[1065-1084]	yes	yes	2	0.00050805	100.54	34627	1
LEAELATAR	9	0	972.524	Q4VCS5	Q4VCS5	AMOT	Angiomotin OS=Homo sapiens OX=9606 GN=AMOT PE=1 SV=1	118.085	1084	AMOT_HUMAN	[554-562]	yes	yes	2	0.00014644	157.68	268230	1
LERELESLR	9	1	1143.62	Q4VCS5	Q4VCS5	AMOT	Angiomotin OS=Homo sapiens OX=9606 GN=AMOT PE=1 SV=1	118.085	1084	AMOT_HUMAN	[631-639]	yes	yes	2;3	1.1877e-10	206.43	1247500	2
LLQEQLR	7	0	898.524	Q4VCS5	Q4VCS5	AMOT	Angiomotin OS=Homo sapiens OX=9606 GN=AMOT PE=1 SV=1	118.085	1084	AMOT_HUMAN	[18-24]	yes	yes	2	0.0020105	138.37	1136600	3
LMQMSLATSGVK	12	0	1264.65	Q4VCS5	Q4VCS5	AMOT	Angiomotin OS=Homo sapiens OX=9606 GN=AMOT PE=1 SV=1	118.085	1084	AMOT_HUMAN	[178-189]	yes	yes	2	3.4836e-09	182.64	8238400	4
LNPGKMHQDEGLRDLK	16	2	1849.95	Q4VCS5	Q4VCS5	AMOT	Angiomotin OS=Homo sapiens OX=9606 GN=AMOT PE=1 SV=1	118.085	1084	AMOT_HUMAN	[152-167]	yes	yes	2;3;4	7.5089e-14	183.31	618860	3
LNQPGRTEGQLMR	13	1	1498.77	Q4VCS5	Q4VCS5	AMOT	Angiomotin OS=Homo sapiens OX=9606 GN=AMOT PE=1 SV=1	118.085	1084	AMOT_HUMAN	[268-280]	yes	yes	2;3	2.3103e-10	182.1	2102000	2
LQKVETEIQR	10	1	1242.69	Q4VCS5	Q4VCS5	AMOT	Angiomotin OS=Homo sapiens OX=9606 GN=AMOT PE=1 SV=1	118.085	1084	AMOT_HUMAN	[462-471]	yes	yes	2;3	2.9813e-43	279.81	4522700	2
LQKVETEIQRVSEAYENLVK	20	2	2375.27	Q4VCS5	Q4VCS5	AMOT	Angiomotin OS=Homo sapiens OX=9606 GN=AMOT PE=1 SV=1	118.085	1084	AMOT_HUMAN	[462-481]	yes	yes	3	2.1034e-11	161.8	418290	1
LSIPSLTCNPDKTDGPVFHSNTLER	25	1	2797.37	Q4VCS5	Q4VCS5	AMOT	Angiomotin OS=Homo sapiens OX=9606 GN=AMOT PE=1 SV=1	118.085	1084	AMOT_HUMAN	[1040-1064]	yes	yes	3;4	2.9785e-05	115.88	1401500	2
MHQDEGLRDLK	11	1	1340.65	Q4VCS5	Q4VCS5	AMOT	Angiomotin OS=Homo sapiens OX=9606 GN=AMOT PE=1 SV=1	118.085	1084	AMOT_HUMAN	[157-167]	yes	yes	2;3	1.0554e-12	209.85	476360	2
MHQDEGLRDLKQGHVR	16	2	1917.96	Q4VCS5	Q4VCS5	AMOT	Angiomotin OS=Homo sapiens OX=9606 GN=AMOT PE=1 SV=1	118.085	1084	AMOT_HUMAN	[157-172]	yes	yes	4	7.9689e-11	142.01	121800	1
MQNNEELPTYEEAK	14	0	1694.75	Q4VCS5	Q4VCS5	AMOT	Angiomotin OS=Homo sapiens OX=9606 GN=AMOT PE=1 SV=1	118.085	1084	AMOT_HUMAN	[100-113]	yes	yes	2	1.9148e-49	281.26	3200800	4
MQNNEELPTYEEAKVQSQYFR	21	1	2603.2	Q4VCS5	Q4VCS5	AMOT	Angiomotin OS=Homo sapiens OX=9606 GN=AMOT PE=1 SV=1	118.085	1084	AMOT_HUMAN	[100-120]	yes	yes	3	1.6519e-66	249.34	4323800	2
MQQALVQLQAACEK	14	0	1616.8	Q4VCS5	Q4VCS5	AMOT	Angiomotin OS=Homo sapiens OX=9606 GN=AMOT PE=1 SV=1	118.085	1084	AMOT_HUMAN	[606-619]	yes	yes	2	0.001249	97.214	19256	1
MQQALVQLQAACEKR	15	1	1772.9	Q4VCS5	Q4VCS5	AMOT	Angiomotin OS=Homo sapiens OX=9606 GN=AMOT PE=1 SV=1	118.085	1084	AMOT_HUMAN	[606-620]	yes	yes	2;3	5.6094e-65	298.36	754780	2
MQQALVQLQAACEKREQLEHR	21	2	2565.29	Q4VCS5	Q4VCS5	AMOT	Angiomotin OS=Homo sapiens OX=9606 GN=AMOT PE=1 SV=1	118.085	1084	AMOT_HUMAN	[606-626]	yes	yes	3	0.029085	37.672	13834	1
NLRQELEGCYEK	12	1	1537.72	Q4VCS5	Q4VCS5	AMOT	Angiomotin OS=Homo sapiens OX=9606 GN=AMOT PE=1 SV=1	118.085	1084	AMOT_HUMAN	[447-458]	yes	yes	2;3	1.7451e-08	204.34	1511100	2
NPTSSSEFYK	10	0	1158.52	Q4VCS5	Q4VCS5	AMOT	Angiomotin OS=Homo sapiens OX=9606 GN=AMOT PE=1 SV=1	118.085	1084	AMOT_HUMAN	[210-219]	yes	yes	2	0.0010884	122.96	238750	1
NPTSSSEFYKAQGPLPNQHSLK	22	1	2429.2	Q4VCS5	Q4VCS5	AMOT	Angiomotin OS=Homo sapiens OX=9606 GN=AMOT PE=1 SV=1	118.085	1084	AMOT_HUMAN	[210-231]	yes	yes	3	0.0024442	73.675	44145	1
NSEEQPSGGTTVLQR	15	0	1601.76	Q4VCS5	Q4VCS5	AMOT	Angiomotin OS=Homo sapiens OX=9606 GN=AMOT PE=1 SV=1	118.085	1084	AMOT_HUMAN	[3-17]	yes	yes	2	4.6759e-53	346.46	354070	3
NSQPHSPTSSLTSGGSLPLLQSPPSTR	27	0	2732.37	Q4VCS5	Q4VCS5	AMOT	Angiomotin OS=Homo sapiens OX=9606 GN=AMOT PE=1 SV=1	118.085	1084	AMOT_HUMAN	[304-330]	yes	yes	3	1.9256e-73	277.38	1558800	2
PAQDISLPLSAR	12	0	1266.69	Q4VCS5	Q4VCS5	AMOT	Angiomotin OS=Homo sapiens OX=9606 GN=AMOT PE=1 SV=1	118.085	1084	AMOT_HUMAN	[292-303]	yes	yes	2	9.7808e-14	208.56	2068500	1
QEPQGQEIQSENLIMEK	17	0	1999.95	Q4VCS5	Q4VCS5	AMOT	Angiomotin OS=Homo sapiens OX=9606 GN=AMOT PE=1 SV=1	118.085	1084	AMOT_HUMAN	[78-94]	yes	yes	2;3	1.6691e-209	458.15	3773400	3
QGNCQPTNVSEYNAAALMELLR	22	0	2478.16	Q4VCS5	Q4VCS5	AMOT	Angiomotin OS=Homo sapiens OX=9606 GN=AMOT PE=1 SV=1	118.085	1084	AMOT_HUMAN	[644-665]	yes	yes	2	0.045367	54.812	60573	1
QGNCQPTNVSEYNAAALMELLREKEER	27	2	3149.49	Q4VCS5	Q4VCS5	AMOT	Angiomotin OS=Homo sapiens OX=9606 GN=AMOT PE=1 SV=1	118.085	1084	AMOT_HUMAN	[644-670]	yes	yes	4	6.7095e-08	127.14	69602	1
QLAEKEYEGSEDTRK	15	2	1781.84	Q4VCS5	Q4VCS5	AMOT	Angiomotin OS=Homo sapiens OX=9606 GN=AMOT PE=1 SV=1	118.085	1084	AMOT_HUMAN	[521-535]	yes	yes	3	8.4541e-05	118.33	152310	1
SLMSISNAGSGLLSHSSTLTGSPIMEEK	28	0	2833.38	Q4VCS5	Q4VCS5	AMOT	Angiomotin OS=Homo sapiens OX=9606 GN=AMOT PE=1 SV=1	118.085	1084	AMOT_HUMAN	[787-814]	yes	yes	3	2.4494e-213	346.75	2842200	6
SLMSISNAGSGLLSHSSTLTGSPIMEEKR	29	1	2989.48	Q4VCS5	Q4VCS5	AMOT	Angiomotin OS=Homo sapiens OX=9606 GN=AMOT PE=1 SV=1	118.085	1084	AMOT_HUMAN	[787-815]	yes	yes	3;4	1.2416e-74	291.07	1068900	4
SLMSISNAGSGLLSHSSTLTGSPIMEEKRDDK	32	2	3347.63	Q4VCS5	Q4VCS5	AMOT	Angiomotin OS=Homo sapiens OX=9606 GN=AMOT PE=1 SV=1	118.085	1084	AMOT_HUMAN	[787-818]	yes	yes	4	7.5655e-38	222.63	610540	3
SWKGSLGILLGGDYR	15	1	1620.86	Q4VCS5	Q4VCS5	AMOT	Angiomotin OS=Homo sapiens OX=9606 GN=AMOT PE=1 SV=1	118.085	1084	AMOT_HUMAN	[819-833]	yes	yes	3	0.048337	30.575	23547	1
TISQLFAK	8	0	906.517	Q4VCS5	Q4VCS5	AMOT	Angiomotin OS=Homo sapiens OX=9606 GN=AMOT PE=1 SV=1	118.085	1084	AMOT_HUMAN	[536-543]	yes	yes	2	0.012514	82.529	4483700	1
TLHAQIIEK	9	0	1051.6	Q4VCS5	Q4VCS5	AMOT	Angiomotin OS=Homo sapiens OX=9606 GN=AMOT PE=1 SV=1	118.085	1084	AMOT_HUMAN	[750-758]	yes	yes	2	0.00034403	145.46	162900	1
TLHAQIIEKDAMIK	14	1	1609.89	Q4VCS5	Q4VCS5	AMOT	Angiomotin OS=Homo sapiens OX=9606 GN=AMOT PE=1 SV=1	118.085	1084	AMOT_HUMAN	[750-763]	yes	yes	2;3	7.8375e-11	210.41	2925500	5
TLHAQIIEKDAMIKVLQQR	19	2	2234.26	Q4VCS5	Q4VCS5	AMOT	Angiomotin OS=Homo sapiens OX=9606 GN=AMOT PE=1 SV=1	118.085	1084	AMOT_HUMAN	[750-768]	yes	yes	3	0.04747	42.118	20857	1
TRLERELESLR	11	2	1400.77	Q4VCS5	Q4VCS5	AMOT	Angiomotin OS=Homo sapiens OX=9606 GN=AMOT PE=1 SV=1	118.085	1084	AMOT_HUMAN	[629-639]	yes	yes	3	0.00030878	134.56	157840	1
VETEIQRVSEAYENLVK	17	1	2006.03	Q4VCS5	Q4VCS5	AMOT	Angiomotin OS=Homo sapiens OX=9606 GN=AMOT PE=1 SV=1	118.085	1084	AMOT_HUMAN	[465-481]	yes	yes	3	0.00058767	91.475	125180	1
VQSQYFR	7	0	926.461	Q4VCS5	Q4VCS5	AMOT	Angiomotin OS=Homo sapiens OX=9606 GN=AMOT PE=1 SV=1	118.085	1084	AMOT_HUMAN	[114-120]	yes	yes	2	0.0044432	126.24	171900	1
VSEAYENLVK	10	0	1150.59	Q4VCS5	Q4VCS5	AMOT	Angiomotin OS=Homo sapiens OX=9606 GN=AMOT PE=1 SV=1	118.085	1084	AMOT_HUMAN	[472-481]	yes	yes	2	0.00044732	137.92	10914000	2
VVKLEEELK	9	1	1085.63	Q4VCS5	Q4VCS5	AMOT	Angiomotin OS=Homo sapiens OX=9606 GN=AMOT PE=1 SV=1	118.085	1084	AMOT_HUMAN	[586-594]	yes	yes	2	0.0061852	116.73	1445400	1
WEQKYLEENVMR	12	1	1623.77	Q4VCS5	Q4VCS5	AMOT	Angiomotin OS=Homo sapiens OX=9606 GN=AMOT PE=1 SV=1	118.085	1084	AMOT_HUMAN	[681-692]	yes	yes	2;3	0.0025784	106.67	292490	2
YLEENVMR	8	0	1052.5	Q4VCS5	Q4VCS5	AMOT	Angiomotin OS=Homo sapiens OX=9606 GN=AMOT PE=1 SV=1	118.085	1084	AMOT_HUMAN	[685-692]	yes	yes	2	0.0041532	111.28	30057	1
YQHPPEYGAAR	11	0	1287.6	Q4VCS5	Q4VCS5	AMOT	Angiomotin OS=Homo sapiens OX=9606 GN=AMOT PE=1 SV=1	118.085	1084	AMOT_HUMAN	[281-291]	yes	yes	2	6.7419e-05	144.43	166530	1
YQHPPEYGAARPAQDISLPLSAR	23	1	2536.28	Q4VCS5	Q4VCS5	AMOT	Angiomotin OS=Homo sapiens OX=9606 GN=AMOT PE=1 SV=1	118.085	1084	AMOT_HUMAN	[281-303]	yes	yes	3;4	6.0216e-25	205.02	19018000	3
AELIVQPELK	10	0	1138.66	P15924	P15924	DSP	Desmoplakin OS=Homo sapiens OX=9606 GN=DSP PE=1 SV=3	331.774	2871	DESP_HUMAN	[85-94]	yes	yes	2	0.014757	68.016	234220	1
AEMDMVAWGVDLASVEQHINSHR	23	0	2594.2	P15924	P15924	DSP	Desmoplakin OS=Homo sapiens OX=9606 GN=DSP PE=1 SV=3	331.774	2871	DESP_HUMAN	[200-222]	yes	yes	3	7.7994e-08	142.41	79428	1
AESGPDLRYEVTSGGGGTSR	20	1	1994.93	P15924	P15924	DSP	Desmoplakin OS=Homo sapiens OX=9606 GN=DSP PE=1 SV=3	331.774	2871	DESP_HUMAN	[20-39]	yes	yes	3	9.2254e-05	109.65	59559	1
AFIGFEGVK	9	0	966.517	P15924	P15924	DSP	Desmoplakin OS=Homo sapiens OX=9606 GN=DSP PE=1 SV=3	331.774	2871	DESP_HUMAN	[2694-2702]	yes	yes	2	0.0088052	78.77	77538	1
AITGFDDPFSGK	12	0	1253.59	P15924	P15924	DSP	Desmoplakin OS=Homo sapiens OX=9606 GN=DSP PE=1 SV=3	331.774	2871	DESP_HUMAN	[2092-2103]	yes	yes	2	0.012224	70.977	279870	1
AQQIHSQTSQQYPLYDLDLGK	21	0	2432.2	P15924	P15924	DSP	Desmoplakin OS=Homo sapiens OX=9606 GN=DSP PE=1 SV=3	331.774	2871	DESP_HUMAN	[835-855]	yes	yes	3	5.8687e-05	112.54	161010	1
DVLDGHLR	8	0	923.482	P15924	P15924	DSP	Desmoplakin OS=Homo sapiens OX=9606 GN=DSP PE=1 SV=3	331.774	2871	DESP_HUMAN	[1638-1645]	yes	yes	2	0.011561	85.359	78653	1
ENDKQETWMLMELQK	15	1	1921.89	P15924	P15924	DSP	Desmoplakin OS=Homo sapiens OX=9606 GN=DSP PE=1 SV=3	331.774	2871	DESP_HUMAN	[660-674]	yes	yes	3	0.031606	50.079	16232	1
ESHRLPVDIAYK	12	1	1426.76	P15924	P15924	DSP	Desmoplakin OS=Homo sapiens OX=9606 GN=DSP PE=1 SV=3	331.774	2871	DESP_HUMAN	[2382-2393]	yes	yes	3	0.00019707	122.42	59964	1
ESHRLPVDIAYKR	13	2	1582.86	P15924	P15924	DSP	Desmoplakin OS=Homo sapiens OX=9606 GN=DSP PE=1 SV=3	331.774	2871	DESP_HUMAN	[2382-2394]	yes	yes	3;4	2.7044e-15	182.57	144260	2
FGDSNTVMR	9	0	1025.46	P15924	P15924	DSP	Desmoplakin OS=Homo sapiens OX=9606 GN=DSP PE=1 SV=3	331.774	2871	DESP_HUMAN	[917-925]	yes	yes	2	0.0010793	133.23	138470	1
FGEKVTQLTDR	11	1	1292.67	P15924	P15924	DSP	Desmoplakin OS=Homo sapiens OX=9606 GN=DSP PE=1 SV=3	331.774	2871	DESP_HUMAN	[856-866]	yes	yes	2	0.0065985	99.283	33514	1
FGEKVTQLTDRWQR	14	2	1762.91	P15924	P15924	DSP	Desmoplakin OS=Homo sapiens OX=9606 GN=DSP PE=1 SV=3	331.774	2871	DESP_HUMAN	[856-869]	yes	yes	3	0.033786	43.791	52355	1
FLDQNLQK	8	0	1004.53	P15924	P15924	DSP	Desmoplakin OS=Homo sapiens OX=9606 GN=DSP PE=1 SV=3	331.774	2871	DESP_HUMAN	[1057-1064]	yes	yes	2	0.00016164	152.39	125180	1
FLEFQYLTGGLVDPEVHGR	19	0	2176.1	P15924	P15924	DSP	Desmoplakin OS=Homo sapiens OX=9606 GN=DSP PE=1 SV=3	331.774	2871	DESP_HUMAN	[2726-2744]	yes	yes	3	5.0482e-07	126.19	49599	1
FLSEMLK	7	0	866.457	P15924	P15924	DSP	Desmoplakin OS=Homo sapiens OX=9606 GN=DSP PE=1 SV=3	331.774	2871	DESP_HUMAN	[1016-1022]	yes	yes	2	0.019767	83.614	103900	1
GFFDPNTEENLTYLQLK	17	0	2027.98	P15924	P15924	DSP	Desmoplakin OS=Homo sapiens OX=9606 GN=DSP PE=1 SV=3	331.774	2871	DESP_HUMAN	[2414-2430]	yes	yes	2	3.3207e-15	167.98	176990	1
GIHNSIGDYR	10	0	1130.55	P15924	P15924	DSP	Desmoplakin OS=Homo sapiens OX=9606 GN=DSP PE=1 SV=3	331.774	2871	DESP_HUMAN	[223-232]	yes	yes	2	0.032141	53.756	52356	1
GLIDRDLYR	9	1	1119.6	P15924	P15924	DSP	Desmoplakin OS=Homo sapiens OX=9606 GN=DSP PE=1 SV=3	331.774	2871	DESP_HUMAN	[2152-2160]	yes	yes	2	0.013896	93.429	213270	1
GLPSPYNMSSAPGSR	15	0	1519.71	P15924	P15924	DSP	Desmoplakin OS=Homo sapiens OX=9606 GN=DSP PE=1 SV=3	331.774	2871	DESP_HUMAN	[2812-2826]	yes	yes	2	0.00039003	101.6	255720	1
GLVGIEFKEK	10	1	1118.63	P15924	P15924	DSP	Desmoplakin OS=Homo sapiens OX=9606 GN=DSP PE=1 SV=3	331.774	2871	DESP_HUMAN	[2319-2328]	yes	yes	2	0.01997	79.059	155100	1
GRSEADSDKNATILELR	17	2	1873.95	P15924	P15924	DSP	Desmoplakin OS=Homo sapiens OX=9606 GN=DSP PE=1 SV=3	331.774	2871	DESP_HUMAN	[1737-1753]	yes	yes	3	0.035292	49.537	22606	1
GYFNEELSEILSDPSDDTK	19	0	2157.96	P15924	P15924	DSP	Desmoplakin OS=Homo sapiens OX=9606 GN=DSP PE=1 SV=3	331.774	2871	DESP_HUMAN	[2395-2413]	yes	yes	2	0.0070405	62.357	30552	1
IEVLEEELR	9	0	1128.6	P15924	P15924	DSP	Desmoplakin OS=Homo sapiens OX=9606 GN=DSP PE=1 SV=3	331.774	2871	DESP_HUMAN	[1034-1042]	yes	yes	2	0.0050443	93.143	125230	1
IQSQFTDAQK	10	0	1164.58	P15924	P15924	DSP	Desmoplakin OS=Homo sapiens OX=9606 GN=DSP PE=1 SV=3	331.774	2871	DESP_HUMAN	[608-617]	yes	yes	2	0.0025287	103.7	91251	1
ISITEGIER	9	0	1016.55	P15924	P15924	DSP	Desmoplakin OS=Homo sapiens OX=9606 GN=DSP PE=1 SV=3	331.774	2871	DESP_HUMAN	[2631-2639]	yes	yes	2	0.0069903	82.279	83382	1
ISTEEAIR	8	0	917.482	P15924	P15924	DSP	Desmoplakin OS=Homo sapiens OX=9606 GN=DSP PE=1 SV=3	331.774	2871	DESP_HUMAN	[2745-2752]	yes	yes	2	0.014234	79.116	75818	1
ISYKDAINR	9	1	1078.58	P15924	P15924	DSP	Desmoplakin OS=Homo sapiens OX=9606 GN=DSP PE=1 SV=3	331.774	2871	DESP_HUMAN	[2783-2791]	yes	yes	2	0.038307	114.89	0	1
ITNLTQQLEQASIVK	15	0	1684.94	P15924	P15924	DSP	Desmoplakin OS=Homo sapiens OX=9606 GN=DSP PE=1 SV=3	331.774	2871	DESP_HUMAN	[1612-1626]	yes	yes	2	1.813e-53	293.76	158620	1
KLEEELEGMRR	11	2	1388.71	P15924	P15924	DSP	Desmoplakin OS=Homo sapiens OX=9606 GN=DSP PE=1 SV=3	331.774	2871	DESP_HUMAN	[1593-1603]	yes	yes	3	0.027916	48.004	51556	1
KLISPESTVMLLEAQAATGGIIDPHRNEK	29	2	3117.65	P15924	P15924	DSP	Desmoplakin OS=Homo sapiens OX=9606 GN=DSP PE=1 SV=3	331.774	2871	DESP_HUMAN	[2038-2066]	yes	yes	4	0.002294	70.213	20231	1
KSVEEVASEIQPFLR	15	1	1730.92	P15924	P15924	DSP	Desmoplakin OS=Homo sapiens OX=9606 GN=DSP PE=1 SV=3	331.774	2871	DESP_HUMAN	[1999-2013]	yes	yes	3	8.3073e-07	109.55	57599	1
LASLEELKR	9	1	1057.61	P15924	P15924	DSP	Desmoplakin OS=Homo sapiens OX=9606 GN=DSP PE=1 SV=3	331.774	2871	DESP_HUMAN	[1076-1084]	yes	yes	2	0.039705	71.608	363330	1
LKNTKIEVLEEELR	14	2	1712.97	P15924	P15924	DSP	Desmoplakin OS=Homo sapiens OX=9606 GN=DSP PE=1 SV=3	331.774	2871	DESP_HUMAN	[1029-1042]	yes	yes	3	0.001377	96.993	25426	1
LKNTLTQTTENLR	13	1	1530.84	P15924	P15924	DSP	Desmoplakin OS=Homo sapiens OX=9606 GN=DSP PE=1 SV=3	331.774	2871	DESP_HUMAN	[1412-1424]	yes	yes	2	1.3875e-06	155.47	59632	1
LLEAASVSSK	10	0	1003.55	P15924	P15924	DSP	Desmoplakin OS=Homo sapiens OX=9606 GN=DSP PE=1 SV=3	331.774	2871	DESP_HUMAN	[2802-2811]	yes	yes	2	0.0014677	117.89	125370	1
LLEAQIASGGVVDPVNSVFLPK	22	0	2252.24	P15924	P15924	DSP	Desmoplakin OS=Homo sapiens OX=9606 GN=DSP PE=1 SV=3	331.774	2871	DESP_HUMAN	[2124-2145]	yes	yes	2	1.7718e-12	166.9	105840	1
LNDSILQATEQR	12	0	1386.71	P15924	P15924	DSP	Desmoplakin OS=Homo sapiens OX=9606 GN=DSP PE=1 SV=3	331.774	2871	DESP_HUMAN	[1256-1267]	yes	yes	2	0.0015801	118.9	117350	1
LRIDYER	7	1	963.514	P15924	P15924	DSP	Desmoplakin OS=Homo sapiens OX=9606 GN=DSP PE=1 SV=3	331.774	2871	DESP_HUMAN	[1538-1544]	yes	yes	2	0.04706	89.55	57069	1
LSLQDAVSQGVIDQDMATR	19	0	2046.01	P15924	P15924	DSP	Desmoplakin OS=Homo sapiens OX=9606 GN=DSP PE=1 SV=3	331.774	2871	DESP_HUMAN	[2669-2687]	yes	yes	2;3	1.2205e-30	250.95	339620	2
LTVDSAIAR	9	0	944.529	P15924	P15924	DSP	Desmoplakin OS=Homo sapiens OX=9606 GN=DSP PE=1 SV=3	331.774	2871	DESP_HUMAN	[2067-2075]	yes	yes	2	0.012223	74.184	113850	1
LTYEIEDEKR	10	1	1294.64	P15924	P15924	DSP	Desmoplakin OS=Homo sapiens OX=9606 GN=DSP PE=1 SV=3	331.774	2871	DESP_HUMAN	[1114-1123]	yes	yes	2;3	1.3632e-10	195.57	145300	2
LVFDGLR	7	0	818.465	P15924	P15924	DSP	Desmoplakin OS=Homo sapiens OX=9606 GN=DSP PE=1 SV=3	331.774	2871	DESP_HUMAN	[1966-1972]	yes	yes	2	0.044332	52.683	62773	1
LVFDGLRK	8	1	946.56	P15924	P15924	DSP	Desmoplakin OS=Homo sapiens OX=9606 GN=DSP PE=1 SV=3	331.774	2871	DESP_HUMAN	[1966-1973]	yes	yes	2	0.040893	78.616	24546	1
MSQLEVKEKELNK	13	2	1574.83	P15924	P15924	DSP	Desmoplakin OS=Homo sapiens OX=9606 GN=DSP PE=1 SV=3	331.774	2871	DESP_HUMAN	[316-328]	yes	yes	3	1.3904e-05	141.32	43609	1
NGVGTSSSMGSGVSDDVFSSSR	22	0	2118.91	P15924	P15924	DSP	Desmoplakin OS=Homo sapiens OX=9606 GN=DSP PE=1 SV=3	331.774	2871	DESP_HUMAN	[2565-2586]	yes	yes	2	0.024457	58.83	0	1
NKYETEINITK	11	1	1351.7	P15924	P15924	DSP	Desmoplakin OS=Homo sapiens OX=9606 GN=DSP PE=1 SV=3	331.774	2871	DESP_HUMAN	[1208-1218]	yes	yes	2	0.0010964	129.82	137860	1
NLIDRETGMR	10	1	1203.6	P15924	P15924	DSP	Desmoplakin OS=Homo sapiens OX=9606 GN=DSP PE=1 SV=3	331.774	2871	DESP_HUMAN	[2114-2123]	yes	yes	2	0.013308	88.392	67672	1
NLPLADQGSSHHITVK	16	0	1715.9	P15924	P15924	DSP	Desmoplakin OS=Homo sapiens OX=9606 GN=DSP PE=1 SV=3	331.774	2871	DESP_HUMAN	[690-705]	yes	yes	2;3	0.0045637	91.858	256790	2
NLRLEYDDLRR	11	2	1461.77	P15924	P15924	DSP	Desmoplakin OS=Homo sapiens OX=9606 GN=DSP PE=1 SV=3	331.774	2871	DESP_HUMAN	[1726-1736]	yes	yes	3	9.6984e-05	130.44	129950	1
NTKIEVLEEELR	12	1	1471.79	P15924	P15924	DSP	Desmoplakin OS=Homo sapiens OX=9606 GN=DSP PE=1 SV=3	331.774	2871	DESP_HUMAN	[1031-1042]	yes	yes	2;3	0.00038993	140.31	163040	2
QEAFSIR	7	0	849.434	P15924	P15924	DSP	Desmoplakin OS=Homo sapiens OX=9606 GN=DSP PE=1 SV=3	331.774	2871	DESP_HUMAN	[309-315]	yes	yes	2	0.010597	102.77	62355	1
QLQNIIQATSR	11	0	1270.7	P15924	P15924	DSP	Desmoplakin OS=Homo sapiens OX=9606 GN=DSP PE=1 SV=3	331.774	2871	DESP_HUMAN	[271-281]	yes	yes	2	0.0045079	85.731	209060	1
QQIQNDLNQWK	11	0	1413.7	P15924	P15924	DSP	Desmoplakin OS=Homo sapiens OX=9606 GN=DSP PE=1 SV=3	331.774	2871	DESP_HUMAN	[1858-1868]	yes	yes	2	1.0329e-17	217.65	73996	1
RLSSEVEALRR	11	2	1314.74	P15924	P15924	DSP	Desmoplakin OS=Homo sapiens OX=9606 GN=DSP PE=1 SV=3	331.774	2871	DESP_HUMAN	[1656-1666]	yes	yes	3	2.5578e-12	170.68	39611	1
SLEDLKLK	8	1	944.554	P15924	P15924	DSP	Desmoplakin OS=Homo sapiens OX=9606 GN=DSP PE=1 SV=3	331.774	2871	DESP_HUMAN	[1023-1030]	yes	yes	2	0.026084	91.853	95908	1
SLLATMKTELQK	12	1	1361.76	P15924	P15924	DSP	Desmoplakin OS=Homo sapiens OX=9606 GN=DSP PE=1 SV=3	331.774	2871	DESP_HUMAN	[823-834]	yes	yes	2	1.9465e-08	190.86	151170	1
SMSFQGIR	8	0	924.449	P15924	P15924	DSP	Desmoplakin OS=Homo sapiens OX=9606 GN=DSP PE=1 SV=3	331.774	2871	DESP_HUMAN	[2207-2214]	yes	yes	2	0.0020179	122.79	31610	1
SVEDRFDQQKNDYDQLQK	18	2	2255.05	P15924	P15924	DSP	Desmoplakin OS=Homo sapiens OX=9606 GN=DSP PE=1 SV=3	331.774	2871	DESP_HUMAN	[1127-1144]	yes	yes	3	0.00045164	86.479	40799	1
SVEEVASEIQPFLR	14	0	1602.83	P15924	P15924	DSP	Desmoplakin OS=Homo sapiens OX=9606 GN=DSP PE=1 SV=3	331.774	2871	DESP_HUMAN	[2000-2013]	yes	yes	2	1.6122e-09	167.12	321060	1
SVQNDSQAIAEVLNQLK	17	0	1855.96	P15924	P15924	DSP	Desmoplakin OS=Homo sapiens OX=9606 GN=DSP PE=1 SV=3	331.774	2871	DESP_HUMAN	[711-727]	yes	yes	2	0.00019459	101.32	46287	1
TIADLELHYQEFIR	14	0	1746.89	P15924	P15924	DSP	Desmoplakin OS=Homo sapiens OX=9606 GN=DSP PE=1 SV=3	331.774	2871	DESP_HUMAN	[579-592]	yes	yes	2	0.010346	70.488	19209	1
TLELQGLINDLQR	13	0	1511.83	P15924	P15924	DSP	Desmoplakin OS=Homo sapiens OX=9606 GN=DSP PE=1 SV=3	331.774	2871	DESP_HUMAN	[1763-1775]	yes	yes	2	1.4147e-14	198.97	101050	1
TMIQSPSGVILQEAADVHAR	20	0	2122.08	P15924	P15924	DSP	Desmoplakin OS=Homo sapiens OX=9606 GN=DSP PE=1 SV=3	331.774	2871	DESP_HUMAN	[983-1002]	yes	yes	3	1.3642e-11	162.92	199840	2
TTIHQLTMQKEEDTSGYR	18	1	2137.01	P15924	P15924	DSP	Desmoplakin OS=Homo sapiens OX=9606 GN=DSP PE=1 SV=3	331.774	2871	DESP_HUMAN	[1375-1392]	yes	yes	3	0.006095	64.83	43660	1
TVSVSEAIKK	10	1	1060.61	P15924	P15924	DSP	Desmoplakin OS=Homo sapiens OX=9606 GN=DSP PE=1 SV=3	331.774	2871	DESP_HUMAN	[2104-2113]	yes	yes	2	0.0058369	109.71	91370	1
VIETNRENDKQETWMLMELQK	21	2	2634.28	P15924	P15924	DSP	Desmoplakin OS=Homo sapiens OX=9606 GN=DSP PE=1 SV=3	331.774	2871	DESP_HUMAN	[654-674]	yes	yes	4	0.019935	45.369	24892	1
VLLQEEGTR	9	0	1043.56	P15924	P15924	DSP	Desmoplakin OS=Homo sapiens OX=9606 GN=DSP PE=1 SV=3	331.774	2871	DESP_HUMAN	[1176-1184]	yes	yes	2	0.0060199	87.696	264040	1
VVIVDPETNKEMSVQEAYKK	20	2	2306.18	P15924	P15924	DSP	Desmoplakin OS=Homo sapiens OX=9606 GN=DSP PE=1 SV=3	331.774	2871	DESP_HUMAN	[2466-2485]	yes	yes	3	0.00011408	79.311	68452	1
YGDGIQLTR	9	0	1021.52	P15924	P15924	DSP	Desmoplakin OS=Homo sapiens OX=9606 GN=DSP PE=1 SV=3	331.774	2871	DESP_HUMAN	[95-103]	yes	yes	2	0.0017884	122.13	234600	1
AGTQIENIEEDFR	13	0	1520.71	P12814;Q08043;P35609	P12814	ACTN1	Alpha-actinin-1 OS=Homo sapiens OX=9606 GN=ACTN1 PE=1 SV=2	103.058	892	ACTN1_HUMAN	[48-60]	no	no	2	6.4264e-10	172.11	90940	1
ASFNHFDRDHSGTLGPEEFK	20	1	2290.04	P12814	P12814	ACTN1	Alpha-actinin-1 OS=Homo sapiens OX=9606 GN=ACTN1 PE=1 SV=2	103.058	892	ACTN1_HUMAN	[753-772]	yes	yes	3;4	4.4623e-18	152.81	779060	2
ASIHEAWTDGKEAMLR	16	1	1813.88	P12814	P12814	ACTN1	Alpha-actinin-1 OS=Homo sapiens OX=9606 GN=ACTN1 PE=1 SV=2	103.058	892	ACTN1_HUMAN	[403-418]	yes	yes	2;3;4	5.2165e-25	224.55	2429600	4
[truncated: 6,655 more rows]
