# Supplementary material for: FBXW7/GSK3β-mediated proline-rich 11 degradation promotes oxidative DNA damage and inhibits tumor progression in renal cell carcinoma
Source: Theranostics. 2025 Feb 3;15(7):2814–33. doi: 10.7150/thno.106018 (PMC11898301; doi:10.7150/thno.106018)
Supplement: Supplementary file 2 — Supplementary datasets. [file thnov15p2814s2.zip › Supplementary Dataset S2.xlsx]

## Sheet: Sheet1
Correlation analysis related PRR11 (top 200).
SYMBOL	Correlation analysis
	COR	p-value	FDR (BH)
PRR11	1	1e-116	1e-112
CASC5	0.791729	9.5432e-116	9.61907e-112
BRCA2	0.752122	3.15459e-98	2.11978e-94
RBL1	0.750231	1.78581e-97	9.00006e-94
CLSPN	0.746375	5.83321e-96	2.35183e-92
CKAP2L	0.742409	1.97455e-94	6.63418e-91
CENPI	0.734923	1.27739e-91	3.6787e-88
MPHOSPH9	0.724614	6.67915e-88	1.68306e-84
INCENP	0.723224	2.05533e-87	4.60372e-84
NCAPG2	0.714627	1.85578e-84	3.53633e-81
ZDHHC20	0.714577	1.92964e-84	3.53633e-81
SAMHD1	0.705476	1.9785e-81	3.32371e-78
RECQL	0.703815	6.81758e-81	1.0572e-77
N4BP2	0.693225	1.48549e-77	2.13901e-74
PRKDC	0.692779	2.03899e-77	2.74026e-74
PLXNC1	0.691453	5.20373e-77	6.55637e-74
ARHGAP11B	0.690368	1.11632e-76	1.32376e-73
IPMK	0.690035	1.41036e-76	1.57953e-73
SKP2	0.686208	2.01918e-75	2.14235e-72
GTF2H3	0.68564	2.98657e-75	2.9985e-72
LOC284441	0.685575	3.12359e-75	2.9985e-72
POLA1	0.685195	4.05529e-75	3.71594e-72
NUP155	0.682219	3.09899e-74	2.71619e-71
ATF7IP	0.681017	6.99705e-74	5.87723e-71
KDM5A	0.680441	1.03224e-73	8.32355e-71
TMEM48	0.67888	2.94659e-73	2.28463e-70
ANAPC1	0.677202	9.04087e-73	6.75018e-70
KIF20B	0.674985	3.92899e-72	2.82873e-69
BRIP1	0.672174	2.48455e-71	1.7271e-68
HEATR1	0.668982	1.96897e-70	1.32308e-67
C14orf106	0.668356	2.94609e-70	1.91581e-67
ARNTL2	0.667824	4.14737e-70	2.60631e-67
SLFN5	0.66778	4.2665e-70	2.60631e-67
NCAPD3	0.66454	3.36493e-69	1.94688e-66
ANLN	0.664533	3.38017e-69	1.94688e-66
SGOL2	0.663467	6.63002e-69	3.71263e-66
KIF11	0.661693	2.02178e-68	1.10154e-65
BRCA1	0.661585	2.16384e-68	1.14792e-65
WDR76	0.661499	2.2829e-68	1.18002e-65
SENP1	0.659751	6.79645e-68	3.42524e-65
ARHGAP11A	0.658254	1.71984e-67	8.33583e-65
MAP3K2	0.658238	1.73672e-67	8.33583e-65
WDHD1	0.658122	1.86558e-67	8.74608e-65
FAM114A1	0.657587	2.59598e-67	1.18937e-64
RASSF3	0.655773	7.91387e-67	3.54524e-64
MKI67	0.654887	1.36064e-66	5.96286e-64
SBNO1	0.650853	1.56634e-65	6.71825e-63
RFX7	0.64951	3.50436e-65	1.47176e-62
CKAP2	0.648725	5.59958e-65	2.30371e-62
CCDC75	0.648581	6.10093e-65	2.45977e-62
TOP2A	0.64755	1.12645e-64	4.45257e-62
SMC2	0.647074	1.49472e-64	5.79461e-62
TGFBRAP1	0.646679	1.88858e-64	7.18339e-62
KIF14	0.645746	3.27582e-64	1.22291e-61
RSPRY1	0.645419	3.97166e-64	1.45572e-61
PIK3CG	0.644939	5.26833e-64	1.8965e-61
FAM115A	0.643125	1.52561e-63	5.39559e-61
CDK12	0.64301	1.6308e-63	5.66817e-61
MED1	0.641638	3.62484e-63	1.23853e-60
TNPO3	0.641075	5.02554e-63	1.6885e-60
BARD1	0.640768	6.00349e-63	1.98401e-60
STRN	0.639853	1.01872e-62	3.31232e-60
SHCBP1	0.638758	1.91286e-62	6.12086e-60
DDI2	0.638713	1.9631e-62	6.18346e-60
ADAM17	0.637116	4.89978e-62	1.51961e-59
MED14	0.636543	6.79643e-62	2.0759e-59
KIRREL	0.63632	7.71512e-62	2.32133e-59
PUS7L	0.635737	1.07506e-61	3.18707e-59
KIF2A	0.635161	1.49009e-61	4.35344e-59
IDE	0.634735	1.89676e-61	5.45364e-59
SLC30A6	0.634713	1.92077e-61	5.45364e-59
CEP170	0.634076	2.75384e-61	7.71038e-59
RPS6KC1	0.633895	3.05024e-61	8.42326e-59
BAZ1B	0.633863	3.10532e-61	8.45947e-59
RIF1	0.633142	4.66307e-61	1.25337e-58
EXO1	0.632954	5.18096e-61	1.37425e-58
ASPM	0.632157	8.1052e-61	2.12198e-58
FAM168A	0.631294	1.3141e-60	3.39627e-58
REST	0.631056	1.50084e-60	3.82981e-58
ASXL2	0.631025	1.52705e-60	3.84797e-58
BRWD3	0.630981	1.56477e-60	3.89434e-58
NCAPH	0.630786	1.74505e-60	4.29005e-58
ATAD2	0.630403	2.16025e-60	5.2468e-58
ACTR2	0.630131	2.51412e-60	6.03359e-58
KCTD20	0.629459	3.65301e-60	8.60884e-58
LNPEP	0.629449	3.6726e-60	8.60884e-58
C11orf82	0.62927	4.0563e-60	9.39896e-58
C20orf177	0.628892	5.00133e-60	1.1457e-57
MOSPD2	0.628739	5.44366e-60	1.23302e-57
NCAPD2	0.628171	7.45177e-60	1.66911e-57
ESCO2	0.628091	7.79169e-60	1.72607e-57
CD84	0.628047	7.98105e-60	1.7488e-57
KPNB1	0.628025	8.07891e-60	1.75121e-57
AVL9	0.627849	8.90454e-60	1.90964e-57
RNF168	0.627687	9.73694e-60	2.06618e-57
WNK1	0.626772	1.61184e-59	3.34981e-57
TOR1AIP2	0.625871	2.64245e-59	5.43562e-57
C10orf12	0.625655	2.9735e-59	6.0254e-57
PARP11	0.625646	2.98894e-59	6.0254e-57
LIMS1	0.625509	3.22115e-59	6.42922e-57
TAOK1	0.625449	3.32938e-59	6.58009e-57
CAND1	0.624832	4.66394e-59	9.1282e-57
GTF2A1	0.624666	5.10686e-59	9.89897e-57
APAF1	0.62458	5.35259e-59	1.01779e-56
PRIM1	0.624578	5.35806e-59	1.01779e-56
DEPDC1	0.624563	5.40222e-59	1.01779e-56
CSNK1G1	0.62441	5.87272e-59	1.09607e-56
DLGAP5	0.624393	5.92645e-59	1.09607e-56
HELB	0.623801	8.17856e-59	1.49883e-56
RAD51AP1	0.623742	8.44764e-59	1.5342e-56
DHX33	0.62326	1.0975e-58	1.97539e-56
NFATC2	0.623149	1.16545e-58	2.07914e-56
C1orf58	0.623049	1.23075e-58	2.17638e-56
ZNF678	0.62299	1.27017e-58	2.22656e-56
PLK4	0.622935	1.30901e-58	2.27485e-56
SGK196	0.622611	1.55983e-58	2.68757e-56
DOCK7	0.622567	1.59802e-58	2.73004e-56
EIF2AK2	0.621942	2.24066e-58	3.79576e-56
PHF20	0.62094	3.8461e-58	6.46113e-56
BUB1	0.619739	7.32892e-58	1.22102e-55
ADAM10	0.619722	7.39691e-58	1.22225e-55
IQGAP1	0.619128	1.01659e-57	1.66613e-55
TOPBP1	0.618961	1.11164e-57	1.80722e-55
POLR3A	0.618454	1.45659e-57	2.34907e-55
QSER1	0.616838	3.44101e-57	5.46199e-55
BIRC6	0.616665	3.77231e-57	5.94109e-55
CLOCK	0.615962	5.472e-57	8.55117e-55
RRM1	0.615843	5.82794e-57	9.03734e-55
STIL	0.615505	6.96411e-57	1.07168e-54
SERINC5	0.615207	8.14959e-57	1.2446e-54
ERN1	0.614829	9.94877e-57	1.50795e-54
SFMBT2	0.614572	1.13885e-56	1.71329e-54
ANKRD36BP1	0.614333	1.29144e-56	1.92845e-54
DYRK2	0.614278	1.32954e-56	1.97075e-54
ZRANB3	0.6138	1.70812e-56	2.51343e-54
CEP97	0.61375	1.75341e-56	2.56137e-54
CENPF	0.612786	2.90448e-56	4.18225e-54
GSG2	0.612533	3.31636e-56	4.74145e-54
DDX21	0.611965	4.45845e-56	6.32943e-54
ATP11C	0.611833	4.776e-56	6.73282e-54
TRIP12	0.611799	4.86129e-56	6.80547e-54
MCM4	0.611018	7.29782e-56	1.0146e-53
IKZF3	0.610399	1.0062e-55	1.38932e-53
UHMK1	0.610081	1.1861e-55	1.62657e-53
DNMT1	0.609988	1.24455e-55	1.6952e-53
DCLRE1B	0.609668	1.46873e-55	1.97244e-53
SEC24D	0.609657	1.47745e-55	1.97244e-53
CKAP5	0.609401	1.68645e-55	2.23665e-53
RAPGEF6	0.608413	2.80612e-55	3.69729e-53
ASCC3	0.608253	3.04594e-55	3.98721e-53
BMP2K	0.60814	3.2289e-55	4.19945e-53
CSNK2A1P	0.60774	3.96585e-55	5.12485e-53
KIF18A	0.607558	4.35344e-55	5.58987e-53
ATP2A2	0.60729	4.9958e-55	6.37407e-53
DOCK2	0.606739	6.62299e-55	8.39704e-53
DPY19L3	0.60627	8.41856e-55	1.06069e-52
NCOA2	0.605635	1.16393e-54	1.45737e-52
MYCBP2	0.605386	1.32087e-54	1.64366e-52
SRPK2	0.605363	1.3364e-54	1.65279e-52
LATS1	0.60347	3.49271e-54	4.29326e-52
UBXN7	0.603362	3.68829e-54	4.5062e-52
GPR141	0.603309	3.78772e-54	4.5998e-52
MSH6	0.603238	3.92684e-54	4.74019e-52
KLHDC10	0.602954	4.53262e-54	5.43887e-52
WDR3	0.602901	4.65415e-54	5.55166e-52
KIF15	0.602462	5.80928e-54	6.88878e-52
HUWE1	0.602445	5.8565e-54	6.90417e-52
ACBD3	0.602183	6.6851e-54	7.83517e-52
TMEM131	0.601805	8.08418e-54	9.36603e-52
RNF169	0.601754	8.2933e-54	9.55341e-52
INTS2	0.601616	8.88705e-54	1.01792e-51
ZNF623	0.601231	1.07842e-53	1.22824e-51
ZNF281	0.600907	1.2688e-53	1.43695e-51
CASS4	0.600586	1.4898e-53	1.67782e-51
FANCB	0.600532	1.53043e-53	1.714e-51
SF3B3	0.600385	1.64751e-53	1.83493e-51
PANK3	0.599514	2.54487e-53	2.80339e-51
NUP205	0.599378	2.72422e-53	2.98465e-51
MGAT5	0.598459	4.30269e-53	4.68854e-51
EPB41L2	0.598312	4.62876e-53	4.99567e-51
POLD3	0.598223	4.83733e-53	5.18701e-51
CYBB	0.598042	5.29276e-53	5.64533e-51
ZNF430	0.597305	7.62334e-53	8.08837e-51
CCNT1	0.597158	8.20033e-53	8.655e-51
STK4	0.59632	1.24008e-52	1.30202e-50
ATF2	0.596034	1.42821e-52	1.49177e-50
EPRS	0.595544	1.81685e-52	1.88793e-50
TLR8	0.595241	2.10897e-52	2.18024e-50
REL	0.595175	2.178e-52	2.24011e-50
OSMR	0.59502	2.35026e-52	2.40502e-50
TRIM44	0.594915	2.47459e-52	2.51946e-50
KIF4A	0.594526	2.99564e-52	3.03463e-50
AES	-0.626902	1.50042e-59	3.15072e-57
NDUFA7	-0.617346	2.628e-57	4.20458e-55
NDUFB1	-0.613497	2.00267e-56	2.90444e-54
NDUFB8	-0.609848	1.33822e-55	1.81055e-53
DCI	-0.601886	7.76039e-54	9.04287e-52
SURF2	-0.599927	2.07097e-53	2.29389e-51
STARD10	-0.59831	4.63411e-53	4.99567e-51
PRDX5	-0.592815	6.90733e-52	6.96224e-50
Statistical significance was determined by Pearson correlation test,and the p-value was corrected by Benjamini & Hochberg's method.
