# Supplementary material for: FBXW7/GSK3β-mediated proline-rich 11 degradation promotes oxidative DNA damage and inhibits tumor progression in renal cell carcinoma
Source: Theranostics. 2025 Feb 3;15(7):2814–33. doi: 10.7150/thno.106018 (PMC11898301; doi:10.7150/thno.106018)
Supplement: Supplementary file 2 — Supplementary datasets. [file thnov15p2814s2.zip › Supplementary Dataset S3.xlsx]

## Sheet: GO
GO analysis of PRR11-related genes in TCGA-KIRC cohort.
ONTOLOGY	ID	Description	GeneRatio	BgRatio	pvalue	p.adjust	qvalue	geneID	Count
BP	GO:0007059	chromosome segregation	28/176	424/18870	3.48391e-16	8.17324e-13	7.0925e-13	KIF4A/LATS1/KIF18A/CENPF/CEP97/STIL/BUB1/DLGAP5/KPNB1/ESCO2/NCAPD2/ACTR2/NCAPH/ASPM/BAZ1B/KIF2A/KIF14/SMC2/TOP2A/MKI67/BRCA1/KIF11/NCAPD3/BRIP1/ANAPC1/NCAPG2/INCENP/CENPI	28
BP	GO:0098813	nuclear chromosome segregation	24/176	312/18870	1.82745e-15	1.9575e-12	1.69866e-12	KIF4A/LATS1/KIF18A/CENPF/CEP97/BUB1/DLGAP5/KPNB1/NCAPD2/ACTR2/NCAPH/ASPM/BAZ1B/KIF2A/KIF14/SMC2/TOP2A/KIF11/NCAPD3/BRIP1/ANAPC1/NCAPG2/INCENP/CENPI	24
BP	GO:0000819	sister chromatid segregation	21/176	225/18870	2.5032e-15	1.9575e-12	1.69866e-12	KIF4A/LATS1/KIF18A/CENPF/CEP97/BUB1/DLGAP5/KPNB1/NCAPD2/NCAPH/BAZ1B/KIF2A/KIF14/SMC2/TOP2A/KIF11/NCAPD3/ANAPC1/NCAPG2/INCENP/CENPI	21
BP	GO:0000280	nuclear division	27/176	441/18870	7.944e-15	4.65916e-12	4.04308e-12	KIF4A/KIF18A/CENPF/CEP97/BUB1/RAD51AP1/DLGAP5/KPNB1/NCAPD2/ACTR2/NCAPH/ASPM/BAZ1B/KIF2A/KIF14/SMC2/TOP2A/MKI67/KIF11/ANLN/NCAPD3/BRIP1/KIF20B/NCAPG2/INCENP/CENPI/BRCA2	27
BP	GO:0048285	organelle fission	27/176	488/18870	9.18602e-14	4.25061e-11	3.68856e-11	KIF4A/KIF18A/CENPF/CEP97/BUB1/RAD51AP1/DLGAP5/KPNB1/NCAPD2/ACTR2/NCAPH/ASPM/BAZ1B/KIF2A/KIF14/SMC2/TOP2A/MKI67/KIF11/ANLN/NCAPD3/BRIP1/KIF20B/NCAPG2/INCENP/CENPI/BRCA2	27
BP	GO:0000070	mitotic sister chromatid segregation	18/176	184/18870	1.20055e-13	4.25061e-11	3.68856e-11	KIF4A/KIF18A/CENPF/CEP97/BUB1/DLGAP5/KPNB1/NCAPD2/NCAPH/BAZ1B/KIF2A/KIF14/SMC2/KIF11/NCAPD3/NCAPG2/INCENP/CENPI	18
BP	GO:0140014	mitotic nuclear division	21/176	274/18870	1.2683e-13	4.25061e-11	3.68856e-11	KIF4A/KIF18A/CENPF/CEP97/BUB1/DLGAP5/KPNB1/NCAPD2/NCAPH/BAZ1B/KIF2A/KIF14/SMC2/MKI67/KIF11/ANLN/NCAPD3/KIF20B/NCAPG2/INCENP/CENPI	21
BP	GO:0006310	DNA recombination	20/176	340/18870	6.35044e-11	1.86227e-08	1.61602e-08	FANCB/RNF169/MSH6/MCM4/ZRANB3/TOPBP1/RAD51AP1/HELB/RNF168/ACTR2/EXO1/RIF1/BARD1/TOP2A/BRCA1/BRIP1/PRKDC/RECQL/SAMHD1/BRCA2	20
BP	GO:0006261	DNA-templated DNA replication	14/176	161/18870	3.43587e-10	8.12185e-08	7.0479e-08	POLD3/MCM4/ZRANB3/RRM1/TOPBP1/HELB/PRIM1/BARD1/WDHD1/BRCA1/POLA1/RECQL/SAMHD1/BRCA2	14
BP	GO:0045787	positive regulation of cell cycle	19/176	334/18870	3.462e-10	8.12185e-08	7.0479e-08	SRPK2/STIL/RRM1/BUB1/PLK4/RAD51AP1/DLGAP5/WNK1/NCAPD2/NCAPH/ADAM17/MED1/KIF14/SMC2/NCAPD3/KIF20B/NCAPG2/INCENP/BRCA2	19
BP	GO:0090068	positive regulation of cell cycle process	17/176	262/18870	4.15436e-10	8.86011e-08	7.68854e-08	STIL/RRM1/BUB1/PLK4/RAD51AP1/DLGAP5/WNK1/NCAPD2/NCAPH/ADAM17/MED1/KIF14/SMC2/NCAPD3/KIF20B/NCAPG2/INCENP	17
BP	GO:0060623	regulation of chromosome condensation	6/176	13/18870	9.82508e-10	1.9208e-07	1.66682e-07	NCAPD2/NCAPH/BAZ1B/SMC2/NCAPD3/NCAPG2	6
BP	GO:1901987	regulation of cell cycle phase transition	21/176	456/18870	1.80851e-09	3.26366e-07	2.83211e-07	ATF2/CENPF/STIL/RRM1/CLOCK/TOPBP1/BUB1/DLGAP5/TAOK1/ADAM17/BARD1/KIF14/WDR76/BRCA1/ANLN/BRIP1/PRKDC/INCENP/CLSPN/RBL1/BRCA2	21
BP	GO:0000075	cell cycle checkpoint signaling	14/176	192/18870	3.46667e-09	5.80915e-07	5.04101e-07	ATF2/CENPF/CLOCK/TOPBP1/BUB1/TAOK1/BARD1/WDR76/BRCA1/BRIP1/PRKDC/INCENP/CLSPN/BRCA2	14
BP	GO:0006302	double-strand break repair	17/176	307/18870	4.63346e-09	7.24674e-07	6.2885e-07	FANCB/RNF169/DCLRE1B/MCM4/RAD51AP1/HELB/RNF168/ESCO2/ACTR2/RIF1/BRCA1/BRIP1/POLA1/PRKDC/RECQL/SAMHD1/BRCA2	17
BP	GO:1905820	positive regulation of chromosome separation	7/176	29/18870	7.15167e-09	1.04861e-06	9.09956e-07	DLGAP5/NCAPD2/NCAPH/SMC2/NCAPD3/NCAPG2/INCENP	7
BP	GO:0000077	DNA damage checkpoint signaling	11/176	126/18870	2.72796e-08	3.72488e-06	3.23234e-06	ATF2/CLOCK/TOPBP1/TAOK1/BARD1/WDR76/BRCA1/BRIP1/PRKDC/CLSPN/BRCA2	11
BP	GO:1905818	regulation of chromosome separation	9/176	74/18870	2.85797e-08	3.72488e-06	3.23234e-06	CENPF/BUB1/DLGAP5/NCAPD2/NCAPH/SMC2/NCAPD3/NCAPG2/INCENP	9
BP	GO:0051983	regulation of chromosome segregation	11/176	131/18870	4.09205e-08	5.05261e-06	4.3845e-06	CENPF/BUB1/DLGAP5/NCAPD2/NCAPH/SMC2/MKI67/NCAPD3/ANAPC1/NCAPG2/INCENP	11
BP	GO:1901988	negative regulation of cell cycle phase transition	15/176	277/18870	5.23311e-08	5.70687e-06	4.95226e-06	ATF2/CENPF/CLOCK/TOPBP1/BUB1/TAOK1/BARD1/WDR76/BRCA1/BRIP1/PRKDC/INCENP/CLSPN/RBL1/BRCA2	15
BP	GO:0006260	DNA replication	15/176	278/18870	5.48713e-08	5.70687e-06	4.95226e-06	POLD3/MCM4/ZRANB3/RRM1/TOPBP1/HELB/PRIM1/ESCO2/BARD1/WDHD1/BRCA1/POLA1/RECQL/SAMHD1/BRCA2	15
BP	GO:0031570	DNA integrity checkpoint signaling	11/176	135/18870	5.58941e-08	5.70687e-06	4.95226e-06	ATF2/CLOCK/TOPBP1/TAOK1/BARD1/WDR76/BRCA1/BRIP1/PRKDC/CLSPN/BRCA2	11
BP	GO:0010948	negative regulation of cell cycle process	16/176	320/18870	5.59497e-08	5.70687e-06	4.95226e-06	ATF2/CENPF/CLOCK/TOPBP1/BUB1/TAOK1/BAZ1B/BARD1/WDR76/BRCA1/BRIP1/PRKDC/INCENP/CLSPN/RBL1/BRCA2	16
BP	GO:0051304	chromosome separation	9/176	81/18870	6.37958e-08	6.23604e-06	5.41145e-06	CENPF/BUB1/DLGAP5/NCAPD2/NCAPH/SMC2/NCAPD3/NCAPG2/INCENP	9
BP	GO:0051321	meiotic cell cycle	15/176	287/18870	8.33103e-08	7.81784e-06	6.78409e-06	MSH6/KIF18A/RAD51AP1/NCAPD2/ACTR2/NCAPH/ASPM/EXO1/SMC2/TOP2A/NCAPD3/BRIP1/ANAPC1/INCENP/BRCA2	15
BP	GO:0044772	mitotic cell cycle phase transition	19/176	470/18870	8.92045e-08	8.04899e-06	6.98467e-06	LATS1/CENPF/STIL/RRM1/TOPBP1/BUB1/DLGAP5/TAOK1/ADAM17/BARD1/KIF14/BRCA1/ANLN/ANAPC1/SKP2/PRKDC/INCENP/CLSPN/RBL1	19
BP	GO:1903046	meiotic cell cycle process	13/176	214/18870	1.11438e-07	9.6827e-06	8.40236e-06	MSH6/KIF18A/RAD51AP1/NCAPD2/ACTR2/NCAPH/ASPM/SMC2/TOP2A/NCAPD3/BRIP1/INCENP/BRCA2	13
BP	GO:0051984	positive regulation of chromosome segregation	6/176	27/18870	1.52073e-07	1.27416e-05	1.10567e-05	NCAPD2/NCAPH/SMC2/NCAPD3/NCAPG2/INCENP	6
BP	GO:1901990	regulation of mitotic cell cycle phase transition	16/176	355/18870	2.30698e-07	1.86627e-05	1.61949e-05	CENPF/STIL/RRM1/TOPBP1/BUB1/DLGAP5/TAOK1/ADAM17/BARD1/KIF14/BRCA1/ANLN/PRKDC/INCENP/CLSPN/RBL1	16
BP	GO:0030261	chromosome condensation	7/176	47/18870	2.502e-07	1.95656e-05	1.69785e-05	NCAPD2/NCAPH/BAZ1B/SMC2/TOP2A/NCAPD3/NCAPG2	7
BP	GO:0045786	negative regulation of cell cycle	17/176	407/18870	2.79679e-07	2.11654e-05	1.83667e-05	ATF2/LATS1/CENPF/CLOCK/TOPBP1/BUB1/TAOK1/BAZ1B/BARD1/WDR76/BRCA1/BRIP1/PRKDC/INCENP/CLSPN/RBL1/BRCA2	17
BP	GO:0033044	regulation of chromosome organization	13/176	247/18870	5.79565e-07	4.24894e-05	3.6871e-05	CENPF/BUB1/DLGAP5/NCAPD2/NCAPH/BAZ1B/SMC2/TOP2A/NCAPD3/ANAPC1/ATF7IP/NCAPG2/INCENP	13
BP	GO:0007076	mitotic chromosome condensation	5/176	19/18870	6.9743e-07	4.9581e-05	4.30249e-05	NCAPD2/NCAPH/BAZ1B/SMC2/NCAPD3	5
BP	GO:0000724	double-strand break repair via homologous recombination	11/176	175/18870	7.76056e-07	5.21623e-05	4.52649e-05	FANCB/RNF169/MCM4/RAD51AP1/HELB/ACTR2/RIF1/BRCA1/RECQL/SAMHD1/BRCA2	11
BP	GO:0000086	G2/M transition of mitotic cell cycle	10/176	140/18870	7.7821e-07	5.21623e-05	4.52649e-05	LATS1/CENPF/RRM1/TOPBP1/TAOK1/BARD1/KIF14/BRCA1/SKP2/CLSPN	10
BP	GO:0006282	regulation of DNA repair	12/176	215/18870	8.60356e-07	5.60665e-05	4.86529e-05	SF3B3/FANCB/RNF169/RAD51AP1/HELB/RNF168/ACTR2/FAM168A/RIF1/BARD1/BRCA1/PRKDC	12
BP	GO:0007093	mitotic cell cycle checkpoint signaling	10/176	142/18870	8.86755e-07	5.62251e-05	4.87904e-05	ATF2/CENPF/TOPBP1/BUB1/TAOK1/BARD1/BRCA1/PRKDC/INCENP/CLSPN	10
BP	GO:0000725	recombinational repair	11/176	179/18870	9.70685e-07	5.9927e-05	5.20029e-05	FANCB/RNF169/MCM4/RAD51AP1/HELB/ACTR2/RIF1/BRCA1/RECQL/SAMHD1/BRCA2	11
BP	GO:0140694	non-membrane-bounded organelle assembly	16/176	408/18870	1.45833e-06	8.77239e-05	7.61242e-05	KIF4A/CENPF/CEP97/STIL/PLK4/DLGAP5/WNK1/KPNB1/MOSPD2/ASPM/KIF2A/BRCA1/KIF11/ANLN/PRKDC/INCENP	16
BP	GO:0000910	cytokinesis	11/176	188/18870	1.57281e-06	9.22455e-05	8.0048e-05	KIF4A/BIRC6/IQGAP1/WNK1/ACTR2/KIF14/CKAP2/ANLN/KIF20B/INCENP/BRCA2	11
BP	GO:0042770	signal transduction in response to DNA damage	11/176	189/18870	1.65665e-06	9.47928e-05	8.22584e-05	ATF2/CLOCK/TOPBP1/TAOK1/BARD1/WDR76/BRCA1/BRIP1/PRKDC/CLSPN/BRCA2	11
BP	GO:0044839	cell cycle G2/M phase transition	10/176	155/18870	1.97288e-06	0.000110199	9.56276e-05	LATS1/CENPF/RRM1/TOPBP1/TAOK1/BARD1/KIF14/BRCA1/SKP2/CLSPN	10
BP	GO:0007052	mitotic spindle organization	9/176	130/18870	3.64306e-06	0.000198759	0.000172477	KIF4A/CKAP5/CEP97/STIL/DLGAP5/KPNB1/KIF2A/KIF11/INCENP	9
BP	GO:0010389	regulation of G2/M transition of mitotic cell cycle	8/176	104/18870	5.87329e-06	0.000310191	0.000269174	CENPF/RRM1/TOPBP1/TAOK1/BARD1/KIF14/BRCA1/CLSPN	8
BP	GO:0010212	response to ionizing radiation	9/176	138/18870	5.94995e-06	0.000310191	0.000269174	RRM1/CLOCK/TOPBP1/RAD51AP1/RNF168/BARD1/BRCA1/PRKDC/BRCA2	9
BP	GO:1902749	regulation of cell cycle G2/M phase transition	8/176	116/18870	1.3176e-05	0.000671977	0.000583122	CENPF/RRM1/TOPBP1/TAOK1/BARD1/KIF14/BRCA1/CLSPN	8
BP	GO:0061640	cytoskeleton-dependent cytokinesis	8/176	117/18870	1.40318e-05	0.000698147	0.000605832	KIF4A/IQGAP1/WNK1/ACTR2/CKAP2/ANLN/KIF20B/INCENP	8
BP	GO:0140013	meiotic nuclear division	10/176	194/18870	1.44758e-05	0.000698147	0.000605832	KIF18A/RAD51AP1/ACTR2/NCAPH/ASPM/SMC2/TOP2A/BRIP1/INCENP/BRCA2	10
BP	GO:0032392	DNA geometric change	7/176	85/18870	1.45819e-05	0.000698147	0.000605832	ASCC3/MCM4/ZRANB3/HELB/TOP2A/BRIP1/RECQL	7
BP	GO:1901991	negative regulation of mitotic cell cycle phase transition	10/176	196/18870	1.58237e-05	0.000742446	0.000644273	CENPF/TOPBP1/BUB1/TAOK1/BARD1/BRCA1/PRKDC/INCENP/CLSPN/RBL1	10
BP	GO:0000281	mitotic cytokinesis	7/176	88/18870	1.83202e-05	0.000842728	0.000731295	KIF4A/IQGAP1/WNK1/CKAP2/ANLN/KIF20B/INCENP	7
BP	GO:0007051	spindle organization	10/176	202/18870	2.0535e-05	0.000926446	0.000803943	KIF4A/CKAP5/CEP97/STIL/DLGAP5/KPNB1/ASPM/KIF2A/KIF11/INCENP	10
BP	GO:0045930	negative regulation of mitotic cell cycle	11/176	248/18870	2.20065e-05	0.000974099	0.000845295	ATF2/CENPF/TOPBP1/BUB1/TAOK1/BARD1/BRCA1/PRKDC/INCENP/CLSPN/RBL1	11
BP	GO:1902850	microtubule cytoskeleton organization involved in mitosis	9/176	163/18870	2.27509e-05	0.000988401	0.000857705	KIF4A/CKAP5/CEP97/STIL/DLGAP5/KPNB1/KIF2A/KIF11/INCENP	9
BP	GO:0071103	DNA conformation change	7/176	92/18870	2.45035e-05	0.00104518	0.00090698	ASCC3/MCM4/ZRANB3/HELB/TOP2A/BRIP1/RECQL	7
BP	GO:0045739	positive regulation of DNA repair	8/176	130/18870	3.01613e-05	0.00126354	0.00109646	FANCB/RAD51AP1/RNF168/ACTR2/FAM168A/RIF1/BRCA1/PRKDC	8
BP	GO:0002244	hematopoietic progenitor cell differentiation	8/176	133/18870	3.5533e-05	0.00143725	0.0012472	ATF2/EIF2AK2/ESCO2/REST/MED1/TOP2A/ANLN/PRKDC	8
BP	GO:0051225	spindle assembly	8/176	133/18870	3.5533e-05	0.00143725	0.0012472	KIF4A/CEP97/STIL/KPNB1/ASPM/KIF2A/KIF11/INCENP	8
BP	GO:0016445	somatic diversification of immunoglobulins	6/176	68/18870	4.09818e-05	0.00160239	0.00139051	MSH6/RNF168/EXO1/RIF1/PRKDC/SAMHD1	6
BP	GO:0035825	homologous recombination	6/176	68/18870	4.09818e-05	0.00160239	0.00139051	TOPBP1/RAD51AP1/BARD1/TOP2A/BRCA1/BRIP1	6
BP	GO:0090307	mitotic spindle assembly	6/176	71/18870	5.24009e-05	0.00201529	0.00174881	KIF4A/CEP97/KPNB1/KIF2A/KIF11/INCENP	6
BP	GO:0007019	microtubule depolymerization	5/176	45/18870	6.02238e-05	0.00227548	0.0019746	KIF18A/CKAP5/TAOK1/KIF2A/CKAP2	5
BP	GO:0006473	protein acetylation	7/176	106/18870	6.11063e-05	0.00227548	0.0019746	DDX21/CLOCK/PHF20/TAOK1/ESCO2/BAZ1B/BRCA1	7
BP	GO:1901976	regulation of cell cycle checkpoint	5/176	46/18870	6.70614e-05	0.00242415	0.0021036	BARD1/WDR76/BRCA1/INCENP/BRCA2	5
BP	GO:2000001	regulation of DNA damage checkpoint	4/176	24/18870	6.71652e-05	0.00242415	0.0021036	BARD1/WDR76/BRCA1/BRCA2	4
BP	GO:0043543	protein acylation	8/176	147/18870	7.23536e-05	0.00255557	0.00221765	DDX21/CLOCK/PHF20/TAOK1/ESCO2/BAZ1B/BRCA1/ZDHHC20	8
BP	GO:2001252	positive regulation of chromosome organization	7/176	109/18870	7.29853e-05	0.00255557	0.00221765	BUB1/NCAPD2/NCAPH/SMC2/NCAPD3/ATF7IP/NCAPG2	7
BP	GO:1901985	positive regulation of protein acetylation	4/176	25/18870	7.93785e-05	0.00273856	0.00237644	DDX21/TAOK1/BAZ1B/BRCA1	4
BP	GO:0002200	somatic diversification of immune receptors	6/176	78/18870	8.90529e-05	0.00301406	0.00261551	MSH6/RNF168/EXO1/RIF1/PRKDC/SAMHD1	6
BP	GO:0031297	replication fork processing	5/176	49/18870	9.12082e-05	0.00301406	0.00261551	ZRANB3/BARD1/BRCA1/SAMHD1/BRCA2	5
BP	GO:0035066	positive regulation of histone acetylation	3/176	10/18870	9.12183e-05	0.00301406	0.00261551	DDX21/BAZ1B/BRCA1	3
BP	GO:0032508	DNA duplex unwinding	6/176	79/18870	9.56347e-05	0.0031161	0.00270406	ASCC3/MCM4/HELB/TOP2A/BRIP1/RECQL	6
BP	GO:0045910	negative regulation of DNA recombination	5/176	50/18870	0.000100583	0.00323243	0.00280501	FANCB/MSH6/ZRANB3/HELB/RIF1	5
BP	GO:0018105	peptidyl-serine phosphorylation	11/176	295/18870	0.000105631	0.0033488	0.00290599	STK4/LATS1/SRPK2/UHMK1/DYRK2/ERN1/DOCK7/CSNK1G1/WNK1/PRKDC/CLSPN	11
BP	GO:0050000	chromosome localization	7/176	116/18870	0.000108145	0.00335029	0.00290728	KIF18A/CENPF/DLGAP5/KPNB1/ACTR2/KIF14/INCENP	7
BP	GO:0010818	T cell chemotaxis	4/176	27/18870	0.000108534	0.00335029	0.00290728	ADAM10/WNK1/ADAM17/PIK3CG	4
BP	GO:1902412	regulation of mitotic cytokinesis	3/176	11/18870	0.000124565	0.00378769	0.00328685	WNK1/KIF20B/INCENP	3
BP	GO:0044773	mitotic DNA damage checkpoint signaling	6/176	83/18870	0.000125933	0.00378769	0.00328685	ATF2/TOPBP1/TAOK1/BRCA1/PRKDC/CLSPN	6
BP	GO:0044818	mitotic G2/M transition checkpoint	5/176	53/18870	0.000133193	0.00395532	0.00343231	TOPBP1/TAOK1/BARD1/BRCA1/CLSPN	5
BP	GO:0018209	peptidyl-serine modification	11/176	308/18870	0.000154207	0.00452211	0.00392415	STK4/LATS1/SRPK2/UHMK1/DYRK2/ERN1/DOCK7/CSNK1G1/WNK1/PRKDC/CLSPN	11
BP	GO:0034243	regulation of transcription elongation by RNA polymerase II	6/176	87/18870	0.000163389	0.00466228	0.00404579	CCNT1/INTS2/RNF168/MED14/MED1/CDK12	6
BP	GO:0044774	mitotic DNA integrity checkpoint signaling	6/176	87/18870	0.000163389	0.00466228	0.00404579	ATF2/TOPBP1/TAOK1/BRCA1/PRKDC/CLSPN	6
BP	GO:0016446	somatic hypermutation of immunoglobulin genes	3/176	12/18870	0.000164949	0.00466228	0.00404579	MSH6/EXO1/SAMHD1	3
BP	GO:0045005	DNA-templated DNA replication maintenance of fidelity	5/176	56/18870	0.00017334	0.00484113	0.00420099	ZRANB3/BARD1/BRCA1/SAMHD1/BRCA2	5
BP	GO:0002566	somatic diversification of immune receptors via somatic mutation	3/176	13/18870	0.000212964	0.00587781	0.00510059	MSH6/EXO1/SAMHD1	3
BP	GO:0032465	regulation of cytokinesis	6/176	93/18870	0.000235534	0.00642514	0.00557555	BIRC6/WNK1/KIF14/KIF20B/INCENP/BRCA2	6
BP	GO:2000779	regulation of double-strand break repair	7/176	133/18870	0.000252749	0.00681551	0.0059143	FANCB/RNF169/RAD51AP1/HELB/ACTR2/RIF1/PRKDC	7
BP	GO:0051231	spindle elongation	3/176	14/18870	0.000269189	0.00717634	0.00622741	KIF4A/KIF11/INCENP	3
BP	GO:0000018	regulation of DNA recombination	7/176	136/18870	0.000289687	0.00763603	0.00662632	FANCB/MSH6/ZRANB3/RAD51AP1/HELB/ACTR2/RIF1	7
BP	GO:0016447	somatic recombination of immunoglobulin gene segments	5/176	63/18870	0.000302633	0.00774043	0.00671691	MSH6/RNF168/EXO1/RIF1/PRKDC	5
BP	GO:0033146	regulation of intracellular estrogen receptor signaling pathway	4/176	35/18870	0.00030552	0.00774043	0.00671691	LATS1/MED1/BRCA1/SKP2	4
BP	GO:0045943	positive regulation of transcription by RNA polymerase I	4/176	35/18870	0.00030552	0.00774043	0.00671691	DDX21/DHX33/BAZ1B/HEATR1	4
BP	GO:0040029	epigenetic regulation of gene expression	9/176	229/18870	0.000306846	0.00774043	0.00671691	ATF2/DNMT1/TRIP12/PHF20/RNF168/RIF1/BRCA1/KDM5A/ATF7IP	9
BP	GO:0006271	DNA strand elongation involved in DNA replication	3/176	15/18870	0.000334183	0.00825256	0.00716133	POLD3/MCM4/POLA1	3
BP	GO:0010820	positive regulation of T cell chemotaxis	3/176	15/18870	0.000334183	0.00825256	0.00716133	ADAM10/WNK1/ADAM17	3
BP	GO:2000780	negative regulation of double-strand break repair	4/176	36/18870	0.000341224	0.00833866	0.00723604	FANCB/RNF169/HELB/RIF1	4
BP	GO:0006303	double-strand break repair via nonhomologous end joining	5/176	65/18870	0.000350342	0.00838675	0.00727777	DCLRE1B/RNF168/RIF1/POLA1/PRKDC	5
BP	GO:0070192	chromosome organization involved in meiotic cell cycle	5/176	65/18870	0.000350342	0.00838675	0.00727777	NCAPD2/NCAPH/SMC2/NCAPD3/BRIP1	5
BP	GO:0006270	DNA replication initiation	4/176	37/18870	0.000379818	0.00882231	0.00765574	MCM4/TOPBP1/PRIM1/POLA1	4
BP	GO:0007095	mitotic G2 DNA damage checkpoint signaling	4/176	37/18870	0.000379818	0.00882231	0.00765574	TOPBP1/TAOK1/BRCA1/CLSPN	4
BP	GO:0022616	DNA strand elongation	4/176	37/18870	0.000379818	0.00882231	0.00765574	POLD3/DCLRE1B/MCM4/POLA1	4
BP	GO:0010972	negative regulation of G2/M transition of mitotic cell cycle	5/176	67/18870	0.000403531	0.00912679	0.00791996	TOPBP1/TAOK1/BARD1/BRCA1/CLSPN	5
BP	GO:0010819	regulation of T cell chemotaxis	3/176	16/18870	0.000408488	0.00912679	0.00791996	ADAM10/WNK1/ADAM17	3
BP	GO:1902969	mitotic DNA replication	3/176	16/18870	0.000408488	0.00912679	0.00791996	MCM4/POLA1/BRCA2	3
BP	GO:2000758	positive regulation of peptidyl-lysine acetylation	3/176	16/18870	0.000408488	0.00912679	0.00791996	DDX21/BAZ1B/BRCA1	3
BP	GO:0045738	negative regulation of DNA repair	4/176	38/18870	0.000421434	0.00932721	0.00809388	FANCB/RNF169/HELB/RIF1	4
BP	GO:0051123	RNA polymerase II preinitiation complex assembly	5/176	68/18870	0.000432304	0.00947837	0.00822505	GTF2A1/CAND1/MED14/MED1/ATF7IP	5
BP	GO:0051783	regulation of nuclear division	7/176	146/18870	0.000445256	0.00967195	0.00839303	CENPF/BUB1/RAD51AP1/DLGAP5/MKI67/KIF20B/INCENP	7
BP	GO:0032784	regulation of DNA-templated transcription elongation	6/176	105/18870	0.000453605	0.00976291	0.00847197	CCNT1/INTS2/RNF168/MED14/MED1/CDK12	6
BP	GO:0032922	circadian regulation of gene expression	5/176	70/18870	0.000494464	0.0103573	0.00898772	HUWE1/MYCBP2/NCOA2/CLOCK/KDM5A	5
BP	GO:0071479	cellular response to ionizing radiation	5/176	70/18870	0.000494464	0.0103573	0.00898772	CLOCK/RAD51AP1/BARD1/BRCA1/BRCA2	5
BP	GO:1902750	negative regulation of cell cycle G2/M phase transition	5/176	70/18870	0.000494464	0.0103573	0.00898772	TOPBP1/TAOK1/BARD1/BRCA1/CLSPN	5
BP	GO:0031056	regulation of histone modification	4/176	40/18870	0.000514263	0.010583	0.0091836	DDX21/PHF20/BAZ1B/BRCA1	4
BP	GO:0036297	interstrand cross-link repair	4/176	40/18870	0.000514263	0.010583	0.0091836	FANCB/DCLRE1B/RAD51AP1/RNF168	4
BP	GO:0002562	somatic diversification of immune receptors via germline recombination within a single locus	5/176	72/18870	0.00056312	0.0112913	0.00979823	MSH6/RNF168/EXO1/RIF1/PRKDC	5
BP	GO:0016444	somatic cell DNA recombination	5/176	72/18870	0.00056312	0.0112913	0.00979823	MSH6/RNF168/EXO1/RIF1/PRKDC	5
BP	GO:0060260	regulation of transcription initiation by RNA polymerase II	5/176	72/18870	0.00056312	0.0112913	0.00979823	GTF2A1/CAND1/MED14/MED1/ATF7IP	5
BP	GO:0035065	regulation of histone acetylation	3/176	18/18870	0.000587113	0.0116726	0.0101291	DDX21/BAZ1B/BRCA1	3
BP	GO:0010569	regulation of double-strand break repair via homologous recombination	5/176	73/18870	0.000600016	0.0117303	0.0101792	FANCB/RAD51AP1/HELB/ACTR2/RIF1	5
BP	GO:0033143	regulation of intracellular steroid hormone receptor signaling pathway	5/176	73/18870	0.000600016	0.0117303	0.0101792	LATS1/CLOCK/MED1/BRCA1/SKP2	5
BP	GO:1901983	regulation of protein acetylation	4/176	42/18870	0.00062078	0.0119666	0.0103843	DDX21/TAOK1/BAZ1B/BRCA1	4
BP	GO:0010639	negative regulation of organelle organization	11/176	363/18870	0.000622305	0.0119666	0.0103843	HUWE1/CENPF/CEP97/BUB1/TAOK1/BAZ1B/TOP2A/CKAP2/BRCA1/INCENP/MPHOSPH9	11
BP	GO:0051298	centrosome duplication	5/176	75/18870	0.000679214	0.0129548	0.0112418	CKAP5/STIL/PLK4/BRCA1/BRCA2	5
BP	GO:0008356	asymmetric cell division	3/176	19/18870	0.000692433	0.0131004	0.0113681	DOCK7/ACTR2/ASPM	3
BP	GO:0009314	response to radiation	12/176	428/18870	0.000704009	0.0132128	0.0114657	POLD3/MSH6/ZRANB3/RRM1/CLOCK/TOPBP1/RAD51AP1/RNF168/BARD1/BRCA1/PRKDC/BRCA2	12
BP	GO:1901875	positive regulation of post-translational protein modification	7/176	159/18870	0.0007402	0.0137818	0.0119595	HUWE1/MYCBP2/DDX21/PHF20/BAZ1B/BRCA1/SKP2	7
BP	GO:0006368	transcription elongation by RNA polymerase II	6/176	116/18870	0.000768841	0.0142024	0.0123244	CCNT1/INTS2/RNF168/MED14/MED1/CDK12	6
BP	GO:0022411	cellular component disassembly	13/176	497/18870	0.000807646	0.0147137	0.0127681	HUWE1/ATP2A2/KIF18A/ASCC3/CKAP5/ADAM10/APAF1/TAOK1/WNK1/KIF2A/TOP2A/CKAP2/PLXNC1	13
BP	GO:0140131	positive regulation of lymphocyte chemotaxis	3/176	20/18870	0.000809063	0.0147137	0.0127681	ADAM10/WNK1/ADAM17	3
BP	GO:0007088	regulation of mitotic nuclear division	6/176	118/18870	0.000840865	0.0151744	0.0131679	CENPF/BUB1/DLGAP5/MKI67/KIF20B/INCENP	6
BP	GO:2000142	regulation of DNA-templated transcription initiation	5/176	80/18870	0.000911323	0.0163151	0.0141578	GTF2A1/CAND1/MED14/MED1/ATF7IP	5
BP	GO:0045814	negative regulation of gene expression, epigenetic	6/176	120/18870	0.000917986	0.0163151	0.0141578	DNMT1/TRIP12/RIF1/BRCA1/KDM5A/ATF7IP	6
BP	GO:0051383	kinetochore organization	3/176	21/18870	0.000937463	0.0164126	0.0142424	CENPF/DLGAP5/SMC2	3
BP	GO:0097284	hepatocyte apoptotic process	3/176	21/18870	0.000937463	0.0164126	0.0142424	ATF2/STK4/PIK3CG	3
BP	GO:0032467	positive regulation of cytokinesis	4/176	47/18870	0.000954068	0.0165796	0.0143873	WNK1/KIF14/KIF20B/INCENP	4
BP	GO:0070897	transcription preinitiation complex assembly	5/176	82/18870	0.001019	0.0175778	0.0152535	GTF2A1/CAND1/MED14/MED1/ATF7IP	5
BP	GO:0006356	regulation of transcription by RNA polymerase I	4/176	48/18870	0.0010333	0.0176943	0.0153546	DDX21/DHX33/BAZ1B/HEATR1	4
BP	GO:0006913	nucleocytoplasmic transport	10/176	330/18870	0.0010957	0.0184929	0.0160476	ATF2/STK4/NUP205/UHMK1/WNK1/KPNB1/BARD1/TNPO3/MED1/NUP155	10
BP	GO:0051169	nuclear transport	10/176	330/18870	0.0010957	0.0184929	0.0160476	ATF2/STK4/NUP205/UHMK1/WNK1/KPNB1/BARD1/TNPO3/MED1/NUP155	10
BP	GO:0032968	positive regulation of transcription elongation by RNA polymerase II	4/176	49/18870	0.00111704	0.0187184	0.0162433	CCNT1/MED14/MED1/CDK12	4
BP	GO:0001701	in utero embryonic development	11/176	392/18870	0.00116302	0.0193507	0.016792	ATF2/STK4/LATS1/SEC24D/STIL/BIRC6/ADAM10/PLK4/MED1/NCAPG2/BRCA2	11
BP	GO:0071214	cellular response to abiotic stimulus	10/176	334/18870	0.00119935	0.0196384	0.0170417	TLR8/POLD3/CLOCK/RAD51AP1/WNK1/REST/BARD1/MAP3K2/BRCA1/BRCA2	10
BP	GO:0104004	cellular response to environmental stimulus	10/176	334/18870	0.00119935	0.0196384	0.0170417	TLR8/POLD3/CLOCK/RAD51AP1/WNK1/REST/BARD1/MAP3K2/BRCA1/BRCA2	10
BP	GO:0016573	histone acetylation	4/176	50/18870	0.00120543	0.0196384	0.0170417	DDX21/PHF20/BAZ1B/BRCA1	4
BP	GO:0046599	regulation of centriole replication	3/176	23/18870	0.00123133	0.0197856	0.0171694	STIL/PLK4/BRCA1	3
BP	GO:2000042	negative regulation of double-strand break repair via homologous recombination	3/176	23/18870	0.00123133	0.0197856	0.0171694	FANCB/HELB/RIF1	3
BP	GO:2000781	positive regulation of double-strand break repair	5/176	86/18870	0.00126234	0.0201458	0.017482	FANCB/RAD51AP1/ACTR2/RIF1/PRKDC	5
BP	GO:0000209	protein polyubiquitination	8/176	226/18870	0.00130043	0.0206136	0.0178879	TRIM44/HUWE1/TRIP12/RNF168/BARD1/BRCA1/ANAPC1/SKP2	8
BP	GO:0035357	peroxisome proliferator activated receptor signaling pathway	3/176	24/18870	0.00139764	0.0220058	0.019096	NCOA2/ASXL2/MED1	3
BP	GO:1901873	regulation of post-translational protein modification	9/176	284/18870	0.00142236	0.0222456	0.0193041	TRIM44/HUWE1/MYCBP2/DDX21/PHF20/WNK1/BAZ1B/BRCA1/SKP2	9
BP	GO:0030520	intracellular estrogen receptor signaling pathway	4/176	54/18870	0.00160816	0.0248996	0.0216071	LATS1/MED1/BRCA1/SKP2	4
BP	GO:0031507	heterochromatin formation	5/176	91/18870	0.00162389	0.0248996	0.0216071	DNMT1/TRIP12/RIF1/KDM5A/ATF7IP	5
BP	GO:0045132	meiotic chromosome segregation	5/176	91/18870	0.00162389	0.0248996	0.0216071	ACTR2/NCAPH/ASPM/SMC2/BRIP1	5
BP	GO:0006354	DNA-templated transcription elongation	6/176	135/18870	0.0016837	0.0255657	0.0221852	CCNT1/INTS2/RNF168/MED14/MED1/CDK12	6
BP	GO:0002204	somatic recombination of immunoglobulin genes involved in immune response	4/176	55/18870	0.00172182	0.0255657	0.0221852	MSH6/RNF168/EXO1/RIF1	4
BP	GO:0002208	somatic diversification of immunoglobulins involved in immune response	4/176	55/18870	0.00172182	0.0255657	0.0221852	MSH6/RNF168/EXO1/RIF1	4
BP	GO:0018393	internal peptidyl-lysine acetylation	4/176	55/18870	0.00172182	0.0255657	0.0221852	DDX21/PHF20/BAZ1B/BRCA1	4
BP	GO:0045190	isotype switching	4/176	55/18870	0.00172182	0.0255657	0.0221852	MSH6/RNF168/EXO1/RIF1	4
BP	GO:1901623	regulation of lymphocyte chemotaxis	3/176	26/18870	0.001771	0.0261306	0.0226754	ADAM10/WNK1/ADAM17	3
BP	GO:0030522	intracellular receptor signaling pathway	10/176	353/18870	0.00180696	0.0264946	0.0229912	TLR8/LATS1/NCOA2/CLOCK/EIF2AK2/DHX33/ASXL2/MED1/BRCA1/SKP2	10
BP	GO:0051302	regulation of cell division	7/176	186/18870	0.00183605	0.0267539	0.0232162	BIRC6/WNK1/ASPM/KIF14/KIF20B/INCENP/BRCA2	7
BP	GO:0007091	metaphase/anaphase transition of mitotic cell cycle	5/176	94/18870	0.00187433	0.026926	0.0233656	CENPF/BUB1/DLGAP5/ANAPC1/INCENP	5
BP	GO:2001251	negative regulation of chromosome organization	5/176	94/18870	0.00187433	0.026926	0.0233656	CENPF/BUB1/BAZ1B/TOP2A/INCENP	5
BP	GO:0007098	centrosome cycle	6/176	138/18870	0.0018823	0.026926	0.0233656	CKAP5/STIL/PLK4/BRCA1/KIF11/BRCA2	6
BP	GO:0065004	protein-DNA complex assembly	8/176	240/18870	0.00189916	0.0270026	0.023432	CENPF/DLGAP5/GTF2A1/CAND1/MED14/MED1/ATF7IP/CENPI	8
BP	GO:0007080	mitotic metaphase chromosome alignment	4/176	57/18870	0.00196564	0.0277794	0.0241062	KIF18A/KPNB1/KIF14/INCENP	4
BP	GO:0021846	cell proliferation in forebrain	3/176	27/18870	0.00197881	0.0277981	0.0241224	RRM1/DOCK7/KIF14	3
BP	GO:0051310	metaphase chromosome alignment	5/176	96/18870	0.00205629	0.0287146	0.0249176	KIF18A/CENPF/KPNB1/KIF14/INCENP	5
BP	GO:0006475	internal protein amino acid acetylation	4/176	58/18870	0.00209607	0.0290969	0.0252494	DDX21/PHF20/BAZ1B/BRCA1	4
BP	GO:0044784	metaphase/anaphase transition of cell cycle	5/176	97/18870	0.00215195	0.0296969	0.0257701	CENPF/BUB1/DLGAP5/ANAPC1/INCENP	5
BP	GO:2000756	regulation of peptidyl-lysine acetylation	3/176	28/18870	0.00220118	0.0301987	0.0262055	DDX21/BAZ1B/BRCA1	3
BP	GO:0010965	regulation of mitotic sister chromatid separation	4/176	59/18870	0.00223235	0.0304483	0.0264221	CENPF/BUB1/DLGAP5/INCENP	4
BP	GO:0002381	immunoglobulin production involved in immunoglobulin-mediated immune response	4/176	60/18870	0.00237463	0.0322016	0.0279436	MSH6/RNF168/EXO1/RIF1	4
BP	GO:0070828	heterochromatin organization	5/176	100/18870	0.00245841	0.0331462	0.0287633	DNMT1/TRIP12/RIF1/KDM5A/ATF7IP	5
BP	GO:0051053	negative regulation of DNA metabolic process	6/176	146/18870	0.00249885	0.0334989	0.0290693	FANCB/RNF169/MSH6/ZRANB3/HELB/RIF1	6
BP	GO:0006383	transcription by RNA polymerase III	4/176	61/18870	0.00252302	0.0336307	0.0291837	PRDX5/DDX21/POLR3A/BAZ1B	4
BP	GO:0000082	G1/S transition of mitotic cell cycle	8/176	252/18870	0.00256936	0.0339648	0.0294737	LATS1/STIL/RRM1/ADAM17/KIF14/SKP2/PRKDC/RBL1	8
BP	GO:0034504	protein localization to nucleus	9/176	310/18870	0.00257704	0.0339648	0.0294737	ATF2/STK4/LATS1/TOR1AIP2/KPNB1/BARD1/TNPO3/MED1/NUP155	9
BP	GO:0032786	positive regulation of DNA-templated transcription, elongation	4/176	62/18870	0.00267766	0.0341245	0.0296122	CCNT1/MED14/MED1/CDK12	4
BP	GO:0051306	mitotic sister chromatid separation	4/176	62/18870	0.00267766	0.0341245	0.0296122	CENPF/BUB1/DLGAP5/INCENP	4
BP	GO:0060261	positive regulation of transcription initiation by RNA polymerase II	4/176	62/18870	0.00267766	0.0341245	0.0296122	GTF2A1/CAND1/MED14/MED1	4
BP	GO:0008630	intrinsic apoptotic signaling pathway in response to DNA damage	5/176	102/18870	0.00267959	0.0341245	0.0296122	MSH6/DYRK2/BRCA1/PRKDC/BRCA2	5
BP	GO:0002520	immune system development	7/176	199/18870	0.00268486	0.0341245	0.0296122	MSH6/RNF168/EXO1/RIF1/ADAM17/PRKDC/SAMHD1	7
BP	GO:0006359	regulation of transcription by RNA polymerase III	3/176	30/18870	0.00269098	0.0341245	0.0296122	PRDX5/DDX21/BAZ1B	3
BP	GO:0034508	centromere complex assembly	3/176	30/18870	0.00269098	0.0341245	0.0296122	CENPF/DLGAP5/CENPI	3
BP	GO:0033045	regulation of sister chromatid segregation	5/176	104/18870	0.00291484	0.0367646	0.0319032	CENPF/BUB1/DLGAP5/ANAPC1/INCENP	5
BP	GO:0032886	regulation of microtubule-based process	8/176	258/18870	0.00296746	0.0372281	0.0323055	KIF18A/CKAP5/CEP97/STIL/PLK4/TAOK1/CKAP2/BRCA1	8
BP	GO:0048247	lymphocyte chemotaxis	4/176	64/18870	0.00300621	0.0375136	0.0325532	ADAM10/WNK1/ADAM17/PIK3CG	4
BP	GO:0007623	circadian rhythm	7/176	204/18870	0.00308141	0.0382486	0.033191	HUWE1/MYCBP2/NCOA2/CLOCK/TOP2A/KDM5A/PRKDC	7
BP	GO:0031023	microtubule organizing center organization	6/176	154/18870	0.00325621	0.0402056	0.0348892	CKAP5/STIL/PLK4/BRCA1/KIF11/BRCA2	6
BP	GO:0051303	establishment of chromosome localization	5/176	108/18870	0.00342958	0.0421246	0.0365545	KIF18A/CENPF/KPNB1/KIF14/INCENP	5
BP	GO:0050657	nucleic acid transport	6/176	158/18870	0.00369346	0.0445826	0.0386874	NUP205/CKAP5/PARP11/WNK1/KPNB1/NUP155	6
BP	GO:0050658	RNA transport	6/176	158/18870	0.00369346	0.0445826	0.0386874	NUP205/CKAP5/PARP11/WNK1/KPNB1/NUP155	6
BP	GO:0033314	mitotic DNA replication checkpoint signaling	2/176	10/18870	0.00370571	0.0445826	0.0386874	TOPBP1/CLSPN	2
BP	GO:0044837	actomyosin contractile ring organization	2/176	10/18870	0.00370571	0.0445826	0.0386874	IQGAP1/ANLN	2
BP	GO:0018394	peptidyl-lysine acetylation	4/176	68/18870	0.00374386	0.0445843	0.0386889	DDX21/PHF20/BAZ1B/BRCA1	4
BP	GO:2000144	positive regulation of DNA-templated transcription initiation	4/176	68/18870	0.00374386	0.0445843	0.0386889	GTF2A1/CAND1/MED14/MED1	4
BP	GO:0006367	transcription initiation at RNA polymerase II promoter	5/176	112/18870	0.00400667	0.0472581	0.0410092	GTF2A1/CAND1/MED14/MED1/ATF7IP	5
BP	GO:0006606	protein import into nucleus	6/176	161/18870	0.00404897	0.0472581	0.0410092	ATF2/STK4/KPNB1/TNPO3/MED1/NUP155	6
BP	GO:0051236	establishment of RNA localization	6/176	161/18870	0.00404897	0.0472581	0.0410092	NUP205/CKAP5/PARP11/WNK1/KPNB1/NUP155	6
BP	GO:0070507	regulation of microtubule cytoskeleton organization	6/176	161/18870	0.00404897	0.0472581	0.0410092	KIF18A/CKAP5/CEP97/STIL/TAOK1/CKAP2	6
BP	GO:0006298	mismatch repair	3/176	35/18870	0.00419273	0.0484539	0.0420468	POLD3/MSH6/EXO1	3
BP	GO:2000406	positive regulation of T cell migration	3/176	35/18870	0.00419273	0.0484539	0.0420468	ADAM10/WNK1/ADAM17	3
BP	GO:0045911	positive regulation of DNA recombination	4/176	71/18870	0.0043715	0.0502722	0.0436247	FANCB/RAD51AP1/ACTR2/RIF1	4
BP	GO:0051261	protein depolymerization	5/176	115/18870	0.00448281	0.050772	0.0440584	KIF18A/CKAP5/TAOK1/KIF2A/CKAP2	5
BP	GO:0033148	positive regulation of intracellular estrogen receptor signaling pathway	2/176	11/18870	0.00450152	0.050772	0.0440584	MED1/SKP2	2
BP	GO:0051256	mitotic spindle midzone assembly	2/176	11/18870	0.00450152	0.050772	0.0440584	KIF4A/INCENP	2
BP	GO:0085020	protein K6-linked ubiquitination	2/176	11/18870	0.00450152	0.050772	0.0440584	BARD1/BRCA1	2
BP	GO:0060218	hematopoietic stem cell differentiation	3/176	36/18870	0.00454286	0.0509931	0.0442503	EIF2AK2/MED1/PRKDC	3
BP	GO:0006360	transcription by RNA polymerase I	4/176	72/18870	0.00459552	0.0513385	0.04455	DDX21/DHX33/BAZ1B/HEATR1	4
BP	GO:0042113	B cell activation	8/176	278/18870	0.00465087	0.0517106	0.044873	MSH6/IKZF3/NFATC2/RNF168/EXO1/RIF1/ADAM17/PRKDC	8
BP	GO:0051170	import into nucleus	6/176	166/18870	0.00469692	0.0519763	0.0451035	ATF2/STK4/KPNB1/TNPO3/MED1/NUP155	6
BP	GO:0044843	cell cycle G1/S phase transition	8/176	279/18870	0.00475103	0.0523282	0.0454089	LATS1/STIL/RRM1/ADAM17/KIF14/SKP2/PRKDC/RBL1	8
BP	GO:0071677	positive regulation of mononuclear cell migration	4/176	73/18870	0.00482714	0.052672	0.0457072	ADAM10/WNK1/MOSPD2/ADAM17	4
BP	GO:0072678	T cell migration	4/176	73/18870	0.00482714	0.052672	0.0457072	ADAM10/WNK1/ADAM17/PIK3CG	4
BP	GO:1905168	positive regulation of double-strand break repair via homologous recombination	3/176	37/18870	0.00491019	0.0533301	0.0462783	FANCB/RAD51AP1/ACTR2	3
BP	GO:0000022	mitotic spindle elongation	2/176	12/18870	0.00536884	0.0577766	0.0501368	KIF4A/INCENP	2
BP	GO:0033145	positive regulation of intracellular steroid hormone receptor signaling pathway	2/176	12/18870	0.00536884	0.0577766	0.0501368	MED1/SKP2	2
BP	GO:0030518	intracellular steroid hormone receptor signaling pathway	5/176	122/18870	0.00574832	0.0615779	0.0534355	LATS1/CLOCK/MED1/BRCA1/SKP2	5
BP	GO:0032479	regulation of type I interferon production	5/176	123/18870	0.00594767	0.0631368	0.0547882	REL/TLR8/POLR3A/DHX33/POLA1	5
BP	GO:0032606	type I interferon production	5/176	123/18870	0.00594767	0.0631368	0.0547882	REL/TLR8/POLR3A/DHX33/POLA1	5
BP	GO:2000736	regulation of stem cell differentiation	4/176	78/18870	0.00610326	0.0640708	0.0555987	EIF2AK2/REST/CDK12/PRKDC	4
BP	GO:0000731	DNA synthesis involved in DNA repair	3/176	40/18870	0.00611758	0.0640708	0.0555987	POLD3/RRM1/POLA1	3
BP	GO:0033260	nuclear DNA replication	3/176	40/18870	0.00611758	0.0640708	0.0555987	MCM4/POLA1/BRCA2	3
BP	GO:0007018	microtubule-based movement	10/176	420/18870	0.00617117	0.0643447	0.0558364	KIF4A/KIF15/KIF18A/DLGAP5/KPNB1/ACTR2/KIF2A/KIF14/KIF11/KIF20B	10
BP	GO:0090435	protein localization to nuclear envelope	2/176	13/18870	0.00630627	0.065174	0.0565561	TOR1AIP2/NUP155	2
BP	GO:1905064	negative regulation of vascular associated smooth muscle cell differentiation	2/176	13/18870	0.00630627	0.065174	0.0565561	DNMT1/NFATC2	2
BP	GO:0051054	positive regulation of DNA metabolic process	8/176	298/18870	0.00698761	0.0712728	0.0618484	FANCB/RAD51AP1/RNF168/ACTR2/FAM168A/RIF1/BRCA1/PRKDC	8
BP	GO:0030866	cortical actin cytoskeleton organization	3/176	42/18870	0.00701243	0.0712728	0.0618484	EPB41L2/IQGAP1/ANLN	3
BP	GO:2000403	positive regulation of lymphocyte migration	3/176	42/18870	0.00701243	0.0712728	0.0618484	ADAM10/WNK1/ADAM17	3
BP	GO:0045931	positive regulation of mitotic cell cycle	5/176	128/18870	0.00701791	0.0712728	0.0618484	STIL/RRM1/DLGAP5/ADAM17/BRCA2	5
BP	GO:0071478	cellular response to radiation	6/176	181/18870	0.00709956	0.0717913	0.0622983	POLD3/CLOCK/RAD51AP1/BARD1/BRCA1/BRCA2	6
BP	GO:0001819	positive regulation of cytokine production	11/176	499/18870	0.00727844	0.0726907	0.0630788	TLR8/ATF2/CYBB/DDX21/POLR3A/EIF2AK2/DHX33/CD84/ADAM17/PIK3CG/BRCA1	11
BP	GO:0001833	inner cell mass cell proliferation	2/176	14/18870	0.00731245	0.0726907	0.0630788	NCAPG2/BRCA2	2
BP	GO:0051255	spindle midzone assembly	2/176	14/18870	0.00731245	0.0726907	0.0630788	KIF4A/INCENP	2
BP	GO:0055057	neuroblast division	2/176	14/18870	0.00731245	0.0726907	0.0630788	DOCK7/ASPM	2
BP	GO:2000045	regulation of G1/S transition of mitotic cell cycle	6/176	183/18870	0.00747654	0.0734956	0.0637773	STIL/RRM1/ADAM17/KIF14/PRKDC/RBL1	6
BP	GO:0007099	centriole replication	3/176	43/18870	0.0074874	0.0734956	0.0637773	STIL/PLK4/BRCA1	3
BP	GO:0032506	cytokinetic process	3/176	43/18870	0.0074874	0.0734956	0.0637773	IQGAP1/ANLN/KIF20B	3
BP	GO:0044786	cell cycle DNA replication	3/176	44/18870	0.00798097	0.0780139	0.0676982	MCM4/POLA1/BRCA2	3
BP	GO:0006289	nucleotide-excision repair	4/176	85/18870	0.00823996	0.0799157	0.0693484	POLD3/BRIP1/GTF2H3/BRCA2	4
BP	GO:0032984	protein-containing complex disassembly	7/176	245/18870	0.00824364	0.0799157	0.0693484	ATP2A2/KIF18A/CKAP5/TAOK1/WNK1/KIF2A/CKAP2	7
BP	GO:2001034	positive regulation of double-strand break repair via nonhomologous end joining	2/176	15/18870	0.00838603	0.0809614	0.0702559	RIF1/PRKDC	2
BP	GO:0031109	microtubule polymerization or depolymerization	5/176	134/18870	0.00847168	0.0814531	0.0706826	KIF18A/CKAP5/TAOK1/KIF2A/CKAP2	5
BP	GO:0061982	meiosis I cell cycle process	5/176	136/18870	0.00899935	0.0843484	0.0731951	MSH6/RAD51AP1/TOP2A/BRIP1/BRCA2	5
BP	GO:0007094	mitotic spindle assembly checkpoint signaling	3/176	46/18870	0.00902449	0.0843484	0.0731951	CENPF/BUB1/INCENP	3
BP	GO:0042789	mRNA transcription by RNA polymerase II	3/176	46/18870	0.00902449	0.0843484	0.0731951	ATF2/NCOA2/MED1	3
BP	GO:0071173	spindle assembly checkpoint signaling	3/176	46/18870	0.00902449	0.0843484	0.0731951	CENPF/BUB1/INCENP	3
BP	GO:0071174	mitotic spindle checkpoint signaling	3/176	46/18870	0.00902449	0.0843484	0.0731951	CENPF/BUB1/INCENP	3
BP	GO:0140718	facultative heterochromatin formation	3/176	46/18870	0.00902449	0.0843484	0.0731951	DNMT1/KDM5A/ATF7IP	3
BP	GO:1902116	negative regulation of organelle assembly	3/176	46/18870	0.00902449	0.0843484	0.0731951	CEP97/BRCA1/MPHOSPH9	3
BP	GO:0001892	embryonic placenta development	4/176	88/18870	0.00928839	0.0864705	0.0750365	STK4/BIRC6/PLK4/MED1	4
BP	GO:0072520	seminiferous tubule development	2/176	16/18870	0.00952568	0.0870634	0.0755511	KIF18A/BRIP1	2
BP	GO:1901142	insulin metabolic process	2/176	16/18870	0.00952568	0.0870634	0.0755511	ERN1/IDE	2
BP	GO:0043401	steroid hormone mediated signaling pathway	5/176	138/18870	0.0095493	0.0870634	0.0755511	LATS1/CLOCK/MED1/BRCA1/SKP2	5
BP	GO:0010824	regulation of centrosome duplication	3/176	47/18870	0.00957475	0.0870634	0.0755511	STIL/PLK4/BRCA1	3
BP	GO:0031577	spindle checkpoint signaling	3/176	47/18870	0.00957475	0.0870634	0.0755511	CENPF/BUB1/INCENP	3
BP	GO:0120163	negative regulation of cold-induced thermogenesis	3/176	47/18870	0.00957475	0.0870634	0.0755511	DOCK7/LNPEP/ADAM17	3
BP	GO:0002312	B cell activation involved in immune response	4/176	90/18870	0.0100335	0.0898047	0.0779299	MSH6/RNF168/EXO1/RIF1	4
BP	GO:0030071	regulation of mitotic metaphase/anaphase transition	4/176	90/18870	0.0100335	0.0898047	0.0779299	CENPF/BUB1/DLGAP5/INCENP	4
BP	GO:0033046	negative regulation of sister chromatid segregation	3/176	48/18870	0.0101442	0.0898047	0.0779299	CENPF/BUB1/INCENP	3
BP	GO:0033048	negative regulation of mitotic sister chromatid segregation	3/176	48/18870	0.0101442	0.0898047	0.0779299	CENPF/BUB1/INCENP	3
BP	GO:0045841	negative regulation of mitotic metaphase/anaphase transition	3/176	48/18870	0.0101442	0.0898047	0.0779299	CENPF/BUB1/INCENP	3
BP	GO:0098534	centriole assembly	3/176	48/18870	0.0101442	0.0898047	0.0779299	STIL/PLK4/BRCA1	3
BP	GO:2000816	negative regulation of mitotic sister chromatid separation	3/176	48/18870	0.0101442	0.0898047	0.0779299	CENPF/BUB1/INCENP	3
BP	GO:0002377	immunoglobulin production	6/176	196/18870	0.0102874	0.0905079	0.0785401	MSH6/RNF168/EXO1/RIF1/PRKDC/SAMHD1	6
BP	GO:0097193	intrinsic apoptotic signaling pathway	8/176	319/18870	0.0103008	0.0905079	0.0785401	ATF2/MSH6/DYRK2/ERN1/APAF1/BRCA1/PRKDC/BRCA2	8
BP	GO:0006403	RNA localization	6/176	197/18870	0.0105309	0.0921845	0.079995	NUP205/CKAP5/PARP11/WNK1/KPNB1/NUP155	6
BP	GO:0051382	kinetochore assembly	2/176	17/18870	0.0107301	0.0925713	0.0803306	CENPF/DLGAP5	2
BP	GO:1902036	regulation of hematopoietic stem cell differentiation	2/176	17/18870	0.0107301	0.0925713	0.0803306	EIF2AK2/PRKDC	2
BP	GO:1902275	regulation of chromatin organization	3/176	49/18870	0.0107329	0.0925713	0.0803306	PHF20/MKI67/ATF7IP	3
BP	GO:2000404	regulation of T cell migration	3/176	49/18870	0.0107329	0.0925713	0.0803306	ADAM10/WNK1/ADAM17	3
BP	GO:0046777	protein autophosphorylation	6/176	199/18870	0.01103	0.0947853	0.0822519	STK4/UHMK1/ERN1/EIF2AK2/TAOK1/CDK12	6
BP	GO:1902099	regulation of metaphase/anaphase transition of cell cycle	4/176	93/18870	0.0112221	0.0950217	0.082457	CENPF/BUB1/DLGAP5/INCENP	4
BP	GO:0031396	regulation of protein ubiquitination	6/176	200/18870	0.0112858	0.0950217	0.082457	TRIM44/HUWE1/MYCBP2/WNK1/BRCA1/SKP2	6
BP	GO:0009299	mRNA transcription	3/176	50/18870	0.011341	0.0950217	0.082457	ATF2/NCOA2/MED1	3
BP	GO:0030865	cortical cytoskeleton organization	3/176	50/18870	0.011341	0.0950217	0.082457	EPB41L2/IQGAP1/ANLN	3
BP	GO:0051985	negative regulation of chromosome segregation	3/176	50/18870	0.011341	0.0950217	0.082457	CENPF/BUB1/INCENP	3
BP	GO:1902100	negative regulation of metaphase/anaphase transition of cell cycle	3/176	50/18870	0.011341	0.0950217	0.082457	CENPF/BUB1/INCENP	3
BP	GO:1905819	negative regulation of chromosome separation	3/176	50/18870	0.011341	0.0950217	0.082457	CENPF/BUB1/INCENP	3
BP	GO:0051781	positive regulation of cell division	4/176	94/18870	0.0116375	0.0971587	0.0843114	WNK1/KIF14/KIF20B/INCENP	4
BP	GO:0006120	mitochondrial electron transport, NADH to ubiquinone	3/176	51/18870	0.0119687	0.0987621	0.0857028	NDUFA7/NDUFB1/NDUFB8	3
BP	GO:0000076	DNA replication checkpoint signaling	2/176	18/18870	0.011998	0.0987621	0.0857028	TOPBP1/CLSPN	2
BP	GO:0045945	positive regulation of transcription by RNA polymerase III	2/176	18/18870	0.011998	0.0987621	0.0857028	DDX21/BAZ1B	2
BP	GO:1901970	positive regulation of mitotic sister chromatid separation	2/176	18/18870	0.011998	0.0987621	0.0857028	DLGAP5/INCENP	2
BP	GO:0048545	response to steroid hormone	8/176	330/18870	0.0124433	0.10207	0.0885733	CYBB/LATS1/NCOA2/CLOCK/REST/MED1/BRCA1/SKP2	8
BP	GO:0002690	positive regulation of leukocyte chemotaxis	4/176	96/18870	0.0124978	0.10216	0.0886511	ADAM10/WNK1/MOSPD2/ADAM17	4
BP	GO:1900087	positive regulation of G1/S transition of mitotic cell cycle	3/176	52/18870	0.012616	0.102768	0.0891786	STIL/RRM1/ADAM17	3
BP	GO:0051607	defense response to virus	8/176	334/18870	0.0132984	0.107819	0.0935622	TRIM44/TLR8/DDX21/SERINC5/POLR3A/EIF2AK2/SKP2/SAMHD1	8
BP	GO:0046931	pore complex assembly	2/176	19/18870	0.013328	0.107819	0.0935622	NUP205/ADAM10	2
BP	GO:1901992	positive regulation of mitotic cell cycle phase transition	4/176	98/18870	0.0133977	0.108011	0.0937285	STIL/RRM1/DLGAP5/ADAM17	4
BP	GO:0071383	cellular response to steroid hormone stimulus	6/176	208/18870	0.0134847	0.108242	0.093929	LATS1/CLOCK/REST/MED1/BRCA1/SKP2	6
BP	GO:0140546	defense response to symbiont	8/176	335/18870	0.0135187	0.108242	0.093929	TRIM44/TLR8/DDX21/SERINC5/POLR3A/EIF2AK2/SKP2/SAMHD1	8
BP	GO:1902806	regulation of cell cycle G1/S phase transition	6/176	209/18870	0.0137791	0.109952	0.0954131	STIL/RRM1/ADAM17/KIF14/PRKDC/RBL1	6
BP	GO:0033047	regulation of mitotic sister chromatid segregation	3/176	54/18870	0.0139697	0.110719	0.0960788	CENPF/BUB1/INCENP	3
BP	GO:0046605	regulation of centrosome cycle	3/176	54/18870	0.0139697	0.110719	0.0960788	STIL/PLK4/BRCA1	3
BP	GO:0018107	peptidyl-threonine phosphorylation	4/176	100/18870	0.014338	0.113256	0.0982798	ATF2/DYRK2/WNK1/PRKDC	4
BP	GO:0140861	DNA repair-dependent chromatin remodeling	2/176	20/18870	0.014719	0.115488	0.100217	TRIP12/RNF168	2
BP	GO:1902018	negative regulation of cilium assembly	2/176	20/18870	0.014719	0.115488	0.100217	CEP97/MPHOSPH9	2
BP	GO:0006352	DNA-templated transcription initiation	5/176	154/18870	0.014802	0.115751	0.100446	GTF2A1/CAND1/MED14/MED1/ATF7IP	5
BP	GO:0045839	negative regulation of mitotic nuclear division	3/176	56/18870	0.0154028	0.12005	0.104176	CENPF/BUB1/INCENP	3
BP	GO:0000723	telomere maintenance	5/176	156/18870	0.0155712	0.12096	0.104966	DCLRE1B/EXO1/RIF1/PRKDC/BRCA2	5
BP	GO:0000729	DNA double-strand break processing	2/176	21/18870	0.0161697	0.124783	0.108283	HELB/BRIP1	2
BP	GO:0006268	DNA unwinding involved in DNA replication	2/176	21/18870	0.0161697	0.124783	0.108283	MCM4/RECQL	2
BP	GO:0001841	neural tube formation	4/176	104/18870	0.0163414	0.125695	0.109075	STK4/STIL/APAF1/KIF20B	4
BP	GO:0045860	positive regulation of protein kinase activity	7/176	282/18870	0.0168147	0.128913	0.111866	CASS4/ERN1/IQGAP1/ADAM17/PIK3CG/KIF14/CLSPN	7
BP	GO:0001832	blastocyst growth	2/176	22/18870	0.0176789	0.133968	0.116253	NCAPG2/BRCA2	2
BP	GO:0051151	negative regulation of smooth muscle cell differentiation	2/176	22/18870	0.0176789	0.133968	0.116253	DNMT1/NFATC2	2
BP	GO:0032608	interferon-beta production	3/176	59/18870	0.0177025	0.133968	0.116253	REL/TLR8/POLR3A	3
BP	GO:0032648	regulation of interferon-beta production	3/176	59/18870	0.0177025	0.133968	0.116253	REL/TLR8/POLR3A	3
BP	GO:0001961	positive regulation of cytokine-mediated signaling pathway	3/176	60/18870	0.0185092	0.13873	0.120386	TRIM44/ADAM17/MED1	3
BP	GO:0007131	reciprocal meiotic recombination	3/176	60/18870	0.0185092	0.13873	0.120386	RAD51AP1/TOP2A/BRIP1	3
BP	GO:0140527	reciprocal homologous recombination	3/176	60/18870	0.0185092	0.13873	0.120386	RAD51AP1/TOP2A/BRIP1	3
BP	GO:0015931	nucleobase-containing compound transport	6/176	225/18870	0.0191201	0.142852	0.123963	NUP205/CKAP5/PARP11/WNK1/KPNB1/NUP155	6
BP	GO:0043171	peptide catabolic process	2/176	23/18870	0.0192453	0.142878	0.123985	LNPEP/IDE	2
BP	GO:0097150	neuronal stem cell population maintenance	2/176	23/18870	0.0192453	0.142878	0.123985	REST/ASPM	2
BP	GO:0002444	myeloid leukocyte mediated immunity	4/176	110/18870	0.0196617	0.144597	0.125477	DDX21/CD84/ADAM17/PIK3CG	4
BP	GO:0018210	peptidyl-threonine modification	4/176	110/18870	0.0196617	0.144597	0.125477	ATF2/DYRK2/WNK1/PRKDC	4
BP	GO:0031398	positive regulation of protein ubiquitination	4/176	110/18870	0.0196617	0.144597	0.125477	HUWE1/MYCBP2/BRCA1/SKP2	4
BP	GO:0061351	neural precursor cell proliferation	5/176	166/18870	0.0198182	0.145292	0.12608	RRM1/DOCK7/ASPM/SHCBP1/KIF14	5
BP	GO:0051653	spindle localization	3/176	62/18870	0.0201831	0.147507	0.128002	KPNB1/ACTR2/ASPM	3
BP	GO:0035162	embryonic hemopoiesis	2/176	24/18870	0.0208678	0.151098	0.131119	STK4/MED1	2
BP	GO:0045822	negative regulation of heart contraction	2/176	24/18870	0.0208678	0.151098	0.131119	ATP2A2/PIK3CG	2
BP	GO:0060706	cell differentiation involved in embryonic placenta development	2/176	24/18870	0.0208678	0.151098	0.131119	STK4/PLK4	2
BP	GO:0051784	negative regulation of nuclear division	3/176	63/18870	0.0210503	0.151951	0.131859	CENPF/BUB1/INCENP	3
BP	GO:0048511	rhythmic process	7/176	296/18870	0.0212904	0.153212	0.132953	HUWE1/MYCBP2/NCOA2/CLOCK/TOP2A/KDM5A/PRKDC	7
BP	GO:0009615	response to virus	9/176	436/18870	0.0214088	0.153594	0.133284	TRIM44/TLR8/ATF2/DDX21/SERINC5/POLR3A/EIF2AK2/SKP2/SAMHD1	9
BP	GO:1903306	negative regulation of regulated secretory pathway	2/176	25/18870	0.0225452	0.160276	0.139083	CD84/REST	2
BP	GO:1903523	negative regulation of blood circulation	2/176	25/18870	0.0225452	0.160276	0.139083	ATP2A2/PIK3CG	2
BP	GO:1905063	regulation of vascular associated smooth muscle cell differentiation	2/176	25/18870	0.0225452	0.160276	0.139083	DNMT1/NFATC2	2
BP	GO:1902808	positive regulation of cell cycle G1/S phase transition	3/176	65/18870	0.0228454	0.161919	0.140509	STIL/RRM1/ADAM17	3
BP	GO:0002366	leukocyte activation involved in immune response	7/176	301/18870	0.0230725	0.163036	0.141478	MSH6/DOCK2/RNF168/CD84/EXO1/RIF1/PIK3CG	7
BP	GO:0051445	regulation of meiotic cell cycle	3/176	66/18870	0.0237732	0.166982	0.144902	RAD51AP1/ASPM/ANAPC1	3
BP	GO:0061180	mammary gland epithelium development	3/176	66/18870	0.0237732	0.166982	0.144902	LATS1/MED1/BRCA2	3
BP	GO:0007026	negative regulation of microtubule depolymerization	2/176	26/18870	0.0242764	0.168998	0.146652	TAOK1/CKAP2	2
BP	GO:0033598	mammary gland epithelial cell proliferation	2/176	26/18870	0.0242764	0.168998	0.146652	MED1/BRCA2	2
BP	GO:2000737	negative regulation of stem cell differentiation	2/176	26/18870	0.0242764	0.168998	0.146652	REST/CDK12	2
BP	GO:0002263	cell activation involved in immune response	7/176	305/18870	0.0245706	0.17054	0.14799	MSH6/DOCK2/RNF168/CD84/EXO1/RIF1/PIK3CG	7
BP	GO:0042776	proton motive force-driven mitochondrial ATP synthesis	3/176	67/18870	0.0247212	0.170576	0.148021	NDUFA7/NDUFB1/NDUFB8	3
BP	GO:0060760	positive regulation of response to cytokine stimulus	3/176	67/18870	0.0247212	0.170576	0.148021	TRIM44/ADAM17/MED1	3
BP	GO:1901989	positive regulation of cell cycle phase transition	4/176	119/18870	0.0253735	0.174564	0.151481	STIL/RRM1/DLGAP5/ADAM17	4
BP	GO:1902410	mitotic cytokinetic process	2/176	27/18870	0.0260602	0.177747	0.154243	IQGAP1/KIF20B	2
BP	GO:2001032	regulation of double-strand break repair via nonhomologous end joining	2/176	27/18870	0.0260602	0.177747	0.154243	RIF1/PRKDC	2
BP	GO:0016570	histone modification	4/176	120/18870	0.0260635	0.177747	0.154243	DDX21/PHF20/BAZ1B/BRCA1	4
BP	GO:1903320	regulation of protein modification by small protein conjugation or removal	6/176	243/18870	0.0266484	0.179845	0.156064	TRIM44/HUWE1/MYCBP2/WNK1/BRCA1/SKP2	6
BP	GO:0035019	somatic stem cell population maintenance	3/176	69/18870	0.0266777	0.179845	0.156064	REST/RIF1/MED14	3
BP	GO:1901224	positive regulation of non-canonical NF-kappaB signal transduction	3/176	69/18870	0.0266777	0.179845	0.156064	TRIM44/EIF2AK2/LIMS1	3
BP	GO:2000401	regulation of lymphocyte migration	3/176	69/18870	0.0266777	0.179845	0.156064	ADAM10/WNK1/ADAM17	3
BP	GO:0002675	positive regulation of acute inflammatory response	2/176	28/18870	0.0278955	0.18698	0.162256	OSMR/PIK3CG	2
BP	GO:1902914	regulation of protein polyubiquitination	2/176	28/18870	0.0278955	0.18698	0.162256	TRIM44/SKP2	2
BP	GO:0048863	stem cell differentiation	6/176	246/18870	0.0280698	0.187612	0.162804	ZNF281/EIF2AK2/REST/MED1/CDK12/PRKDC	6
BP	GO:0002440	production of molecular mediator of immune response	7/176	314/18870	0.0281831	0.187834	0.162996	MSH6/DDX21/RNF168/EXO1/RIF1/PRKDC/SAMHD1	7
BP	GO:0072676	lymphocyte migration	4/176	124/18870	0.0289357	0.192304	0.166875	ADAM10/WNK1/ADAM17/PIK3CG	4
BP	GO:0001838	embryonic epithelial tube formation	4/176	125/18870	0.029682	0.195159	0.169353	STK4/STIL/APAF1/KIF20B	4
BP	GO:0071675	regulation of mononuclear cell migration	4/176	125/18870	0.029682	0.195159	0.169353	ADAM10/WNK1/MOSPD2/ADAM17	4
BP	GO:0032481	positive regulation of type I interferon production	3/176	72/18870	0.0297635	0.195159	0.169353	TLR8/POLR3A/DHX33	3
BP	GO:0032722	positive regulation of chemokine production	3/176	72/18870	0.0297635	0.195159	0.169353	EIF2AK2/CD84/ADAM17	3
BP	GO:0072344	rescue of stalled ribosome	2/176	29/18870	0.0297812	0.195159	0.169353	KLHDC10/ASCC3	2
BP	GO:0002688	regulation of leukocyte chemotaxis	4/176	126/18870	0.0304396	0.198917	0.172615	ADAM10/WNK1/MOSPD2/ADAM17	4
BP	GO:0045665	negative regulation of neuron differentiation	3/176	73/18870	0.0308322	0.200923	0.174355	REST/ASPM/MED1	3
BP	GO:0002443	leukocyte mediated immunity	9/176	466/18870	0.0310305	0.201208	0.174602	TLR8/MSH6/DDX21/RNF168/CD84/EXO1/RIF1/ADAM17/PIK3CG	9
BP	GO:0032200	telomere organization	5/176	187/18870	0.0310474	0.201208	0.174602	DCLRE1B/EXO1/RIF1/PRKDC/BRCA2	5
BP	GO:0051028	mRNA transport	4/176	127/18870	0.0312086	0.201695	0.175025	NUP205/PARP11/WNK1/NUP155	4
BP	GO:0030262	apoptotic nuclear changes	2/176	30/18870	0.0317163	0.202191	0.175456	APAF1/TOP2A	2
BP	GO:0031114	regulation of microtubule depolymerization	2/176	30/18870	0.0317163	0.202191	0.175456	TAOK1/CKAP2	2
BP	GO:0043247	telomere maintenance in response to DNA damage	2/176	30/18870	0.0317163	0.202191	0.175456	DCLRE1B/RIF1	2
BP	GO:0061098	positive regulation of protein tyrosine kinase activity	2/176	30/18870	0.0317163	0.202191	0.175456	CASS4/ADAM17	2
BP	GO:0071295	cellular response to vitamin	2/176	30/18870	0.0317163	0.202191	0.175456	MED1/BRIP1	2
BP	GO:0007127	meiosis I	4/176	129/18870	0.0327806	0.20841	0.180852	RAD51AP1/TOP2A/BRIP1/BRCA2	4
BP	GO:0007064	mitotic sister chromatid cohesion	2/176	31/18870	0.0336995	0.212524	0.184422	BUB1/ESCO2	2
BP	GO:0009048	dosage compensation by inactivation of X chromosome	2/176	31/18870	0.0336995	0.212524	0.184422	PHF20/BRCA1	2
BP	GO:0045070	positive regulation of viral genome replication	2/176	31/18870	0.0336995	0.212524	0.184422	SRPK2/TOP2A	2
BP	GO:0015986	proton motive force-driven ATP synthesis	3/176	76/18870	0.034158	0.214838	0.18643	NDUFA7/NDUFB1/NDUFB8	3
BP	GO:0009755	hormone-mediated signaling pathway	5/176	193/18870	0.0348616	0.218677	0.189762	LATS1/CLOCK/MED1/BRCA1/SKP2	5
BP	GO:1903322	positive regulation of protein modification by small protein conjugation or removal	4/176	132/18870	0.0352244	0.220364	0.191225	HUWE1/MYCBP2/BRCA1/SKP2	4
BP	GO:0006921	cellular component disassembly involved in execution phase of apoptosis	2/176	32/18870	0.03573	0.221167	0.191923	APAF1/TOP2A	2
BP	GO:0051642	centrosome localization	2/176	32/18870	0.03573	0.221167	0.191923	DLGAP5/ASPM	2
BP	GO:0061842	microtubule organizing center localization	2/176	32/18870	0.03573	0.221167	0.191923	DLGAP5/ASPM	2
BP	GO:0090169	regulation of spindle assembly	2/176	32/18870	0.03573	0.221167	0.191923	CEP97/STIL	2
BP	GO:0006346	DNA methylation-dependent heterochromatin formation	2/176	33/18870	0.0378065	0.232184	0.201482	DNMT1/ATF7IP	2
BP	GO:0007549	dosage compensation	2/176	33/18870	0.0378065	0.232184	0.201482	PHF20/BRCA1	2
BP	GO:0045648	positive regulation of erythrocyte differentiation	2/176	33/18870	0.0378065	0.232184	0.201482	MED1/PRKDC	2
BP	GO:0033674	positive regulation of kinase activity	7/176	337/18870	0.0390107	0.238954	0.207357	CASS4/ERN1/IQGAP1/ADAM17/PIK3CG/KIF14/CLSPN	7
BP	GO:0072175	epithelial tube formation	4/176	137/18870	0.0395264	0.241482	0.209551	STK4/STIL/APAF1/KIF20B	4
BP	GO:0006301	postreplication repair	2/176	34/18870	0.0399282	0.242045	0.21004	POLD3/BRCA1	2
BP	GO:0046825	regulation of protein export from nucleus	2/176	34/18870	0.0399282	0.242045	0.21004	UHMK1/BARD1	2
BP	GO:1900225	regulation of NLRP3 inflammasome complex assembly	2/176	34/18870	0.0399282	0.242045	0.21004	EIF2AK2/DHX33	2
BP	GO:0051347	positive regulation of transferase activity	8/176	414/18870	0.0406859	0.246003	0.213474	CASS4/ERN1/SERINC5/IQGAP1/ADAM17/PIK3CG/KIF14/CLSPN	8
BP	GO:0000079	regulation of cyclin-dependent protein serine/threonine kinase activity	3/176	82/18870	0.0413433	0.249335	0.216366	CCNT1/LATS1/ADAM17	3
BP	GO:0035305	negative regulation of dephosphorylation	2/176	35/18870	0.042094	0.253212	0.21973	MGAT5/IQGAP1	2
BP	GO:0043254	regulation of protein-containing complex assembly	8/176	419/18870	0.0431403	0.258842	0.224615	LATS1/CKAP5/EIF2AK2/DHX33/CAND1/KIF14/TGFBRAP1/ATF7IP	8
BP	GO:0016064	immunoglobulin mediated immune response	5/176	205/18870	0.043329	0.259311	0.225022	TLR8/MSH6/RNF168/EXO1/RIF1	5
BP	GO:0002474	antigen processing and presentation of peptide antigen via MHC class I	2/176	36/18870	0.0443029	0.263126	0.228333	LNPEP/IDE	2
BP	GO:0045920	negative regulation of exocytosis	2/176	36/18870	0.0443029	0.263126	0.228333	CD84/REST	2
BP	GO:0071425	hematopoietic stem cell proliferation	2/176	36/18870	0.0443029	0.263126	0.228333	EIF2AK2/BRCA2	2
BP	GO:0071674	mononuclear cell migration	5/176	207/18870	0.0448503	0.265704	0.23057	ADAM10/WNK1/MOSPD2/ADAM17/PIK3CG	5
BP	GO:0045069	regulation of viral genome replication	3/176	85/18870	0.0451988	0.266423	0.231194	SRPK2/EIF2AK2/TOP2A	3
BP	GO:1904029	regulation of cyclin-dependent protein kinase activity	3/176	85/18870	0.0451988	0.266423	0.231194	CCNT1/LATS1/ADAM17	3
BP	GO:0019724	B cell mediated immunity	5/176	208/18870	0.0456229	0.268249	0.232779	TLR8/MSH6/RNF168/EXO1/RIF1	5
BP	GO:0006997	nucleus organization	4/176	144/18870	0.0460314	0.269974	0.234276	NUP205/SRPK2/PARP11/NUP155	4
BP	GO:0033144	negative regulation of intracellular steroid hormone receptor signaling pathway	2/176	37/18870	0.0465539	0.271006	0.235171	CLOCK/BRCA1	2
BP	GO:0044546	NLRP3 inflammasome complex assembly	2/176	37/18870	0.0465539	0.271006	0.235171	EIF2AK2/DHX33	2
BP	GO:0141085	regulation of inflammasome-mediated signaling pathway	2/176	37/18870	0.0465539	0.271006	0.235171	EIF2AK2/DHX33	2
BP	GO:0050921	positive regulation of chemotaxis	4/176	145/18870	0.0470066	0.272964	0.23687	ADAM10/WNK1/MOSPD2/ADAM17	4
BP	GO:0033077	T cell differentiation in thymus	3/176	87/18870	0.047865	0.276579	0.240007	DOCK2/ADAM17/PRKDC	3
BP	GO:0051851	modulation by host of symbiont process	3/176	87/18870	0.047865	0.276579	0.240007	CCNT1/REST/ZDHHC20	3
BP	GO:0007143	female meiotic nuclear division	2/176	38/18870	0.0488461	0.279495	0.242537	NCAPH/TOP2A	2
BP	GO:0031111	negative regulation of microtubule polymerization or depolymerization	2/176	38/18870	0.0488461	0.279495	0.242537	TAOK1/CKAP2	2
BP	GO:0070316	regulation of G0 to G1 transition	2/176	38/18870	0.0488461	0.279495	0.242537	RRM1/MED1	2
BP	GO:1990776	response to angiotensin	2/176	38/18870	0.0488461	0.279495	0.242537	CYBB/BRIP1	2
BP	GO:0033627	cell adhesion mediated by integrin	3/176	88/18870	0.0492265	0.280986	0.243832	WNK1/ADAM17/PIK3CG	3
BP	GO:0016032	viral process	8/176	432/18870	0.0499754	0.284025	0.246468	CCNT1/MGAT5/SRPK2/EIF2AK2/REST/IDE/TOP2A/ZDHHC20	8
CC	GO:0000228	nuclear chromosome	17/179	228/19886	2.77861e-11	7.89125e-09	5.93745e-09	POLD3/MCM4/ZRANB3/TOPBP1/PRIM1/NCAPD2/NCAPH/BAZ1B/SMC2/TOP2A/WDHD1/BRCA1/NCAPD3/POLA1/NCAPG2/INCENP/BRCA2	17
CC	GO:0000793	condensed chromosome	18/179	281/19886	8.76263e-11	1.24429e-08	9.36218e-09	KIF18A/CKAP5/CENPF/TOPBP1/BUB1/NCAPD2/NCAPH/RIF1/BAZ1B/SMC2/TOP2A/MKI67/BRCA1/NCAPD3/NCAPG2/INCENP/CENPI/BRCA2	18
CC	GO:0005819	spindle	21/179	431/19886	3.54717e-10	3.35798e-08	2.52658e-08	KIF4A/KIF15/LATS1/KIF18A/CKAP5/CENPF/BIRC6/TOPBP1/DLGAP5/WNK1/ASPM/RIF1/CEP170/KIF2A/SHCBP1/KIF14/CKAP2/KIF11/KIF20B/INCENP/CKAP2L	21
CC	GO:0098687	chromosomal region	18/179	399/19886	2.28058e-08	1.61921e-06	1.21831e-06	KIF18A/CKAP5/DCLRE1B/DNMT1/MCM4/CENPF/BUB1/RAD51AP1/ESCO2/NCAPD2/RIF1/BAZ1B/TOP2A/NCAPD3/PRKDC/INCENP/CENPI/BRCA2	18
CC	GO:0000794	condensed nuclear chromosome	9/179	81/19886	4.74146e-08	2.69315e-06	2.02635e-06	TOPBP1/NCAPD2/NCAPH/SMC2/BRCA1/NCAPD3/NCAPG2/INCENP/BRCA2	9
CC	GO:0000922	spindle pole	12/179	176/19886	6.82717e-08	3.23153e-06	2.43143e-06	LATS1/CKAP5/CENPF/BIRC6/TOPBP1/DLGAP5/ASPM/KIF2A/CKAP2/KIF11/KIF20B/CKAP2L	12
CC	GO:0043596	nuclear replication fork	6/179	34/19886	5.33554e-07	1.94885e-05	1.46633e-05	POLD3/ZRANB3/PRIM1/BAZ1B/WDHD1/POLA1	6
CC	GO:0005635	nuclear envelope	18/179	494/19886	5.48972e-07	1.94885e-05	1.46633e-05	CYBB/NUP205/INTS2/WDR3/DPY19L3/CENPF/ERN1/RRM1/PHF20/PARP11/TOR1AIP2/KPNB1/RIF1/TNPO3/SENP1/BRIP1/NUP155/POLA1	18
CC	GO:0035861	site of double-strand break	8/179	85/19886	9.82568e-07	3.10055e-05	2.33288e-05	ATF2/RNF169/HELB/RNF168/ESCO2/ACTR2/RIF1/SAMHD1	8
CC	GO:0090734	site of DNA damage	9/179	117/19886	1.13757e-06	3.2307e-05	2.43081e-05	ATF2/RNF169/HELB/RNF168/ESCO2/ACTR2/RIF1/WDR76/SAMHD1	9
CC	GO:0005657	replication fork	7/179	67/19886	2.34857e-06	5.90196e-05	4.44069e-05	POLD3/DNMT1/ZRANB3/PRIM1/BAZ1B/WDHD1/POLA1	7
CC	GO:0030496	midbody	11/179	204/19886	2.49379e-06	5.90196e-05	4.44069e-05	KIF4A/LATS1/CENPF/BIRC6/IQGAP1/ASPM/SHCBP1/KIF14/ANLN/KIF20B/INCENP	11
CC	GO:0005871	kinesin complex	6/179	47/19886	3.86626e-06	8.15612e-05	6.13674e-05	KIF15/KIF18A/KIF2A/KIF14/KIF11/KIF20B	6
CC	GO:0000775	chromosome, centromeric region	12/179	258/19886	4.02062e-06	8.15612e-05	6.13674e-05	KIF18A/CKAP5/DNMT1/CENPF/BUB1/ESCO2/NCAPD2/BAZ1B/TOP2A/NCAPD3/INCENP/CENPI	12
CC	GO:0031965	nuclear membrane	13/179	311/19886	5.09315e-06	9.64302e-05	7.2555e-05	NUP205/INTS2/WDR3/DPY19L3/CENPF/ERN1/PHF20/TOR1AIP2/KPNB1/RIF1/SENP1/BRIP1/NUP155	13
CC	GO:0005721	pericentric heterochromatin	5/179	30/19886	6.63432e-06	0.000117759	8.86031e-05	DNMT1/ESCO2/BAZ1B/NCAPD3/INCENP	5
CC	GO:0051233	spindle midzone	5/179	37/19886	1.92842e-05	0.000322159	0.000242395	KIF18A/RIF1/KIF14/KIF20B/INCENP	5
CC	GO:1990391	DNA repair complex	4/179	22/19886	4.09067e-05	0.000645417	0.000485618	ASCC3/BRCA1/PRKDC/BRCA2	4
CC	GO:0000792	heterochromatin	6/179	79/19886	7.88914e-05	0.00117922	0.000887255	DNMT1/ESCO2/BAZ1B/WDR76/NCAPD3/INCENP	6
CC	GO:0005875	microtubule associated complex	8/179	156/19886	8.61263e-05	0.00119866	0.000901886	KIF4A/KIF15/KIF18A/KIF2A/KIF14/KIF11/KIF20B/INCENP	8
CC	GO:0005874	microtubule	14/179	467/19886	8.86336e-05	0.00119866	0.000901886	KIF4A/KIF15/KIF18A/CKAP5/IQGAP1/ASPM/CEP170/KIF2A/KIF14/CKAP2/RASSF3/KIF11/KIF20B/INCENP	14
CC	GO:0061695	transferase complex, transferring phosphorus-containing groups	11/179	306/19886	0.000107381	0.0013862	0.00104299	CCNT1/POLD3/ERN1/POLR3A/PRIM1/GTF2A1/CDK12/PIK3CG/POLA1/GTF2H3/PRKDC	11
CC	GO:0043601	nuclear replisome	3/179	13/19886	0.000191938	0.00237001	0.00178322	POLD3/PRIM1/POLA1	3
CC	GO:0000800	lateral element	3/179	14/19886	0.000242669	0.00282991	0.00212925	BRCA1/INCENP/BRCA2	3
CC	GO:0000779	condensed chromosome, centromeric region	8/179	182/19886	0.000249112	0.00282991	0.00212925	KIF18A/CKAP5/CENPF/BUB1/NCAPD2/NCAPD3/INCENP/CENPI	8
CC	GO:0072686	mitotic spindle	8/179	184/19886	0.000268238	0.00292999	0.00220455	KIF18A/DLGAP5/WNK1/ASPM/CKAP2/KIF11/KIF20B/CKAP2L	8
CC	GO:0001741	XY body	3/179	15/19886	0.000301332	0.00305637	0.00229964	PLK4/ESCO2/BRCA1	3
CC	GO:0030894	replisome	3/179	15/19886	0.000301332	0.00305637	0.00229964	POLD3/PRIM1/POLA1	3
CC	GO:0090575	RNA polymerase II transcription regulator complex	9/179	254/19886	0.000506198	0.00495725	0.00372988	ATF2/NCOA2/ASCC3/CLOCK/NFATC2/GTF2A1/MED14/MED1/GTF2H3	9
CC	GO:0005814	centriole	7/179	157/19886	0.000558588	0.0052649	0.00396136	CEP97/STIL/PLK4/CEP170/KIF2A/TOP2A/MPHOSPH9	7
CC	GO:0000151	ubiquitin ligase complex	10/179	314/19886	0.000574689	0.0052649	0.00396136	KLHDC10/DYRK2/CAND1/RNF168/BARD1/MED1/BRCA1/ANAPC1/SKP2/BRCA2	10
CC	GO:0032806	carboxy-terminal domain protein kinase complex	3/179	19/19886	0.000624958	0.00537842	0.00404677	CCNT1/CDK12/GTF2H3	3
CC	GO:0042575	DNA polymerase complex	3/179	19/19886	0.000624958	0.00537842	0.00404677	POLD3/PRIM1/POLA1	3
CC	GO:0000152	nuclear ubiquitin ligase complex	4/179	44/19886	0.000650596	0.00543439	0.00408888	BARD1/BRCA1/ANAPC1/BRCA2	4
CC	GO:0016607	nuclear speck	11/179	417/19886	0.00144082	0.0116912	0.00879659	NDUFB1/SURF2/SRPK2/BMP2K/ASCC3/UHMK1/TRIP12/SFMBT2/BARD1/CDK12/NCAPG2	11
CC	GO:0043073	germ cell nucleus	4/179	68/19886	0.00330187	0.0245495	0.0184713	DNMT1/TOPBP1/TOP2A/BRCA1	4
CC	GO:0055029	nuclear DNA-directed RNA polymerase complex	5/179	111/19886	0.00332086	0.0245495	0.0184713	POLR3A/PRIM1/GTF2A1/POLA1/GTF2H3	5
CC	GO:0070938	contractile ring	2/179	10/19886	0.00345768	0.0245495	0.0184713	ANLN/KIF20B	2
CC	GO:0097197	tetraspanin-enriched microdomain	2/179	10/19886	0.00345768	0.0245495	0.0184713	ADAM10/SAMHD1	2
CC	GO:0120103	centriolar subdistal appendage	2/179	10/19886	0.00345768	0.0245495	0.0184713	CEP170/KIF2A	2
CC	GO:0000428	DNA-directed RNA polymerase complex	5/179	114/19886	0.00372282	0.0256846	0.0193253	POLR3A/PRIM1/GTF2A1/POLA1/GTF2H3	5
CC	GO:0000803	sex chromosome	3/179	35/19886	0.00379842	0.0256846	0.0193253	PLK4/ESCO2/BRCA1	3
CC	GO:0030864	cortical actin cytoskeleton	4/179	73/19886	0.00426247	0.0278289	0.0209387	EPB41L2/IQGAP1/ACTR2/ANLN	4
CC	GO:0030880	RNA polymerase complex	5/179	118/19886	0.00431152	0.0278289	0.0209387	POLR3A/PRIM1/GTF2A1/POLA1/GTF2H3	5
CC	GO:0000776	kinetochore	6/179	171/19886	0.00457749	0.028261	0.0212638	KIF18A/CKAP5/CENPF/BUB1/INCENP/CENPI	6
CC	GO:0000781	chromosome, telomeric region	6/179	171/19886	0.00457749	0.028261	0.0212638	DCLRE1B/MCM4/RAD51AP1/RIF1/PRKDC/BRCA2	6
CC	GO:1904813	ficolin-1-rich granule lumen	5/179	124/19886	0.00531492	0.0321157	0.0241641	HUWE1/APAF1/CAND1/KPNB1/ACTR2	5
CC	GO:0000795	synaptonemal complex	3/179	40/19886	0.00554872	0.0321599	0.0241974	BRCA1/INCENP/BRCA2	3
CC	GO:0099086	synaptonemal structure	3/179	40/19886	0.00554872	0.0321599	0.0241974	BRCA1/INCENP/BRCA2	3
CC	GO:0097550	transcription preinitiation complex	2/179	13/19886	0.00588791	0.0330311	0.0248529	GTF2A1/GTF2H3	2
CC	GO:1902554	serine/threonine protein kinase complex	5/179	128/19886	0.00606923	0.0330311	0.0248529	CCNT1/ERN1/CDK12/GTF2H3/PRKDC	5
CC	GO:1990204	oxidoreductase complex	5/179	128/19886	0.00606923	0.0330311	0.0248529	NDUFA7/NDUFB1/NDUFB8/CYBB/RRM1	5
CC	GO:0005876	spindle microtubule	4/179	81/19886	0.00616426	0.0330311	0.0248529	KIF4A/KIF18A/KIF2A/KIF11	4
CC	GO:0010369	chromocenter	2/179	14/19886	0.00682879	0.0346317	0.0260572	ESCO2/INCENP	2
CC	GO:0045120	pronucleus	2/179	14/19886	0.00682879	0.0346317	0.0260572	CENPF/RIF1	2
CC	GO:1990023	mitotic spindle midzone	2/179	14/19886	0.00682879	0.0346317	0.0260572	KIF18A/KIF20B	2
CC	GO:0019908	nuclear cyclin-dependent protein kinase holoenzyme complex	2/179	15/19886	0.00783301	0.0383548	0.0288585	CCNT1/CDK12	2
CC	GO:0072687	meiotic spindle	2/179	15/19886	0.00783301	0.0383548	0.0288585	ASPM/INCENP	2
CC	GO:0005747	mitochondrial respiratory chain complex I	3/179	49/19886	0.00975516	0.0454175	0.0341725	NDUFA7/NDUFB1/NDUFB8	3
CC	GO:0030964	NADH dehydrogenase complex	3/179	49/19886	0.00975516	0.0454175	0.0341725	NDUFA7/NDUFB1/NDUFB8	3
CC	GO:0045271	respiratory chain complex I	3/179	49/19886	0.00975516	0.0454175	0.0341725	NDUFA7/NDUFB1/NDUFB8	3
CC	GO:1902911	protein kinase complex	5/179	148/19886	0.010993	0.0503552	0.0378877	CCNT1/ERN1/CDK12/GTF2H3/PRKDC	5
CC	GO:0001673	male germ cell nucleus	3/179	52/19886	0.0114746	0.0510108	0.038381	TOPBP1/TOP2A/BRCA1	3
CC	GO:0005643	nuclear pore	4/179	97/19886	0.0114954	0.0510108	0.038381	NUP205/PARP11/KPNB1/NUP155	4
CC	GO:0000940	outer kinetochore	2/179	20/19886	0.0137628	0.0601329	0.0452446	CENPF/BUB1	2
CC	GO:0005925	focal adhesion	9/179	421/19886	0.0142472	0.0613059	0.0461271	EPB41L2/CASS4/IQGAP1/ADAM10/DOCK7/LIMS1/ACTR2/ADAM17/SENP1	9
CC	GO:0042581	specific granule	5/179	160/19886	0.0149834	0.0622431	0.0468323	CYBB/DOCK2/ADAM10/KPNB1/MOSPD2	5
CC	GO:0030863	cortical cytoskeleton	4/179	105/19886	0.0150107	0.0622431	0.0468323	EPB41L2/IQGAP1/ACTR2/ANLN	4
CC	GO:0097038	perinuclear endoplasmic reticulum	2/179	21/19886	0.0151224	0.0622431	0.0468323	CYBB/ADAM10	2
CC	GO:0030055	cell-substrate junction	9/179	431/19886	0.0163547	0.0663534	0.0499249	EPB41L2/CASS4/IQGAP1/ADAM10/DOCK7/LIMS1/ACTR2/ADAM17/SENP1	9
CC	GO:0070847	core mediator complex	2/179	26/19886	0.0227278	0.090911	0.0684023	MED14/MED1	2
CC	GO:0101002	ficolin-1-rich granule	5/179	185/19886	0.0261679	0.103218	0.0776621	HUWE1/APAF1/CAND1/KPNB1/ACTR2	5
CC	GO:0030686	90S preribosome	2/179	29/19886	0.0278987	0.108538	0.0816646	WDR3/HEATR1	2
CC	GO:0032040	small-subunit processome	3/179	74/19886	0.0291785	0.111982	0.0842566	WDR3/HEATR1/PRKDC	3
CC	GO:0090543	Flemming body	2/179	34/19886	0.0374428	0.139918	0.105275	BIRC6/KIF14	2
CC	GO:1990752	microtubule end	2/179	34/19886	0.0374428	0.139918	0.105275	CKAP5/ASPM	2
CC	GO:0016592	mediator complex	2/179	37/19886	0.0436828	0.161116	0.121225	MED14/MED1	2
CC	GO:0097431	mitotic spindle pole	2/179	38/19886	0.045843	0.166915	0.125589	ASPM/KIF20B	2
CC	GO:0034399	nuclear periphery	4/179	150/19886	0.0468141	0.168294	0.126626	KIF4A/NUP205/CENPF/POLA1	4
CC	GO:0035579	specific granule membrane	3/179	91/19886	0.0490192	0.17187	0.129317	CYBB/ADAM10/MOSPD2	3
CC	GO:0098803	respiratory chain complex	3/179	91/19886	0.0490192	0.17187	0.129317	NDUFA7/NDUFB1/NDUFB8	3
MF	GO:0106310	protein serine kinase activity	18/174	361/18496	9.34726e-09	3.39306e-06	2.61723e-06	STK4/LATS1/SRPK2/BMP2K/UHMK1/DYRK2/ERN1/BUB1/EIF2AK2/PLK4/CSNK1G1/TAOK1/WNK1/RPS6KC1/CDK12/PIK3CG/MAP3K2/PRKDC	18
MF	GO:0140097	catalytic activity, acting on DNA	14/174	248/18496	9.80719e-08	1.45554e-05	1.12273e-05	POLD3/MSH6/ASCC3/DCLRE1B/DNMT1/MCM4/ZRANB3/HELB/EXO1/TOP2A/BRIP1/POLA1/N4BP2/RECQL	14
MF	GO:0004674	protein serine/threonine kinase activity	18/174	427/18496	1.20293e-07	1.45554e-05	1.12273e-05	STK4/LATS1/SRPK2/BMP2K/UHMK1/DYRK2/ERN1/BUB1/EIF2AK2/PLK4/CSNK1G1/TAOK1/WNK1/RPS6KC1/CDK12/PIK3CG/MAP3K2/PRKDC	18
MF	GO:0016887	ATP hydrolysis activity	17/174	412/18496	3.71552e-07	3.37183e-05	2.60086e-05	KIF15/ATP2A2/KIF18A/ASCC3/MCM4/ATP11C/DDX21/DHX33/HELB/ATAD2/KIF2A/KIF14/SMC2/BRIP1/KIF20B/ATF7IP/RECQL	17
MF	GO:0003777	microtubule motor activity	7/174	68/18496	3.45582e-06	0.000250893	0.000193526	KIF4A/KIF15/KIF18A/KIF2A/KIF14/KIF11/KIF20B	7
MF	GO:0140297	DNA-binding transcription factor binding	16/174	477/18496	1.17587e-05	0.000653756	0.000504275	ATF2/STK4/CCNT1/UBXN7/LATS1/NCOA2/TRIP12/CENPF/DHX33/GTF2A1/REST/MED14/STRN/MED1/PRKDC/NCAPG2	16
MF	GO:0008574	plus-end-directed microtubule motor activity	4/174	16/18496	1.26069e-05	0.000653756	0.000504275	KIF18A/KIF14/KIF11/KIF20B	4
MF	GO:0003697	single-stranded DNA binding	8/174	118/18496	1.58541e-05	0.00071938	0.000554894	MCM4/ZRANB3/RAD51AP1/SMC2/POLA1/RECQL/SAMHD1/BRCA2	8
MF	GO:0008094	ATP-dependent activity, acting on DNA	8/174	122/18496	2.02146e-05	0.000815323	0.000628899	MSH6/ASCC3/MCM4/ZRANB3/HELB/TOP2A/BRIP1/RECQL	8
MF	GO:0042393	histone binding	11/174	252/18496	2.75029e-05	0.000998355	0.000770081	RNF169/MSH6/SFMBT2/RNF168/NCAPD2/ATAD2/BAZ1B/SBNO1/NCAPD3/KDM5A/NCAPG2	11
MF	GO:0015631	tubulin binding	13/174	379/18496	6.36303e-05	0.0020998	0.00161968	KIF4A/KIF15/KIF18A/CKAP5/CENPF/DLGAP5/TAOK1/KIF2A/KIF14/BRCA1/KIF11/KIF20B/BRCA2	13
MF	GO:0003774	cytoskeletal motor activity	7/174	112/18496	9.1315e-05	0.00276228	0.00213068	KIF4A/KIF15/KIF18A/KIF2A/KIF14/KIF11/KIF20B	7
MF	GO:0061629	RNA polymerase II-specific DNA-binding transcription factor binding	12/174	344/18496	0.00010439	0.0029149	0.00224841	ATF2/STK4/UBXN7/LATS1/NCOA2/TRIP12/GTF2A1/REST/MED14/STRN/MED1/PRKDC	12
MF	GO:0003678	DNA helicase activity	5/174	58/18496	0.000212973	0.00535979	0.00413427	ASCC3/MCM4/HELB/BRIP1/RECQL	5
MF	GO:0030515	snoRNA binding	4/174	32/18496	0.000221479	0.00535979	0.00413427	WDR3/DDX21/HEATR1/PRKDC	4
MF	GO:0008017	microtubule binding	10/174	273/18496	0.000268619	0.00591923	0.0045658	KIF4A/KIF15/KIF18A/CKAP5/CENPF/DLGAP5/KIF2A/KIF14/KIF11/KIF20B	10
MF	GO:0000287	magnesium ion binding	9/174	224/18496	0.000277209	0.00591923	0.0045658	STK4/MSH6/LATS1/SRPK2/ATP11C/DYRK2/ERN1/PRIM1/TOP2A	9
MF	GO:0140030	modification-dependent protein binding	8/174	184/18496	0.000358377	0.00722727	0.00557475	RNF169/MSH6/ZRANB3/RNF168/IDE/NCAPD3/KDM5A/NCAPG2	8
MF	GO:1990841	promoter-specific chromatin binding	5/174	66/18496	0.000390986	0.0074699	0.00576191	ATF2/DNMT1/IKZF3/MED1/RBL1	5
MF	GO:0004386	helicase activity	7/174	154/18496	0.000643554	0.0114943	0.00886611	ASCC3/MCM4/DDX21/DHX33/HELB/BRIP1/RECQL	7
MF	GO:0140993	histone modifying activity	8/174	202/18496	0.000664958	0.0114943	0.00886611	ATF2/HUWE1/CLOCK/BUB1/RNF168/BAZ1B/KDM5A/BRCA2	8
MF	GO:0061733	peptide-lysine-N-acetyltransferase activity	4/174	47/18496	0.000984457	0.0162435	0.0125295	ATF2/CLOCK/ESCO2/BRCA2	4
MF	GO:0034212	peptide N-acetyltransferase activity	4/174	52/18496	0.00144074	0.0227387	0.0175395	ATF2/CLOCK/ESCO2/BRCA2	4
MF	GO:0070530	K63-linked polyubiquitin modification-dependent protein binding	3/174	25/18496	0.00161621	0.0244451	0.0188557	RNF169/ZRANB3/RNF168	3
MF	GO:0016922	nuclear receptor binding	6/174	137/18496	0.00189258	0.0274802	0.0211969	LATS1/NCOA2/TRIP12/MED14/STRN/MED1	6
MF	GO:0043130	ubiquitin binding	5/174	99/18496	0.0024403	0.0329168	0.0253904	UBXN7/RNF168/DDI2/TOP2A/N4BP2	5
MF	GO:0043539	protein serine/threonine kinase activator activity	4/174	60/18496	0.00244836	0.0329168	0.0253904	STK4/CCNT1/IQGAP1/TAOK1	4
MF	GO:0004536	DNA nuclease activity	4/174	61/18496	0.0026012	0.0337227	0.026012	DCLRE1B/ZRANB3/EXO1/N4BP2	4
MF	GO:0004842	ubiquitin-protein transferase activity	11/174	448/18496	0.00350568	0.0438814	0.0338479	TRIM44/RNF169/HUWE1/MYCBP2/TRIP12/BIRC6/RNF168/BARD1/MED1/RSPRY1/BRCA1	11
MF	GO:0008080	N-acetyltransferase activity	4/174	68/18496	0.00385827	0.046685	0.0360105	ATF2/CLOCK/ESCO2/BRCA2	4
MF	GO:0042975	peroxisome proliferator activated receptor binding	2/174	11/18496	0.00457708	0.0503479	0.0388358	ASXL2/MED1	2
MF	GO:0140666	annealing activity	2/174	11/18496	0.00457708	0.0503479	0.0388358	ZRANB3/RECQL	2
MF	GO:0140852	histone ubiquitin ligase activity	2/174	11/18496	0.00457708	0.0503479	0.0388358	HUWE1/RNF168	2
MF	GO:0003725	double-stranded RNA binding	4/174	73/18496	0.00497317	0.053096	0.0409556	TLR8/DDX21/EIF2AK2/DHX33	4
MF	GO:0032182	ubiquitin-like protein binding	5/174	119/18496	0.00536433	0.0542902	0.0418768	UBXN7/RNF168/DDI2/TOP2A/N4BP2	5
MF	GO:0043531	ADP binding	3/174	38/18496	0.00542118	0.0542902	0.0418768	MSH6/ERN1/APAF1	3
MF	GO:0019787	ubiquitin-like protein transferase activity	11/174	477/18496	0.00558176	0.0542902	0.0418768	TRIM44/RNF169/HUWE1/MYCBP2/TRIP12/BIRC6/RNF168/BARD1/MED1/RSPRY1/BRCA1	11
MF	GO:0000217	DNA secondary structure binding	3/174	39/18496	0.00583284	0.0542902	0.0418768	MSH6/RAD51AP1/CLSPN	3
MF	GO:0030331	nuclear estrogen receptor binding	3/174	39/18496	0.00583284	0.0542902	0.0418768	LATS1/STRN/MED1	3
MF	GO:0004520	DNA endonuclease activity	3/174	40/18496	0.00626272	0.0564025	0.0435061	ZRANB3/EXO1/N4BP2	3
MF	GO:0030295	protein kinase activator activity	5/174	124/18496	0.00637053	0.0564025	0.0435061	STK4/CCNT1/IQGAP1/TAOK1/WNK1	5
MF	GO:0008137	NADH dehydrogenase (ubiquinone) activity	3/174	41/18496	0.00671105	0.0566307	0.0436821	NDUFA7/NDUFB1/NDUFB8	3
MF	GO:0035064	methylated histone binding	4/174	80/18496	0.0068698	0.0566307	0.0436821	MSH6/NCAPD3/KDM5A/NCAPG2	4
MF	GO:0050136	NADH dehydrogenase (quinone) activity	3/174	42/18496	0.00717799	0.0566307	0.0436821	NDUFA7/NDUFB1/NDUFB8	3
MF	GO:0016755	aminoacyltransferase activity	11/174	494/18496	0.00718988	0.0566307	0.0436821	TRIM44/RNF169/HUWE1/MYCBP2/TRIP12/BIRC6/RNF168/BARD1/MED1/RSPRY1/BRCA1	11
MF	GO:0043138	3'-5' DNA helicase activity	2/174	14/18496	0.00743403	0.0566307	0.0436821	ASCC3/RECQL	2
MF	GO:0044548	S100 protein binding	2/174	14/18496	0.00743403	0.0566307	0.0436821	ATP2A2/IQGAP1	2
MF	GO:0140034	methylation-dependent protein binding	4/174	82/18496	0.00748836	0.0566307	0.0436821	MSH6/NCAPD3/KDM5A/NCAPG2	4
MF	GO:0004402	histone acetyltransferase activity	3/174	43/18496	0.00766374	0.0567743	0.0437928	ATF2/CLOCK/BRCA2	3
MF	GO:0003954	NADH dehydrogenase activity	3/174	44/18496	0.00816847	0.0593031	0.0457434	NDUFA7/NDUFB1/NDUFB8	3
MF	GO:0019209	kinase activator activity	5/174	133/18496	0.00850353	0.0595112	0.0459039	STK4/CCNT1/IQGAP1/TAOK1/WNK1	5
MF	GO:0042809	nuclear vitamin D receptor binding	2/174	15/18496	0.00852502	0.0595112	0.0459039	MED14/MED1	2
MF	GO:0003955	NAD(P)H dehydrogenase (quinone) activity	3/174	45/18496	0.00869233	0.0595342	0.0459217	NDUFA7/NDUFB1/NDUFB8	3
MF	GO:0016651	oxidoreductase activity, acting on NAD(P)H	4/174	87/18496	0.00919233	0.0617929	0.047664	NDUFA7/NDUFB1/NDUFB8/CYBB	4
MF	GO:0016410	N-acyltransferase activity	4/174	94/18496	0.0119748	0.0790335	0.0609625	ATF2/CLOCK/ESCO2/BRCA2	4
MF	GO:0140036	ubiquitin-dependent protein binding	2/174	18/18496	0.0121949	0.0790422	0.0609692	RNF169/IDE	2
MF	GO:0016407	acetyltransferase activity	4/174	95/18496	0.0124116	0.0790422	0.0609692	ATF2/CLOCK/ESCO2/BRCA2	4
MF	GO:0016779	nucleotidyltransferase activity	5/174	147/18496	0.0127315	0.0796814	0.0614623	POLD3/POLR3A/PRIM1/PARP11/POLA1	5
MF	GO:0000979	RNA polymerase II core promoter sequence-specific DNA binding	2/174	19/18496	0.0135461	0.0801366	0.0618134	GTF2A1/REST	2
MF	GO:0008409	5'-3' exonuclease activity	2/174	19/18496	0.0135461	0.0801366	0.0618134	DCLRE1B/EXO1	2
MF	GO:0004518	nuclease activity	6/174	208/18496	0.0140059	0.0801366	0.0618134	DCLRE1B/ZRANB3/ERN1/EXO1/N4BP2/SAMHD1	6
MF	GO:0017069	snRNA binding	3/174	54/18496	0.0142899	0.0801366	0.0618134	CCNT1/SF3B3/DDX21	3
MF	GO:0140296	general transcription initiation factor binding	3/174	54/18496	0.0142899	0.0801366	0.0618134	GTF2A1/CAND1/MED1	3
MF	GO:0035173	histone kinase activity	2/174	20/18496	0.0149591	0.0801366	0.0618134	BUB1/BAZ1B	2
MF	GO:0061608	nuclear import signal receptor activity	2/174	20/18496	0.0149591	0.0801366	0.0618134	KPNB1/TNPO3	2
MF	GO:0120227	acyl-CoA binding	2/174	20/18496	0.0149591	0.0801366	0.0618134	PANK3/ACBD3	2
MF	GO:0140035	ubiquitination-like modification-dependent protein binding	2/174	20/18496	0.0149591	0.0801366	0.0618134	RNF169/IDE	2
MF	GO:0030374	nuclear receptor coactivator activity	3/174	55/18496	0.0150118	0.0801366	0.0618134	NCOA2/MED14/MED1	3
MF	GO:0051010	microtubule plus-end binding	2/174	21/18496	0.0164326	0.0844445	0.0651363	KIF18A/CKAP5	2
MF	GO:0016655	oxidoreductase activity, acting on NAD(P)H, quinone or similar compound as acceptor	3/174	57/18496	0.0165167	0.0844445	0.0651363	NDUFA7/NDUFB1/NDUFB8	3
MF	GO:0031593	polyubiquitin modification-dependent protein binding	3/174	57/18496	0.0165167	0.0844445	0.0651363	RNF169/ZRANB3/RNF168	3
MF	GO:0031267	small GTPase binding	7/174	281/18496	0.0172225	0.0868302	0.0669765	MYCBP2/DOCK2/RAPGEF6/IQGAP1/DOCK7/KPNB1/TNPO3	7
MF	GO:0010485	histone H4 acetyltransferase activity	2/174	22/18496	0.0179654	0.0893349	0.0689084	ATF2/BRCA2	2
MF	GO:0017116	single-stranded DNA helicase activity	2/174	23/18496	0.0195562	0.0959313	0.0739966	MCM4/HELB	2
MF	GO:0003887	DNA-directed DNA polymerase activity	2/174	24/18496	0.0212039	0.101276	0.0781196	POLD3/POLA1	2
MF	GO:0016895	DNA exonuclease activity, producing 5'-phosphomonoesters	2/174	24/18496	0.0212039	0.101276	0.0781196	DCLRE1B/EXO1	2
MF	GO:0004529	DNA exonuclease activity	2/174	25/18496	0.0229072	0.105257	0.08119	DCLRE1B/EXO1	2
MF	GO:0017025	TBP-class protein binding	2/174	25/18496	0.0229072	0.105257	0.08119	GTF2A1/CAND1	2
MF	GO:0017056	structural constituent of nuclear pore	2/174	25/18496	0.0229072	0.105257	0.08119	NUP205/NUP155	2
MF	GO:0052742	phosphatidylinositol kinase activity	2/174	26/18496	0.0246649	0.110649	0.0853494	PIK3CG/IPMK	2
MF	GO:0009055	electron transfer activity	4/174	117/18496	0.0246904	0.110649	0.0853494	NDUFA7/NDUFB1/NDUFB8/CYBB	4
MF	GO:0015453	oxidoreduction-driven active transmembrane transporter activity	3/174	68/18496	0.0262578	0.116239	0.0896607	NDUFA7/NDUFB1/NDUFB8	3
MF	GO:0031490	chromatin DNA binding	4/174	120/18496	0.0267785	0.117115	0.090337	CLOCK/MED1/SBNO1/KDM5A	4
MF	GO:0051020	GTPase binding	7/174	313/18496	0.0288843	0.124821	0.096281	MYCBP2/DOCK2/RAPGEF6/IQGAP1/DOCK7/KPNB1/TNPO3	7
MF	GO:0003684	damaged DNA binding	3/174	71/18496	0.0293453	0.125322	0.0966668	MSH6/DCLRE1B/BRCA1	3
MF	GO:0046966	nuclear thyroid hormone receptor binding	2/174	29/18496	0.0302532	0.127207	0.0981207	TRIP12/MED1	2
MF	GO:0004519	endonuclease activity	4/174	125/18496	0.0304875	0.127207	0.0981207	ZRANB3/ERN1/EXO1/N4BP2	4
MF	GO:0003899	DNA-directed 5'-3' RNA polymerase activity	2/174	30/18496	0.0322173	0.132896	0.102509	POLR3A/PRIM1	2
MF	GO:0140098	catalytic activity, acting on RNA	8/174	395/18496	0.0336122	0.137092	0.105746	DDX21/ERN1/POLR3A/DHX33/PRIM1/EXO1/BRIP1/SAMHD1	8
MF	GO:0003724	RNA helicase activity	3/174	76/18496	0.0348984	0.140757	0.108573	DDX21/DHX33/BRIP1	3
MF	GO:0071889	14-3-3 protein binding	2/174	32/18496	0.0362907	0.141651	0.109262	SRPK2/NFATC2	2
MF	GO:0140142	nucleocytoplasmic carrier activity	2/174	32/18496	0.0362907	0.141651	0.109262	KPNB1/TNPO3	2
MF	GO:0140693	molecular condensate scaffold activity	2/174	32/18496	0.0362907	0.141651	0.109262	CCNT1/WNK1	2
MF	GO:0008186	ATP-dependent activity, acting on RNA	3/174	78/18496	0.0372611	0.143891	0.11099	DDX21/DHX33/BRIP1	3
MF	GO:0034062	5'-3' RNA polymerase activity	2/174	33/18496	0.0383979	0.145192	0.111994	POLR3A/PRIM1	2
MF	GO:0097747	RNA polymerase activity	2/174	33/18496	0.0383979	0.145192	0.111994	POLR3A/PRIM1	2
MF	GO:0034061	DNA polymerase activity	2/174	36/18496	0.0449892	0.168362	0.129866	POLD3/POLA1	2

## Sheet: KEGG
KEGG analysis of PRR11-related genes in the TCGA-KIRC cohort.
category	subcategory	ID	Description	GeneRatio	BgRatio	pvalue	p.adjust	qvalue	geneID	Count
Genetic Information Processing	Replication and repair	hsa03440	Homologous recombination	6/94	41/8662	4.60404e-06	0.000750459	0.000717262	POLD3/TOPBP1/BARD1/BRCA1/BRIP1/BRCA2	6
Genetic Information Processing	Replication and repair	hsa03030	DNA replication	4/94	36/8662	0.00058727	0.0478625	0.0457453	POLD3/MCM4/PRIM1/POLA1	4
Cellular Processes	Cell growth and death	hsa04110	Cell cycle	7/94	157/8662	0.00153816	0.0763131	0.0729372	MCM4/BUB1/ESCO2/ANAPC1/SKP2/PRKDC/RBL1	7
Genetic Information Processing	Replication and repair	hsa03430	Mismatch repair	3/94	23/8662	0.00187271	0.0763131	0.0729372	POLD3/MSH6/EXO1	3
Genetic Information Processing	Replication and repair	hsa03460	Fanconi anemia pathway	4/94	54/8662	0.00271739	0.0771985	0.0737835	FANCB/BRCA1/BRIP1/BRCA2	4
Human Diseases	Neurodegenerative disease	hsa05010	Alzheimer disease	11/94	384/8662	0.00284166	0.0771985	0.0737835	NDUFA7/NDUFB1/NDUFB8/CYBB/ATP2A2/ERN1/ADAM10/EIF2AK2/APAF1/IDE/ADAM17	11
Genetic Information Processing	Folding, sorting and degradation	hsa04120	Ubiquitin mediated proteolysis	6/94	142/8662	0.00436118	0.0885172	0.0846015	HUWE1/TRIP12/BIRC6/BRCA1/ANAPC1/SKP2	6
Genetic Information Processing	Information processing in viruses	hsa03250	Viral life cycle - HIV-1	4/94	63/8662	0.004753	0.0885172	0.0846015	CCNT1/SERINC5/TNPO3/SAMHD1	4
Cellular Processes	Cell motility	hsa04814	Motor proteins	7/94	193/8662	0.00488745	0.0885172	0.0846015	KIF4A/KIF15/KIF18A/KIF2A/KIF14/KIF11/KIF20B	7
Human Diseases	Cancer: overview	hsa05203	Viral carcinogenesis	7/94	204/8662	0.00658481	0.101689	0.0971906	REL/ATF2/EIF2AK2/GTF2A1/GTF2H3/SKP2/RBL1	7
NA	NA	hsa04148	Efferocytosis	6/94	156/8662	0.00686244	0.101689	0.0971906	ATP2A2/ATP11C/ADAM10/NFATC2/ADAM17/TGFBRAP1	6
Human Diseases	Drug resistance: antineoplastic	hsa01524	Platinum drug resistance	4/94	73/8662	0.00800099	0.10868	0.103873	MSH6/APAF1/TOP2A/BRCA1	4
Genetic Information Processing	Translation	hsa03013	Nucleocytoplasmic transport	4/94	108/8662	0.0296253	0.371456	0.355024	NUP205/KPNB1/TNPO3/NUP155	4
Organismal Systems	Endocrine system	hsa04919	Thyroid hormone signaling pathway	4/94	121/8662	0.0422826	0.492291	0.470514	NCOA2/ATP2A2/MED14/MED1	4
Cellular Processes	Cell growth and death	hsa04215	Apoptosis - multiple species	2/94	32/8662	0.0468175	0.50875	0.486245	BIRC6/APAF1	2
