# Supplementary material for: FBXW7/GSK3β-mediated proline-rich 11 degradation promotes oxidative DNA damage and inhibits tumor progression in renal cell carcinoma
Source: Theranostics. 2025 Feb 3;15(7):2814–33. doi: 10.7150/thno.106018 (PMC11898301; doi:10.7150/thno.106018)
Supplement: Supplementary file 2 — Supplementary datasets. [file thnov15p2814s2.zip › Supplementary Dataset S4.xlsx]

## Sheet: GSEA
GSEA of PRR11-related genes based on RNA-seq.
Description	setSize	enrichmentScore	NES	pvalue	p.adjust	qvalue	rank	geneID
O_GLYCAN_BIOSYNTHESIS	19	-0.705253	-1.98347	0.0019084	0.0735729	0.0654278	1618	GALNT1/GALNT14/GALNT2/GALNT10/GALNT4/GALNT6/GALNT12/GALNT3/GCNT3/GALNT16
BASAL_CELL_CARCINOMA	32	-0.602956	-1.93826	0.00190476	0.0735729	0.0654278	3293	CTNNB1/DVL3/WNT5A/WNT3/TCF7L1/PTCH1/FZD1/GLI2/DVL2/APC2/GLI3/WNT5B/AXIN1/SMO/FZD7/AXIN2/GLI1/TCF7/LEF1
DNA_REPLICATION	35	0.572766	1.87114	0.0021097	0.0735729	0.0654278	3025	POLA2/DNA2/RFC5/POLE/RNASEH2A/POLE2/PCNA/FEN1/RFC3/POLD3/POLD1/RFC1/POLE4/PRIM2/LIG1/RPA2/POLD2/RFC4/MCM4
HUNTINGTONS_DISEASE	152	0.385728	1.67385	0.00209644	0.0735729	0.0654278	3561	ITPR1/DNAH3/POLR2A/BBC3/POLR2D/NDUFA8/AP2A1/HAP1/CREB3L4/NDUFB1/CREB3/COX7A2/POLR2J2/CASP9/PPARGC1A/POLR2L/NDUFA3/POLR2J3/POLR2C/NDUFV3/NDUFA2/HTT/POLR2J/UQCR10/BAX/NDUFS3/DLG4/COX5A/CYC1/NDUFAB1/COX6C/COX7B/NDUFB2/COX6B1/NDUFB5/NDUFA4/MT-CO1/POLR2G/UQCRHL/CYCS/HDAC1/COX6A1/NDUFV1/NDUFB6/UQCRC2/SLC25A4/COX8A/TBP/MT-CO3/AP2A2/UQCRH/BDNF/NDUFB3/VDAC2
OXIDATIVE_PHOSPHORYLATION	102	0.397468	1.61554	0.00211416	0.0735729	0.0654278	5150	ATP6V0A4/NDUFA8/COX17/ATP6V1A/NDUFB1/COX7A2/ATP6V1F/NDUFA3/ATP6V0E2/NDUFV3/NDUFA2/UQCR10/NDUFS3/COX5A/CYC1/NDUFAB1/COX6C/COX7B/NDUFB2/COX6B1/NDUFB5/COX15/NDUFA4/MT-CO1/UQCRHL/COX6A1/NDUFV1/NDUFB6/UQCRC2/COX8A/MT-CO3/UQCRH/NDUFB3/ATP6V0D1/ATP6V0B/NDUFC2/NDUFA7/ATP6V0E1/MT-ND3/NDUFS6/NDUFB8/SDHA/TCIRG1/MT-ATP6/NDUFA6/ATP6V1D/ATP6AP1/MT-ND6/MT-ATP8/UQCRQ/MT-ND5
MAPK_SIGNALING_PATHWAY	191	-0.329924	-1.46167	0.00361664	0.104882	0.0932712	3480	ECSIT/MAPKAPK5/MAPK8IP2/SRF/NFKB1/EGFR/MAP3K2/HSPA1L/KRAS/PRKX/CRK/PPM1B/PAK2/MAPK13/RRAS2/DDIT3/MAPK9/AKT3/JUND/PAK1/RRAS/TNFRSF1A/MAP2K3/CACNG8/DUSP6/MEF2C/RASA1/LAMTOR3/RASGRP2/TGFBR1/DUSP5/TAOK1/MAPT/PPP3CA/FGFR1/DUSP10/SOS1/PDGFB/GNA12/TAOK3/RPS6KA6/DUSP9/MAP2K4/MAPKAPK3/RASA2/JUN/MAPK8IP1/MRAS/ARRB2/NRAS/MAPK14/CACNA2D3/DUSP3/PDGFA/FGF5/FGF1/MAP4K4/MAP2K5/MYC/NGF/RPS6KA4/FGF14/PLA2G4A/FGF12…
NUCLEOTIDE_EXCISION_REPAIR	43	0.474514	1.63875	0.00638298	0.13883	0.12346	2823	DDB2/ERCC5/RFC5/POLE/CUL4B/POLE2/XPC/PCNA/RFC3/POLD3/GTF2H3/POLD1/RFC1/GTF2H1/POLE4/LIG1/RPA2/POLD2/RFC4
WNT_SIGNALING_PATHWAY	111	-0.384861	-1.57861	0.00564972	0.13883	0.12346	3371	NKD2/CTNNB1/SMAD2/DVL3/PRKX/ROCK2/WNT5A/WNT3/MAPK9/TCF7L1/NKD1/PPP2R5D/FZD1/PPP3CA/TBL1X/NFATC1/DVL2/APC2/RUVBL1/WNT5B/AXIN1/FOSL1/JUN/FZD7/AXIN2/SFRP1/CSNK2A2/CCND1/PPP2R1B/SFRP4/TCF7/MYC/CCND2/LEF1
CELL_CYCLE	117	0.354365	1.46971	0.00875274	0.16922	0.150486	5114	CDKN1A/ORC1/ORC6/CCND3/CDC45/MDM2/E2F1/CDKN2C/ESPL1/PTTG1/CDC25C/MAD1L1/PCNA/CDC6/TTK/WEE1/CDKN2D/ANAPC13/CCNA2/CDC25B/CDK2/CDK1/RBL1/CDC25A/BUB1/ANAPC7/CCNB2/MAD2L1/PRKDC/TGFB3/CDC20/MCM4/HDAC1/CHEK2/RB1/ORC3/CDC7/ANAPC2/BUB3/BUB1B/ATM/GADD45A/MAD2L2/CDC14B/SFN/CCNB1/CCNE2/PLK1/TFDP1/TP53/CDC27/TGFB2/TFDP2/DBF4/CCNH/ABL1/RBL2/CDC23/ATR
PARKINSONS_DISEASE	100	0.376526	1.53032	0.0104603	0.182008	0.161859	5150	NDUFA8/UBA7/UBE2L6/NDUFB1/COX7A2/CASP9/NDUFA3/NDUFV3/NDUFA2/UQCR10/NDUFS3/COX5A/CYC1/NDUFAB1/COX6C/COX7B/NDUFB2/COX6B1/NDUFB5/NDUFA4/SLC18A2/MT-CO1/UQCRHL/CYCS/UBB/COX6A1/NDUFV1/NDUFB6/UQCRC2/SLC25A4/COX8A/MT-CO3/UQCRH/NDUFB3/VDAC2/APAF1/UBE2G2/UBA1/NDUFC2/NDUFA7/SLC25A5/MT-ND3/NDUFS6/NDUFB8/SDHA/MT-ATP6/NDUFA6/MT-ND6/MT-ATP8/UQCRQ/MT-ND5
HOMOLOGOUS_RECOMBINATION	25	0.546894	1.66866	0.0208333	0.211188	0.187808	2675	EME1/RAD51C/BRCA2/BLM/XRCC2/XRCC3/POLD3/POLD1/RAD54L/TOP3A/RPA2/POLD2
MISMATCH_REPAIR	22	0.556823	1.62168	0.021645	0.211188	0.187808	3327	RFC5/EXO1/PCNA/RFC3/POLD3/POLD1/RFC1/MLH1/LIG1/RPA2/POLD2/RFC4/PMS2
CARDIAC_MUSCLE_CONTRACTION	45	0.439171	1.53706	0.0230608	0.211188	0.187808	3670	TNNC1/TPM4/TNNI3/COX7A2/UQCR10/COX5A/CYC1/ATP2A2/COX6C/COX7B/COX6B1/MT-CO1/UQCRHL/COX6A1/UQCRC2/COX8A/MT-CO3/UQCRH/ATP1A3/TPM2
P53_SIGNALING_PATHWAY	59	0.409426	1.52821	0.016632	0.211188	0.187808	2530	RRM2/CDKN1A/IGFBP3/SESN1/DDB2/FAS/CCND3/MDM2/TNFRSF10B/BBC3/PIDD1/PPM1D/CASP9/GTSE1/CDK2/CDK1/BAX/CCNB2/TP73/CCNG1/PMAIP1
COLORECTAL_CANCER	59	-0.415817	-1.52536	0.0134357	0.211188	0.187808	3293	CTNNB1/SMAD2/KRAS/MAPK9/PIK3R2/PIK3R3/AKT3/TCF7L1/MSH3/BCL2/TGFBR1/APC2/AXIN1/JUN/AXIN2/CCND1/PIK3CD/TCF7/MYC/LEF1
ENDOMETRIAL_CANCER	48	-0.429069	-1.51348	0.0188679	0.211188	0.187808	3293	CTNNB1/EGFR/KRAS/PIK3R2/PIK3R3/AKT3/TCF7L1/SOS1/APC2/AXIN1/NRAS/AXIN2/CCND1/PIK3CD/TCF7/MYC/LEF1
ACUTE_MYELOID_LEUKEMIA	50	-0.419464	-1.49224	0.0228137	0.211188	0.187808	3512	RARA/NFKB1/STAT5B/KRAS/EIF4EBP1/PIK3R2/PIK3R3/AKT3/TCF7L1/RUNX1T1/SOS1/FLT3/NRAS/STAT3/CCND1/PIK3CD/TCF7/MYC/LEF1
REGULATION_OF_ACTIN_CYTOSKELETON	163	-0.31538	-1.36807	0.0186916	0.211188	0.187808	3119	ROCK2/CRK/GSN/PAK2/CFL1/TMSB4X/ARHGEF6/RRAS2/MSN/ARHGEF1/PIK3R2/PIK3R3/ITGA6/FN1/PIP4K2C/PAK1/RRAS/ITGA2/GIT1/NCKAP1/SSH2/ITGB1/CSK/FGFR1/PIP4K2B/SOS1/ENAH/ITGA3/APC2/PDGFB/GNA12/SLC9A1/MYH9/DIAPH1/ITGB5/VAV3/MRAS/NRAS/ACTG1/ITGA4/PDGFD/LIMK1/PDGFC/PDGFA/FGF5/FGF1/F2R/PIK3CD/IQGAP2/PAK3/DIAPH2/ITGB3/FGF14/FGF12
PATHWAYS_IN_CANCER	248	-0.290507	-1.32871	0.0195382	0.211188	0.187808	3418	STAT1/RALBP1/NFKB1/CTNNB1/STAT5B/EGFR/SMAD2/DVL3/KRAS/CRK/WNT5A/LAMB1/WNT3/NCOA4/MAPK9/PIK3R2/PIK3R3/ITGA6/FN1/AKT3/TRAF3/TCF7L1/RUNX1T1/TPM3/MSH3/LAMA3/ITGA2/BCL2/PTCH1/FZD1/ITGB1/HIF1A/VEGFC/TGFBR1/CBLB/LAMB3/GLI2/CXCL8/FGFR1/SOS1/ARNT/DVL2/ITGA3/APC2/PDGFB/GLI3/HSP90AB1/WNT5B/PLCG2/AXIN1/LAMC2/SMO/JUN/XIAP/FLT3/NRAS/FZD7/AXIN2/STAT3/PDGFA/FGF5/PLD1/FGF1/COL4A6/CCND1/PIK3CD/IL6/GLI1/TCF7/MYC/FG…
FOCAL_ADHESION	156	-0.311489	-1.3401	0.0261682	0.227664	0.202459	2786	ROCK2/CRK/PAK2/LAMB1/MAPK9/PIK3R2/PIK3R3/ITGA6/FN1/AKT3/CAV1/COL6A1/PAK1/LAMA3/ITGA2/CAPN2/BCL2/COL6A2/ITGB1/VEGFC/LAMB3/SOS1/ITGA3/PDGFB/ZYX/DIAPH1/ITGB5/LAMC2/SHC3/JUN/VAV3/XIAP/SHC2/ACTG1/ITGA4/PDGFD/FYN/SPP1/PDGFC/PDGFA/COL4A6/COL5A1/CCND1/PIK3CD/PAK3/ITGB3/CCND2/COL4A1/COL4A4
ALLOGRAFT_REJECTION	16	0.591488	1.61235	0.0351967	0.251886	0.224	2725	FAS/IL12A/HLA-DRB5/HLA-DMB/HLA-DMA/HLA-G/HLA-DRB1
GLYCOSYLPHOSPHATIDYLINOSITOL_GPI_ANCHOR_BIOSYNTHESIS	23	0.52901	1.57116	0.034188	0.251886	0.224	1757	GPAA1/PIGX/PIGQ/GPLD1/PGAP1/PIGP/PIGS
ALDOSTERONE_REGULATED_SODIUM_REABSORPTION	24	-0.497367	-1.48704	0.0361905	0.251886	0.224	387	KRAS/PIK3R2/PIK3R3/PIK3CD/FXYD2/HSD11B2
CYTOKINE_CYTOKINE_RECEPTOR_INTERACTION	99	0.34702	1.40023	0.0343348	0.251886	0.224	1054	ACVRL1/PDGFRB/CXCL14/IL6R/IL21R/CX3CL1/IL1RAP/TNFRSF1B/RELT/TNFSF9/FAS/FLT3LG/TNFRSF14/TNFRSF10B/IL23A/CD70/IL12A/CD27/VEGFA
ALZHEIMERS_DISEASE	129	0.323552	1.36787	0.0320513	0.251886	0.224	4879	ITPR1/CASP7/FAS/NDUFA8/ATP2A1/GRIN2C/CDK5/BACE2/NDUFB1/COX7A2/CASP9/NDUFA3/NDUFV3/NDUFA2/UQCR10/NDUFS3/COX5A/CYC1/ATP2A2/NDUFAB1/COX6C/COX7B/PPP3CC/NDUFB2/COX6B1/NDUFB5/NDUFA4/MT-CO1/UQCRHL/CYCS/COX6A1/NDUFV1/NDUFB6/UQCRC2/COX8A/MT-CO3/UQCRH/CALM3/NDUFB3/APAF1/CASP8/ADAM10/LRP1/NDUFC2/NDUFA7/CALM1/ITPR2/NDUFS6/NDUFB8/SDHA/CDK5R1/GRIN2D/MT-ATP6/NDUFA6
THYROID_CANCER	26	-0.492808	-1.49712	0.0405405	0.27131	0.241274	3631	PAX8/CTNNB1/KRAS/NCOA4/TCF7L1/TPM3/NRAS/CCND1/TCF7/MYC/LEF1
SYSTEMIC_LUPUS_ERYTHEMATOSUS	21	0.534526	1.53534	0.0452586	0.291667	0.259377	1242	C1S/C1R/HLA-DRB5/C3/HLA-DMB/HLA-DMA
TOLL_LIKE_RECEPTOR_SIGNALING_PATHWAY	66	-0.370033	-1.3843	0.0512334	0.318379	0.283132	2928	MAPK13/MYD88/MAPK9/TLR4/PIK3R2/PIK3R3/AKT3/TRAF3/IFNAR1/MAP2K3/CXCL8/TLR6/MAP2K4/JUN/TICAM2/IRAK1/MAPK14/SPP1/PIK3CD/IL6/IRF5
DILATED_CARDIOMYOPATHY	51	0.386812	1.38758	0.0533049	0.319829	0.284422	1081	TNNC1/DES/ITGB8/ITGB4/TPM4/TNNI3/DAG1/ITGA1
SMALL_CELL_LUNG_CANCER	76	-0.355351	-1.36738	0.0581614	0.337336	0.29999	2769	PIK3R2/PIK3R3/ITGA6/FN1/AKT3/TRAF3/LAMA3/ITGA2/BCL2/ITGB1/LAMB3/ITGA3/LAMC2/XIAP/COL4A6/CCND1/PIK3CD/MYC/FHIT/COL4A1/COL4A4
COMPLEMENT_AND_COAGULATION_CASCADES	29	0.468558	1.48112	0.0623701	0.350054	0.3113	1151	FGB/C1S/C1R/F3/CFI/SERPINF2/CFB/C3
BLADDER_CANCER	36	0.428741	1.40608	0.0643777	0.350054	0.3113	1405	CDKN1A/MDM2/RPS6KA5/PGF/CDH1/FGFR3/E2F1/BRAF/VEGFA/RASSF1
BASE_EXCISION_REPAIR	34	0.432431	1.4126	0.06639	0.350057	0.311303	2675	XRCC1/POLE/POLE2/PCNA/FEN1/TDG/POLD3/POLD1/MBD4/POLE4/PARP2/LIG1/POLD2
AUTOIMMUNE_THYROID_DISEASE	15	0.556984	1.49229	0.0709812	0.352878	0.313812	2725	FAS/HLA-DRB5/HLA-DMB/HLA-DMA/HLA-G/HLA-DRB1
STEROID_HORMONE_BIOSYNTHESIS	18	-0.512971	-1.42323	0.0695489	0.352878	0.313812	877	UGT2B7/AKR1C1/AKR1C3/CYP1A1/HSD11B2
OOCYTE_MEIOSIS	91	0.330079	1.31731	0.0775681	0.374913	0.333407	2092	ITPR1/FBXO43/CAMK2B/SGO1/ESPL1/PTTG1/CDC25C/PPP2R5A/FBXO5/ANAPC13/ADCY9/PPP1CC/CDK2/CDK1/STAG3/RPS6KA1/AURKA/BUB1/ANAPC7/CCNB2/MAD2L1
HYPERTROPHIC_CARDIOMYOPATHY_HCM	50	0.37451	1.341	0.0798319	0.375426	0.333863	1081	TNNC1/DES/ITGB8/ITGB4/TPM4/TNNI3/DAG1/ITGA1
NITROGEN_METABOLISM	13	-0.559692	-1.42957	0.0868726	0.388695	0.345663	1623	ASNS/GLUL/GLUD1/GLUD2/CA12/CA13/GLS/CA5B
NEUROACTIVE_LIGAND_RECEPTOR_INTERACTION	55	-0.364812	-1.32122	0.0871212	0.388695	0.345663	3497	F2/LEPR/P2RY2/GABBR1/ADORA2B/ADORA1/OPRL1/NPY1R/PARD3/GRIN2B/P2RY11/P2RX5/OXTR/F2RL2/LPAR1/S1PR3/GLRB/TSPO/GABRA5/F2R/S1PR1/GRIA4/F2RL1
VIRAL_MYOCARDITIS	47	0.364102	1.28478	0.113924	0.49557	0.440706	2162	MYH2/ICAM1/MYH14/ITGB2/HLA-DRB5/DAG1/HLA-DMB/HLA-DMA/CASP9/ABL2/RAC2/HLA-G/MYH3
ECM_RECEPTOR_INTERACTION	58	-0.345717	-1.26592	0.116858	0.495935	0.441031	2751	ITGA6/FN1/COL6A1/LAMA3/ITGA2/COL6A2/ITGB1/SDC3/LAMB3/ITGA3/ITGB5/LAMC2/SDC1/CD44/ITGA4/SPP1/COL4A6/COL5A1/ITGB3/COL4A1/COL4A4
ALANINE_ASPARTATE_AND_GLUTAMATE_METABOLISM	23	-0.444753	-1.32543	0.132959	0.527896	0.469454	3321	ASS1/ASNS/GLUL/NIT2/GLUD1/ALDH4A1/GLUD2/GAD1/ALDH5A1/GLS/ABAT
PRION_DISEASES	22	-0.447236	-1.31685	0.142593	0.527896	0.469454	1176	HSPA5/NCAM2/STIP1/FYN/IL6
HEDGEHOG_SIGNALING_PATHWAY	27	-0.419285	-1.30272	0.141509	0.527896	0.469454	3164	CSNK1G2/CSNK1D/ZIC2/BTRC/PRKACB/PRKX/WNT5A/WNT3/BMP8B/PTCH1/GLI2/GLI3/WNT5B/SMO/GLI1
ARACHIDONIC_ACID_METABOLISM	25	-0.429813	-1.29757	0.141762	0.527896	0.469454	2201	PTGES2/ALOX12B/CYP2U1/TBXAS1/PTGES/ALOX5/AKR1C3/PTGIS/PLA2G4A
T_CELL_RECEPTOR_SIGNALING_PATHWAY	75	-0.324278	-1.24269	0.132576	0.527896	0.469454	3329	NFKB1/KRAS/PAK2/MAPK13/MAPK9/PIK3R2/PIK3R3/PRKCQ/AKT3/PAK1/NCK2/CBLB/PPP3CA/SOS1/NFATC1/DLG1/JUN/VAV3/NRAS/MAPK14/FYN/PIK3CD/PAK3
CALCIUM_SIGNALING_PATHWAY	86	0.314535	1.24068	0.14135	0.527896	0.469454	1808	TNNC1/PDGFRB/ITPR1/CAMK2B/PTK2B/GNA11/ATP2A1/CHRNA7/GRIN2C/GNAL/ITPKA/ADCY9/PHKG1/NOS3
RNA_POLYMERASE	28	0.404231	1.26861	0.153846	0.557692	0.495951	1972	POLR2A/POLR2D/POLR2J2/POLR2L/POLR2J3/POLR2C/POLR2J
CELL_ADHESION_MOLECULES_CAMS	75	0.30845	1.20348	0.160338	0.569362	0.506329	1938	ITGB8/CLDN22/ICAM1/CD274/ITGB2/CDH1/HLA-DRB5/SDC4/HLA-DMB/ITGAM/HLA-DMA/SDC2/MPZL1/HLA-G/SELPLG/CLDN7/ITGB7
GALACTOSE_METABOLISM	19	0.447936	1.26858	0.167364	0.578158	0.514151	1185	PFKL/PGM1/B4GALT1/GALT
ERBB_SIGNALING_PATHWAY	77	-0.308882	-1.19676	0.16946	0.578158	0.514151	3288	STAT5B/EGFR/KRAS/CRK/PAK2/EIF4EBP1/MAPK9/PIK3R2/PIK3R3/AKT3/ERBB3/PAK1/NCK2/CBLB/BTC/SOS1/EREG/MAP2K4/PLCG2/SHC3/JUN/SHC2/AREG/NRAS/PIK3CD/PAK3/MYC
TYPE_I_DIABETES_MELLITUS	20	0.442993	1.26457	0.185654	0.600338	0.533876	1830	FAS/IL12A/HLA-DRB5/HLA-DMB/HLA-DMA/HLA-G
CIRCADIAN_RHYTHM_MAMMAL	12	-0.502867	-1.25897	0.180608	0.600338	0.533876	1795	NR1D1/PER3/NPAS2/BHLHE41
MELANOMA	50	-0.335519	-1.1936	0.186312	0.600338	0.533876	848	NRAS/PDGFD/PDGFC/PDGFA/FGF5/FGF1/CCND1/PIK3CD/FGF14/FGF12
HEMATOPOIETIC_CELL_LINEAGE	30	-0.380485	-1.20831	0.196941	0.617386	0.549037	2751	CD37/EPOR/ITGA6/ITGA2/CD59/IL7/CD9/ITGA3/CD55/FLT3/CD44/ITGA4/IL6/ITGB3/IL1R1
GAP_JUNCTION	62	-0.316157	-1.16352	0.199219	0.617386	0.549037	1640	SOS1/ITPR3/ADCY3/PDGFB/GJA1/LPAR1/TUBA1A/NRAS/PDGFD/PDGFC/PDGFA/TUBA8/PRKG2/MAP2K5
NEUROTROPHIN_SIGNALING_PATHWAY	112	-0.279164	-1.1471	0.202247	0.617386	0.549037	3489	SH2B3/YWHAB/NFKB1/YWHAZ/KRAS/CRK/MAPK13/MAPK9/PIK3R2/PIK3R3/AKT3/BCL2/PRDM4/CSK/IRAK2/SOS1/RPS6KA6/ARHGDIA/PLCG2/SHC3/JUN/SHC2/IRAK1/NRAS/MAPK14/PIK3CD/MAP2K5/NGF/RPS6KA4/CAMK4/RPS6KA2
METABOLISM_OF_XENOBIOTICS_BY_CYTOCHROME_P450	26	-0.398701	-1.21123	0.210425	0.631274	0.561387	1817	GSTO1/GSTA4/UGT2B7/AKR1C1/AKR1C3/CYP1A1/ALDH1A3
GRAFT_VERSUS_HOST_DISEASE	15	0.461843	1.23738	0.215031	0.63416	0.563954	2725	FAS/HLA-DRB5/HLA-DMB/HLA-DMA/HLA-G/HLA-DRB1
LYSINE_DEGRADATION	40	0.339954	1.154	0.218884	0.634764	0.564491	3657	SETD7/SUV39H2/KMT5A/SUV39H1/KMT5C/ALDH7A1/ECHS1/DOT1L/ACAT2/ALDH3A2/ASH1L/HADHA/EHHADH
ARRHYTHMOGENIC_RIGHT_VENTRICULAR_CARDIOMYOPATHY_ARVC	48	-0.328409	-1.15842	0.226415	0.64584	0.57434	2751	ITGA6/TCF7L1/ITGA2/CACNG8/ITGB1/ITGA3/GJA1/DSC2/DSP/ITGB5/ACTG1/ITGA4/CACNA2D3/TCF7/ITGB3/LEF1
GLYCOSAMINOGLYCAN_BIOSYNTHESIS_HEPARAN_SULFATE	18	-0.423233	-1.17426	0.236842	0.664686	0.5911	2575	EXTL2/NDST1/EXT1/HS6ST2/B3GAT2/NDST3
VEGF_SIGNALING_PATHWAY	55	-0.314205	-1.13794	0.242424	0.669553	0.595428	2928	KRAS/MAPK13/PIK3R2/PIK3R3/AKT3/PPP3CA/NFATC1/PLCG2/MAPKAPK3/SHC2/NRAS/MAPK14/PIK3CD/SPHK1/PLA2G4A
PURINE_METABOLISM	124	-0.265437	-1.10465	0.255639	0.695019	0.618075	3383	ENPP1/GART/POLD4/PDE5A/POLR1D/NME2/NT5C/POLR3D/NUDT2/PDE8B/PAPSS1/ATIC/POLR3G/PDE2A/PDE3B/AMPD3/NME6/ENTPD5/POLR3GL/NME5/ADCY3/IMPDH1/PDE1A/PDE4D/NUDT9/GUCY2C/GMPR/PDE4A/PDE10A/AK7/FHIT/NPR1/RRM1/NT5E/AK5
SULFUR_METABOLISM	11	0.475046	1.17415	0.274029	0.733554	0.652343	1932	SULT1A1/SULT2B1/PAPSS2/CHST12
FC_EPSILON_RI_SIGNALING_PATHWAY	52	-0.309681	-1.11102	0.282772	0.734362	0.653062	2928	KRAS/MAPK13/MAPK9/PIK3R2/PIK3R3/AKT3/MAP2K3/SOS1/MAP2K4/PLCG2/VAV3/NRAS/MAPK14/FYN/PIK3CD/PLA2G4A
GLYCEROPHOSPHOLIPID_METABOLISM	59	-0.302549	-1.10986	0.28023	0.734362	0.653062	2809	CHPT1/PLD2/CDS1/PLPP3/PCYT2/AGPAT3/GNPAT/PISD/PLD1/GPAT3/PLA2G4A/PCYT1B
FC_GAMMA_R_MEDIATED_PHAGOCYTOSIS	77	-0.278635	-1.07957	0.296089	0.75764	0.673764	3107	CRK/GSN/CFL1/MYO10/PLD2/PIK3R2/PIK3R3/AKT3/PAK1/WASF3/PLPP3/PIP4K2B/PLCG2/ASAP1/VAV3/MARCKS/LIMK1/PLD1/PIK3CD/SPHK1/PLA2G4A
ADHERENS_JUNCTION	64	-0.29154	-1.08885	0.311321	0.773854	0.688183	4162	ACTN4/WASL/ACTB/WASF2/SMAD3/CTNNB1/EGFR/SMAD2/TCF7L1/WASF3/PARD3/TGFBR1/FGFR1/FER/ACTG1/FYN/CSNK2A2/NECTIN1/TCF7/LEF1
UBIQUITIN_MEDIATED_PROTEOLYSIS	123	0.255242	1.06997	0.309013	0.773854	0.688183	3017	SOCS1/BIRC3/DDB2/MID1/MDM2/UBA7/UBE2E2/UBE2L6/CUL4B/BRCA1/ANAPC13/UBE2S/BIRC2/ANAPC7/UBE2Q1/PRPF19/UBE3A/UBE4A/UBE3B/UBE2O/UBA3/CDC20
LYSOSOME	109	-0.257963	-1.05917	0.317343	0.777714	0.691615	4313	CLTA/HEXB/AP3M1/ARSA/CTSK/AP1S1/TPP1/CTSC/ABCB9/NAGA/ATP6V1H/SGSH/AP3B1/CTSZ/CTSA/ATP6V0A2/SUMF1/HEXA/FUCA1/AP1S2/LAMP1/GALNS/CTSH/AP3M2/CLN5/SLC17A5/ARSG/HGSNAT/MANBA/CTSD/AGA/NAGLU/GNPTAB/CLTCL1/AP3D1/CTSB/LAMP2/CD63/DNASE2/AP1S3/AP3B2/AP1G1/NAGPA/CTSL/PPT1/CTSO
PROPANOATE_METABOLISM	28	-0.353687	-1.10115	0.341651	0.825656	0.734249	2505	ALDH1B1/ACSS2/SUCLG2/ACSS3/PCCA/ACAT1/ABAT
HISTIDINE_METABOLISM	16	-0.396141	-1.06651	0.346821	0.826669	0.73515	2505	ALDH2/ALDH1B1/MAOA/METTL2B/TRMT11/ALDH1A3
ANTIGEN_PROCESSING_AND_PRESENTATION	46	0.303736	1.06212	0.35546	0.835812	0.743281	3175	IFI30/HLA-DRB5/HSPA2/TAP1/HLA-DMB/HLA-DMA/CTSS/HLA-G/B2M/PSME2/NFYC/HLA-DRB1/LGMN/TAPBP/CIITA
PROXIMAL_TUBULE_BICARBONATE_RECLAMATION	15	-0.391075	-1.04774	0.363289	0.84283	0.749522	1623	GLUD1/GLUD2/GLS/FXYD2
TRYPTOPHAN_METABOLISM	25	-0.353676	-1.06772	0.375479	0.853774	0.759255	2505	ALDH1B1/MAOA/AFMID/AADAT/ACAT1/KMO/CYP1A1
ETHER_LIPID_METABOLISM	18	-0.381429	-1.05827	0.37782	0.853774	0.759255	2948	PAFAH1B2/CHPT1/PLD2/PLPP3/PLD1/PLA2G4A
ENDOCYTOSIS	154	-0.241023	-1.03256	0.383743	0.856042	0.761271	2834	ARFGAP1/RAB5A/ACAP2/VPS4B/ACAP3/ASAP2/CHMP4A/EPN1/CHMP2A/PARD6G/ARAP3/RABEP1/GRK6/RAB5B/DNM1L/EHD3/EGFR/HSPA1L/SH3GLB2/MVB12B/USP8/STAM2/PLD2/VPS4A/ERBB3/HLA-E/SH3KBP1/RUFY1/GIT1/VPS28/RAB31/PARD6B/EHD2/PARD3/CBLB/CHMP4B/CLTCL1/PIP4K2B/CHMP4C/VPS25/AGAP1/VPS37D/ASAP1/PSD3/SMAP1/AGAP2/ARRB2/PLD1/ARAP2/RAB11FIP4/F2R/EEA1/GRK5/RAB11FIP3
TYPE_II_DIABETES_MELLITUS	26	-0.341907	-1.03869	0.413127	0.866921	0.770946	387	MAPK9/PIK3R2/PIK3R3/PIK3CD/SOCS2/KCNJ11
NOD_LIKE_RECEPTOR_SIGNALING_PATHWAY	47	-0.291483	-1.02145	0.418561	0.866921	0.770946	3329	NFKB1/TAB3/MAPK13/MAPK9/IL18/CXCL8/HSP90AB1/XIAP/MAPK14/CXCL1/IL6/CXCL2
TIGHT_JUNCTION	99	-0.2529	-1.02034	0.41791	0.866921	0.770946	2879	MAGI1/RRAS2/PRKCQ/AKT3/VAPA/RRAS/PARD6B/RAB13/PARD3/CGN/EXOC4/RAB3B/CLDN15/MYH9/MYH7B/MRAS/MYH15/NRAS/ACTG1/CLDN2/CSNK2A2/PPP2R1B/PPP2R2C/MAGI2
MELANOGENESIS	61	-0.273527	-1.0073	0.454894	0.866921	0.770946	3293	CTNNB1/DVL3/KRAS/PRKX/WNT5A/WNT3/TCF7L1/FZD1/DVL2/ADCY3/WNT5B/NRAS/FZD7/TCF7/LEF1
BIOSYNTHESIS_OF_UNSATURATED_FATTY_ACIDS	21	0.350418	1.00652	0.426724	0.866921	0.770946	4338	FADS2/HSD17B12/ACOX3/ACOT7/TECR/HADHA/ELOVL2/ACAA1/ACOT2
GLYCOSAMINOGLYCAN_BIOSYNTHESIS_CHONDROITIN_SULFATE	20	0.350968	1.00188	0.417722	0.866921	0.770946	1932	CHST14/CHST3/CHST15/CHPF/CHST12
RNA_DEGRADATION	51	0.279037	1.00096	0.449893	0.866921	0.770946	3894	LSM3/DCP2/LSM5/DCPS/EDC4/EXOSC8/EXOSC2/LSM8/EDC3/DCP1B/CNOT9/DIS3/XRN1/EXOSC9/CNOT10
TGF_BETA_SIGNALING_PATHWAY	60	-0.271605	-1.00026	0.476099	0.866921	0.770946	3685	E2F5/SMAD3/PITX2/THBS1/SMAD2/ROCK2/BMP8B/SMAD6/BMPR1B/SMAD1/TGFBR1/ACVR2B/ACVR1/E2F4/BMPR1A/AMH/INHBA/PPP2R1B/MYC
PPAR_SIGNALING_PATHWAY	44	-0.289437	-0.997758	0.467681	0.866921	0.770946	1708	PPARA/SLC27A1/ANGPTL4/SLC27A4/CPT1A/SLC27A2/ACSL6
VASCULAR_SMOOTH_MUSCLE_CONTRACTION	65	0.263493	0.994907	0.447257	0.866921	0.770946	1751	ITPR1/CALCRL/PLA2G12A/GNA11/BRAF/PPP1R14A/JMJD7-PLA2G4B/PLA2G4B/ADCY9/PPP1CC
GLIOMA	53	0.272514	0.992713	0.476793	0.866921	0.770946	859	PDGFRB/CDKN1A/CAMK2B/MDM2/E2F1/BRAF
PRIMARY_IMMUNODEFICIENCY	13	-0.38845	-0.992183	0.451737	0.866921	0.770946	540	TAP2/RAG1
BASAL_TRANSCRIPTION_FACTORS	31	0.308326	0.990077	0.465979	0.866921	0.770946	3314	TAF5/GTF2A2/GTF2H3/TAF12/GTF2H1/TAF9/TAF13/TAF11/TAF10/GTF2H4/TBP
RENAL_CELL_CARCINOMA	62	-0.268974	-0.989879	0.482422	0.866921	0.770946	3209	KRAS/CRK/PAK2/PIK3R2/PIK3R3/AKT3/PAK1/HIF1A/VEGFC/SOS1/ARNT/PDGFB/JUN/NRAS/PIK3CD/PAK3
PYRIMIDINE_METABOLISM	88	0.246312	0.979315	0.494781	0.866921	0.770946	2920	RRM2/POLA2/TYMS/POLR2A/POLR2D/TK1/POLE/POLE2/PNP/POLD3/POLR2J2/POLR2L/POLR2J3/POLR2C/POLD1/UCKL1/POLR2J/POLE4/PRIM2/DTYMK/POLD2/NME3/CTPS1/POLR2G
LONG_TERM_DEPRESSION	42	-0.286536	-0.978044	0.488806	0.866921	0.770946	1628	ITPR3/GNA12/NRAS/PRKG2/PPP2R1B/GNAZ/PLA2G4A
PROSTATE_CANCER	78	-0.251381	-0.975481	0.480447	0.866921	0.770946	3329	NFKB1/CTNNB1/EGFR/KRAS/PIK3R2/PIK3R3/AKT3/TCF7L1/BCL2/FGFR1/SOS1/PDGFB/HSP90AB1/NRAS/PDGFD/PDGFC/PDGFA/CCND1/PIK3CD/TCF7/LEF1
FRUCTOSE_AND_MANNOSE_METABOLISM	27	0.31292	0.973767	0.476695	0.866921	0.770946	3034	PFKL/KHK/PFKFB4/FBP1/MTMR6/PMM1/PHPT1/MTMR2
BETA_ALANINE_METABOLISM	16	-0.360383	-0.970241	0.468208	0.866921	0.770946	2663	DPYD/ALDH1B1/SMS/GAD1/ABAT
TERPENOID_BACKBONE_BIOSYNTHESIS	14	0.367725	0.965084	0.5	0.866921	0.770946	3116	FDPS/IDI2/IDI1/PDSS1/MVK/ACAT2
AXON_GUIDANCE	98	0.23846	0.963656	0.513684	0.866921	0.770946	1521	SEMA3G/NTN4/SEMA3F/EPHA4/PLXNB3/NTN1/RND1/CDK5/SEMA7A/SEMA3B/PAK6/PLXNB2
RIG_I_LIKE_RECEPTOR_SIGNALING_PATHWAY	47	0.272512	0.961596	0.523207	0.866921	0.770946	1092	IRF7/ISG15/IKBKE/IL12A/CASP10
ADIPOCYTOKINE_SIGNALING_PATHWAY	52	-0.266044	-0.954465	0.543071	0.866921	0.770946	3502	CPT1B/LEPR/NFKB1/PRKAG1/MAPK9/PRKCQ/AKT3/TNFRSF1A/CAMKK2/PPARA/PRKAG2/STAT3/CPT1A/CAMKK1/ACSL6
APOPTOSIS	73	0.246754	0.953252	0.528017	0.866921	0.770946	2063	CASP7/IL1RAP/BIRC3/FAS/TNFRSF10B/CASP10/BCL2L1/CFLAR/CASP9/BIRC2/EXOG/BAX/TNFRSF10C/AKT1
TASTE_TRANSDUCTION	14	-0.363259	-0.951459	0.5	0.866921	0.770946	4640	PRKACB/PLCB2/PRKX/TAS2R14/ITPR3/PDE1A/ASIC2
DRUG_METABOLISM_CYTOCHROME_P450	23	-0.318607	-0.949501	0.531835	0.866921	0.770946	2421	GSTT2/MAOA/GSTO1/GSTA4/UGT2B7/FMO5/ALDH1A3
AMYOTROPHIC_LATERAL_SCLEROSIS_ALS	42	-0.277383	-0.946804	0.535448	0.866921	0.770946	2490	MAPK13/TNFRSF1A/MAP2K3/NEFH/BCL2/GRIN2B/PPP3CA/MAPK14/NEFM/NEFL
FATTY_ACID_METABOLISM	32	-0.294455	-0.946554	0.540952	0.866921	0.770946	869	ACADSB/ACAT1/CPT1A/ACSL6
JAK_STAT_SIGNALING_PATHWAY	79	-0.242304	-0.943419	0.537313	0.866921	0.770946	3425	LEPR/STAT1/STAT5B/IFNGR1/EPOR/STAM2/PIK3R2/PIK3R3/SOCS7/AKT3/IFNAR1/IL7/CBLB/SOS1/SPRY2/LIF/LIFR/SPRED2/STAT3/CCND1/PIK3CD/IL6/MYC/SOCS2/CCND2
GLYCOSAMINOGLYCAN_DEGRADATION	18	-0.339999	-0.943324	0.531955	0.866921	0.770946	4159	HEXB/HS3ST3B1/SGSH/HEXA/GALNS/HGSNAT/NAGLU/HPSE
OTHER_GLYCAN_DEGRADATION	13	-0.368158	-0.940355	0.523166	0.866921	0.770946	3767	HEXB/HEXA/FUCA1/MANBA/AGA
B_CELL_RECEPTOR_SIGNALING_PATHWAY	55	-0.260486	-0.943391	0.57197	0.874399	0.777596	4227	PPP3CB/LYN/VAV2/FOS/NFKB1/KRAS/PIK3AP1/PIK3R2/PIK3R3/AKT3/PPP3CA/SOS1/NFATC1/PLCG2/JUN/VAV3/NRAS/PIK3CD
INSULIN_SIGNALING_PATHWAY	110	0.229132	0.939292	0.612069	0.874399	0.777596	3643	SOCS1/MKNK2/BRAF/PTPN1/GYS1/PPARGC1A/RPS6KB2/PHKG1/SHC1/PPP1CC/EXOC7/PPP1R3C/SOCS4/SREBF1/AKT1/PRKAB1/FBP1/ACACB/PPP1R3B/MKNK1/PDPK1/RAPGEF1/RAF1/PRKAR1B/MTOR/CALM3/LIPE/PRKAA2/EIF4E2/GRB2
NON_SMALL_CELL_LUNG_CANCER	47	-0.266968	-0.935539	0.585227	0.874399	0.777596	3281	EGFR/KRAS/PIK3R2/PIK3R3/AKT3/SOS1/PLCG2/NRAS/CCND1/PIK3CD/FHIT
EPITHELIAL_CELL_SIGNALING_IN_HELICOBACTER_PYLORI_INFECTION	59	-0.252585	-0.926572	0.59309	0.874399	0.777596	5332	SRC/ATP6V1C1/MAPK10/F11R/NOD1/IKBKG/ATP6V1B2/ATP6V1C2/PLCG1/ATP6V1H/LYN/ATP6V0A2/NFKB1/EGFR/MAPK13/MAPK9/PAK1/ATP6V1E2/GIT1/CSK/CXCL8/ATP6V1G1/MAP2K4/PLCG2/JUN/ADAM17/MAPK14/CXCL1
NICOTINATE_AND_NICOTINAMIDE_METABOLISM	18	-0.33145	-0.919606	0.569549	0.874399	0.777596	18	ENPP1/NT5C/NAMPT/NT5E
MTOR_SIGNALING_PATHWAY	46	-0.260381	-0.911068	0.613084	0.874399	0.777596	3029	EIF4EBP1/PIK3R2/PIK3R3/CAB39L/AKT3/HIF1A/VEGFC/RPS6KA6/ULK2/PIK3CD/RPS6KA2
VASOPRESSIN_REGULATED_WATER_REABSORPTION	39	0.269064	0.909472	0.610278	0.874399	0.777596	3631	ARHGDIB/AQP3/NSF/CREB3L4/CREB3/ADCY9/DYNLL1/DYNC2H1/ADCY6/RAB11A/DCTN6
PENTOSE_PHOSPHATE_PATHWAY	20	0.31849	0.909165	0.559072	0.874399	0.777596	5769	PFKL/PGM1/FBP1/PRPS1/RBKS/ALDOA/PGM2/GPI/TALDO1/PFKM/DERA
LEISHMANIA_INFECTION	45	0.257886	0.90258	0.610063	0.874399	0.777596	1242	ITGB2/IL12A/HLA-DRB5/C3/HLA-DMB/ITGAM/HLA-DMA
BUTANOATE_METABOLISM	27	-0.290462	-0.902466	0.6	0.874399	0.777596	4074	ACADS/OXCT1/ALDH2/PDHA1/ALDH1B1/AKR1B10/GAD1/ACAT1/ALDH5A1/ABAT
TYROSINE_METABOLISM	21	-0.308267	-0.898345	0.598513	0.874399	0.777596	2483	COMT/MAOA/FAH/METTL2B/TRMT11/ALDH1A3
RETINOL_METABOLISM	18	-0.322449	-0.894635	0.612782	0.874399	0.777596	2228	PNPLA4/RDH10/UGT2B7/CYP1A1/LRAT
PHENYLALANINE_METABOLISM	10	0.36297	0.877676	0.586912	0.874399	0.777596	3914	HPD/GOT1/ALDH3B1/ALDH3A1/IL4I1/PRDX6
GLYCOSAMINOGLYCAN_BIOSYNTHESIS_KERATAN_SULFATE	13	-0.340855	-0.870617	0.619691	0.876636	0.779586	3802	B4GAT1/FUT8/B4GALT2/B4GALT4/ST3GAL3/CHST6/B3GNT2/B3GNT7
INOSITOL_PHOSPHATE_METABOLISM	49	-0.25487	-0.90301	0.631879	0.886668	0.788507	1710	PIP4K2B/PLCD4/ITPKB/INPP5E/PLCG2/INPP4B/SYNJ2/PIK3CD
NATURAL_KILLER_CELL_MEDIATED_CYTOTOXICITY	72	0.23415	0.899909	0.637744	0.88774	0.78946	2051	VAV1/ICAM1/FAS/PTK2B/ITGB2/TNFRSF10B/BRAF/SHC1/ULBP2/RAC2/HLA-G/MICB/TNFRSF10C
GNRH_SIGNALING_PATHWAY	68	0.23604	0.89607	0.648936	0.893259	0.794368	1131	ITPR1/MAP3K3/CAMK2B/PTK2B/PLA2G12A/GNA11/JMJD7-PLA2G4B/PLA2G4B
GLUTATHIONE_METABOLISM	36	0.268864	0.881751	0.66309	0.893259	0.794368	4007	RRM2/GPX3/GSTM2/MGST2/GSTM4/IDH2/LAP3/GGCT/GGT1/GSS/RRM2B/GGT7/GSTM3
LEUKOCYTE_TRANSENDOTHELIAL_MIGRATION	74	0.226929	0.880678	0.667377	0.893259	0.794368	566	VAV1/CLDN22/ICAM1/PTK2B/ITGB2/RAPGEF3
STEROID_BIOSYNTHESIS	15	-0.32358	-0.866916	0.652008	0.893259	0.794368	2175	CYP51A1/DHCR7/SQLE
REGULATION_OF_AUTOPHAGY	19	-0.30391	-0.854726	0.664122	0.893259	0.794368	1091	ATG5/ATG12/ULK2
LONG_TERM_POTENTIATION	53	-0.239418	-0.859385	0.719697	0.927609	0.824916	1898	GRIN2B/PPP3CA/PPP1R1A/ITPR3/RPS6KA6/NRAS/CAMK4/RPS6KA2
GLYCOSPHINGOLIPID_BIOSYNTHESIS_LACTO_AND_NEOLACTO_SERIES	16	0.303591	0.827563	0.701863	0.927609	0.824916	2282	ST3GAL4/GCNT2/B4GALT1/B3GALT5/ST3GAL6
GLYOXYLATE_AND_DICARBOXYLATE_METABOLISM	14	-0.314306	-0.82324	0.71673	0.927609	0.824916	64	MTHFD1L/AFMID/ACO1
GLYCOSPHINGOLIPID_BIOSYNTHESIS_GLOBO_SERIES	11	-0.332408	-0.817987	0.709552	0.927609	0.824916	4992	HEXB/B3GALNT1/NAGA/HEXA/FUT9/A4GALT
NON_HOMOLOGOUS_END_JOINING	11	0.327786	0.810174	0.715746	0.927609	0.824916	2892	FEN1/DCLRE1C/PRKDC
CHEMOKINE_SIGNALING_PATHWAY	111	-0.212243	-0.870571	0.749529	0.946929	0.842096	3418	STAT1/NFKB1/STAT5B/KRAS/PRKX/ROCK2/CRK/PIK3R2/PIK3R3/AKT3/PAK1/PARD3/RASGRP2/GNG11/CSK/CXCL8/SOS1/ADCY3/SHC3/VAV3/SHC2/ARRB2/NRAS/CXCL16/STAT3/CXCL1/PIK3CD/GRK5/CXCL2
PROGESTERONE_MEDIATED_OOCYTE_MATURATION	70	-0.215841	-0.821052	0.789572	0.946929	0.842096	3209	KRAS/PRKX/CDC26/PKMYT1/MAPK13/MAPK9/PIK3R2/PIK3R3/AKT3/PDE3B/ADCY3/HSP90AB1/RPS6KA6/CCNB3/MAPK14/PIK3CD/RPS6KA2
SPHINGOLIPID_METABOLISM	32	-0.251439	-0.808272	0.76381	0.946929	0.842096	1972	SGMS1/PLPP3/SMPD2/SPHK1/B4GALT6
DRUG_METABOLISM_OTHER_ENZYMES	20	-0.278814	-0.797627	0.757576	0.946929	0.842096	1510	CES2/UPP1/UCK2/DPYD/IMPDH1/TYMP/UGT2B7/TK2
RIBOFLAVIN_METABOLISM	11	0.322094	0.796105	0.742331	0.946929	0.842096	4894	MTMR6/PHPT1/MTMR2/ACP2/FLAD1
DORSO_VENTRAL_AXIS_FORMATION	19	0.276843	0.784035	0.792887	0.946929	0.842096	5202	ETV7/NOTCH1/CPEB1/NOTCH2/GRB2/MAP2K1/PIWIL4/SOS2
OLFACTORY_TRANSDUCTION	15	-0.28978	-0.77636	0.780115	0.946929	0.842096	1514	ADCY3/ARRB2/PRKG2
AMINOACYL_TRNA_BIOSYNTHESIS	22	-0.262838	-0.773902	0.788889	0.946929	0.842096	3291	MARS2/PARS2/IARS2/FARS2/AARS2/DARS2/NARS2/TARS2/CARS2/YARS2/LARS2
PROTEIN_EXPORT	24	0.255071	0.770796	0.794549	0.946929	0.842096	4847	SPCS3/SRP19/SRP9/SEC61A2/SRPRB/SRP68/SEC61B/SRP9P1/IMMP1L
ONE_CARBON_POOL_BY_FOLATE	15	0.285901	0.765993	0.780793	0.946929	0.842096	3916	TYMS/DHFR/MTFMT/MTHFD1/SHMT2
GLYCOSPHINGOLIPID_BIOSYNTHESIS_GANGLIO_SERIES	11	-0.309515	-0.761653	0.781676	0.946929	0.842096	2446	HEXA/ST6GALNAC6/ST6GALNAC4/ST6GALNAC3
CHRONIC_MYELOID_LEUKEMIA	68	-0.21374	-0.805696	0.828947	0.949611	0.844482	3882	BAD/CDKN1B/SMAD3/NFKB1/STAT5B/KRAS/CRK/PIK3R2/PIK3R3/AKT3/TGFBR1/CBLB/SOS1/SHC3/SHC2/NRAS/CCND1/PIK3CD/MYC
NOTCH_SIGNALING_PATHWAY	38	-0.236229	-0.7909	0.824197	0.949611	0.844482	2458	PSEN2/RBPJ/DVL2/JAG1/ADAM17/NUMBL
ARGININE_AND_PROLINE_METABOLISM	40	-0.231115	-0.787794	0.826493	0.949611	0.844482	2780	GLUD1/ALDH1B1/MAOA/AGMAT/ALDH4A1/P4HA2/PYCR1/GLUD2/SMS/GLS
PATHOGENIC_ESCHERICHIA_COLI_INFECTION	45	-0.226374	-0.784385	0.826667	0.949611	0.844482	4032	WASL/ACTB/CLDN1/TUBB2B/YWHAZ/CTNNB1/ROCK2/NCL/TLR4/ITGB1/NCK2/TUBA1A/ACTG1/FYN/TUBA8
AMINO_SUGAR_AND_NUCLEOTIDE_SUGAR_METABOLISM	35	-0.238116	-0.782001	0.829545	0.949611	0.844482	3911	NANP/HEXA/GNPDA1/UGDH/UXS1/GMDS/GALK2/CYB5R1/GALE/FPGT
CYTOSOLIC_DNA_SENSING_PATHWAY	30	0.240797	0.762493	0.810021	0.949611	0.844482	606	IRF7/IKBKE
INTESTINAL_IMMUNE_NETWORK_FOR_IGA_PRODUCTION	20	0.260125	0.742558	0.837553	0.952511	0.847061	4968	HLA-DRB5/HLA-DMB/HLA-DMA/ITGB7/HLA-DRB1/CCR10/LTBR/HLA-DPA1/MAP3K14/TNFSF13
PHOSPHATIDYLINOSITOL_SIGNALING_SYSTEM	63	0.208924	0.78796	0.85625	0.967451	0.860347	1490	ITPR1/SYNJ1/IMPA2/CDS2/INPP1/ITPKA/INPP5J
CITRATE_CYCLE_TCA_CYCLE	28	-0.228465	-0.711289	0.867562	0.972333	0.864689	64	SUCLG2/ACO1
STARCH_AND_SUCROSE_METABOLISM	21	-0.243128	-0.708519	0.871747	0.972333	0.864689	3383	ENPP1/AMY2B/UGDH/UXS1/TREH/UGT2B7
N_GLYCAN_BIOSYNTHESIS	44	-0.216123	-0.745028	0.88403	0.979753	0.871287	4083	DDOST/MGAT4A/B4GALT2/MGAT5B/MAN2A1/TUSC3/ALG9/MAN2A2/ALG14/RPN1/STT3A/MGAT4B/MAN1A1/ST6GAL1
RIBOSOME	84	-0.196514	-0.774071	0.903525	0.988806	0.879337	6706	RPL5/RPL22/RPL23/RPL18/RPL34/RPS24/RPS25/RPL18A/RPS17/RSL24D1/RPL3/RPS16/RPL21/RPL8/RPS3/RPL14/RPL30/RPL23A/RPSA/RPLP2/FAU/RPL7/RPL36/RPS6/RPL10A/RPL10/RPL13/RPS23/RPL19/RPS15/RPS5/RPL4/RPS26/RPL11/RPL22L1
CYSTEINE_AND_METHIONINE_METABOLISM	24	0.223051	0.674036	0.903564	0.988806	0.879337	3044	ADI1/GOT1/DNMT1/DNMT3B/IL4I1
PEROXISOME	68	0.195424	0.741881	0.934043	0.990512	0.880855	3381	PXMP4/ACSL5/ABCD1/MLYCD/ECH1/ACOX2/ACOT8/EPHX2/IDH2/PXMP2/PEX3/DDO/PEX12/MVK/HACL1/ACOX3
PANCREATIC_CANCER	66	-0.195056	-0.729708	0.939279	0.990512	0.880855	3626	SMAD3/STAT1/RALBP1/NFKB1/EGFR/SMAD2/KRAS/ARHGEF6/MAPK9/PIK3R2/PIK3R3/AKT3/VEGFC/TGFBR1/STAT3/PLD1/CCND1/PIK3CD
VALINE_LEUCINE_AND_ISOLEUCINE_DEGRADATION	42	-0.207586	-0.708561	0.93097	0.990512	0.880855	1224	ALDH1B1/AUH/PCCA/ACADSB/ACAT1/ABAT
GLYCEROLIPID_METABOLISM	36	0.205511	0.673981	0.93133	0.990512	0.880855	3749	MGLL/DGKA/ALDH7A1/LIPC/AGPAT4/AGPAT1/AGPAT2/GPAM/ALDH3A2/GLYCTK/DGKH
ABC_TRANSPORTERS	26	0.214101	0.664241	0.927686	0.990512	0.880855	1730	ABCD1/ABCB1/TAP1/ABCA7
PYRUVATE_METABOLISM	32	0.201878	0.649464	0.93501	0.990512	0.880855	3293	PC/ALDH7A1/ACACB/ME2/ACYP1/MDH1/ACAT2/ALDH3A2/ME1
VIBRIO_CHOLERAE_INFECTION	45	0.194846	0.681944	0.955975	0.995536	0.885322	1662	ATP6V0A4/ATP6V1A/ATP6V1F/ADCY9/ATP6V0E2
SNARE_INTERACTIONS_IN_VESICULAR_TRANSPORT	37	0.189732	0.63024	0.958963	0.995536	0.885322	26	STX12
PORPHYRIN_AND_CHLOROPHYLL_METABOLISM	21	0.206724	0.593781	0.961207	0.995536	0.885322	4033	HMOX2/CP/COX15/ALAS1/FECH/GUSB/HMBS
SPLICEOSOME	125	-0.162338	-0.675639	0.998095	0.998095	0.887598	5273	AQR/RBM25/BUD31/HNRNPC/SRSF7/TRA2B/TCERG1/U2AF2/NCBP2/TXNL4A/HNRNPA3/HNRNPA1L2/HNRNPK/PRPF38B/SF3B6/ACIN1/PPIE/SNRPA1/RBMX/HNRNPU/SLU7/THOC1/HSPA1L/HNRNPA1/EIF4A3/CCDC12/PLRG1/PPIL1/SRSF1/SRSF3/SRSF6/PRPF31/CTNNBL1/PRPF40B/SF3B2/RBM17/SRSF4/ZMAT2/LSM7/ISY1
SELENOAMINO_ACID_METABOLISM	21	-0.201167	-0.586236	0.972119	0.998095	0.887598	2718	PAPSS1/CBS/METTL2B/TRMT11
GLYCOLYSIS_GLUCONEOGENESIS	40	0.163715	0.555746	0.98927	0.998095	0.887598	2647	PFKL/PGM1/FBP1/ALDH3B1/ALDH7A1/ALDH3A1
GLYCINE_SERINE_AND_THREONINE_METABOLISM	18	-0.179619	-0.498352	0.990602	0.998095	0.887598	13109	PHGDH/GCAT/GLYCTK/SHMT2/AMT/GAMT/GATM/GLDC/SHMT1/CTH/DLD/PSPH/SRR/CHDH/PSAT1/MAOA/CBS
PANTOTHENATE_AND_COA_BIOSYNTHESIS	12	0.190755	0.481519	0.978992	0.998095	0.887598	4555	PANK4/COASY/VNN2/PANK2
PROTEASOME	40	0.140401	0.476605	0.995708	0.998095	0.887598	12423	PSMB9/PSMB10/PSME2/PSMD8/PSMB3/PSMB2/PSMA2/PSMA4/PSMB4/PSMB8/PSMA6/PSMA5/PSME4/PSMF1/PSMC3/PSMB1/PSMA1/PSMB5/PSMD4/POMP/PSMD11/PSMC5/PSMB6/PSMC2/PSME3/PSMB7/PSMC1/PSMD13/PSMA3/PSME1/PSMD12/PSMA7/PSMC4/PSMD6/PSMC6/PSMD1/PSMD14/PSMD3/PSMD2
